# Supplementary material for: Digging into the low molecular weight peptidome with the OligoNet web server
Source: Sci Rep. 2017 Sep 15;7:11692. doi: 10.1038/s41598-017-11786-w (PMC5601033; doi:10.1038/s41598-017-11786-w)
Supplement: Supplementary file 2 — Supplementary Table S2 [file 41598_2017_11786_MOESM2_ESM.xlsx]

## Sheet: Doping_annotated
Dataset	ID	Mass		OligoNet Annotations	Bioactive Database Annotations (http://www.peptides.be/)							Agreement with peptides.be
Doping.txt	10422	407.146059		G1A2S1C1;G2A1T1C1;G3S1M1;G1T1C1Q1;A1T1C1N1;A1S1C1Q1;G1S1N1M1	ACSAG	Antimicrobial peptide OEP3121						Yes
Doping.txt	10423	407.148749		G1S1N1M1;G1T1C1Q1;A1T1C1N1;A1S1C1Q1;G3S1M1;G2A1T1C1;G1A2S1C1	ACSAG	Antimicrobial peptide OEP3121						Yes
Doping.txt	7862	360.200884476		G1S1V2;T1L1Q1;G1A1T1L1;A2V1T1;A2S1L1;V1D1K1	AGLT	CHH precursor-related peptide						Yes
Doping.txt	465	204.074639		A1D1;G1E1	DA	Neuropeptide gamma						Yes
Doping.txt	13677	511.279941778		P2L1W1;A1K1F2	FFKA	Antho-KAamide						Yes
Doping.txt	10490	408.164209882		G2E1F1;G1A1D1F1;D1Q1F1;N1E1F1	GFAD;GFAD	Achatin-1;Potential						Yes
Doping.txt	13431	499.206746857		G1N1F1Y1;G3F1Y1	GFYGG	GFYGG-amide						Yes
Doping.txt	8751	375.154515		G1H1Y1;G1N1W1;G3W1	GGGW	GGGW-amide						Yes
Doping.txt	11454	432.1764865		N1H1Y1;N2W1;G2H1Y1;G2N1W1;G4W1	GGGWG	GGGWG-amide						Yes
Doping.txt	5053	318.130997333		G2W1;H1Y1;N1W1	GGW	GGW-amide						Yes
Doping.txt	3561	295.118434		N1Y1;G2Y1	GYG	GYG-amide						Yes
Doping.txt	12447	461.225787333		G1A2P1F1;A1P1Q1F1;G1V1T1W1;G1S1L1W1;A1S1V1W1;K1E1W1	LWSG	Tetrapandin-1						Yes
Doping.txt	12742	471.248387333		G1P1L1W1;A1P1V1W1	PGLW	LWamide III						Yes
Doping.txt	2985	285.168864		G1P1L1;A1P1V1	PLG	Oxytocin						Yes
Doping.txt	2986	285.170472333		G1P1L1;A1P1V1	PLG	Oxytocin						Yes
Doping.txt	9908	396.210688118		G1A1L1H1;A2V1H1;L1Q1H1	QHL	Thyroliberin-like						Yes
Doping.txt	9909	396.212720667		L1Q1H1;G1A1L1H1;A2V1H1	QHL	Thyroliberin-like						Yes
Doping.txt	9034	380.180916292		P1Q1H1;G1A1P1H1	QHP	Thyroliberin						Yes
Dataset	ID	Mass		OligoNet Annotations	Bioactive Database Annotations (http://www.peptides.be/)							Agreement with peptides.be
Wine.txt	1004	429.222324		A3P1T1;G2S1P1L1;G2P1V1T1;G1A1S1P1V1;P1V1T1N1;S1P1L1N1;S1P1V1Q1;A1P1D1K1;G1P1K1E1;G1P1T1R1;A1S1P1R1;P1K1W1	ADKP	Hematopoietic system regulatory peptide						Yes
Wine.txt	843	360.200857333333		A2S1L1;G1A1T1L1;A2V1T1;G1S1V2;T1L1Q1;V1D1K1;R1W1;S1V1R1	AGLT	CHH precursor-related peptide						Yes
Wine.txt	1003	429.184674		G2A1P1E1;G1A2P1D1;A1P1D1Q1;G1P1Q1E1;A1P1N1E1;H3;T1F1Y1;P2C1N1;G2P2C1;G1A1P1W1;P1Q1W1	APGW	APGW-amide						Yes
Wine.txt	372	204.063435111111		A1D1;G1E1	DA	Neuropeptide gamma						Yes
Wine.txt	373	204.090074		W1;A1D1;G1E1	DA	Neuropeptide gamma						Yes
Wine.txt	374	204.090224		W1;A1D1;G1E1	DA	Neuropeptide gamma						Yes
Wine.txt	888	375.1638615		L1D1E1;V1E2;G1H1Y1;G1N1W1;G3W1;G2A2T1;G1A3S1;G3S1V1;G1A1T1Q1;A2T1N1;A2S1Q1;G2D1K1;G1S1V1N1;T1Q2;N1D1K1;P2Y1;P1E1M1	GGGW	GGGW-amide						Yes
Wine.txt	1063	487.264201777778		G1P1T2L1;G2L2E1;A1P1V1T2;A1S1P1T1L1;A2V2E1;G1A1L2D1;A2V1L1D1;G1A1V1L1E1;L2D1Q1;S2P1V2;L2N1E1;V1L1Q1E1;G1V3D1;P1C1L1R1;G1K1H1F1;G1A4K1;G4L1K1;G3A1V1K1;A3Q1K1;G2L1N1K1;G2V1Q1K1;G1A1V1N1K1;L1N2K1;A1L1E1R1;V1N1Q1K1;V2D1R1;G1Q2R1;A1N1Q1R1;G2A1Q1R1;G1A2N1R1;G3A2R1;G1L2W1;A1V1L1W1;P2K1F1;P1L1Q1M1;G1P1V1C1L1;A1P1V2C1;G1A1P1L1M1;A2P1V1M1;P1L1K1M1	LGLW	LWamide V						Yes
Wine.txt	954	402.247754		G1T1L2;A1S1L2;A1V1T1L1;S1V3;G1A1K2;Q1K2	LSAL	LSAL tetrapeptide						Yes
Wine.txt	1045	461.225574		G1A2P1F1;A1P1Q1F1;G1V1T1W1;G1S1L1W1;A1S1V1W1;K1E1W1;A1T1D1R1;G1T1E1R1;S1N2K1;A1S1E1R1;G2S1N1K1;G4S1K1;G2C1L2;A2V2C1;G1A2L1M1;A3V1M1;G1A1V1C1L1;G2V2M1;A1L1Q1M1;C1L2N1;V1C1L1Q1;V2N1M1;S1P1K1M1;T1R1W1;T1L1N1D1;V1T1D1Q1;S1L1D1Q1;V1T1N1E1;S1L1N1E1;S1V1Q1E1;A1D1K1E1;G1K1E2;G1A1V1T1D1;G2T1L1D1;G1S1P1T2;G1A1S1L1D1;G2V1T1E1;G2S1L1E1;A1S2P1T1;A2S1V1D1;G1A1S1V1E1;A3T1E1;A1C1L1R1;G1V1M1R1;A1W2;S1P1C1R1	LWSG	Tetrapandin-1						Yes
Wine.txt	606	285.169024		G1P1L1;A1P1V1	PLG	Oxytocin						Yes
Wine.txt	607	285.168901777778		G1P1L1;A1P1V1	PLG	Oxytocin						Yes
