# Supplementary material for: Digging into the low molecular weight peptidome with the OligoNet web server
Source: Sci Rep. 2017 Sep 15;7:11692. doi: 10.1038/s41598-017-11786-w (PMC5601033; doi:10.1038/s41598-017-11786-w)
Supplement: Supplementary file 3 — Supplementary Table S3 [file 41598_2017_11786_MOESM3_ESM.xlsx]

## Sheet: Feuil1
ID	Mass	OligoNet-Annotated		Maxquant-Assigned						Agreement OligoNet-Maxquant
		Amino acid combinations	Error [ppm]	Sequence	Proteins	Theoritical
77188	929.493	P1T1C1L2Q2K1;G7Q1K3;G5V1D1K2R1;G6A1N1K3;P2T1C1K3E1;P2T2Q1K2M1;G4S1V2N1K1R1;P4T1K1F2;L1K2M1H3;G6A1T1L1K1R1;G5A2V1T1K1R1;G5A2S1L1K1R1;G4A3S1V1K1R1;P1T1C1L3D1R1;A2P1T1C1L2N1K1;P1V1C1L1N1K2E1;A3P1C1L1K2E1;T1L1Q1K1F3;C1L4N2Q1;V1C1L3N1Q2;V2C1L2Q3;G1A1P1T1C1L2Q1K1;G1P2V1T2C1K2;G1S1P2T1C1L1K2;P1C1L2N1D1K2;P1V1C1L1D1Q1K2;G8A1K3;G1L3Q3M1;G6S1V2K1R1;P1V1T1C1L2E1R1;S1P1C1L3E1R1;G3V1T1L1D1R2;G3S1L2D1R2;A3C1L3…	0.3;0.3;0.3;0.3;0.3;0.3;0.3;0.3;0.3;0.3;0.3;0.3;0.3;0.8;0.8;0.8;0.8;0.8;0.8;0.8;0.8;0.8;0.8;0.8;0.8;0.8;0.8;0.8;0.8;0.8;0.8;1.4;1.4;0.8;0.8;0.8;0.8;0.8;1.4;0.8;0.8;0.8;0.8;0.8;0.8;0.8;0.8;0.8;0.8;0.8;1.4;1.4;1.4;1.4;0.8;1.4;1.4;1.4;0.8;0.8;0.8;1.4;0.8;0.8;1.4;1.4;0.8;0.8;1.4;1.4;1.4;1.4;1.4;1.4;0.8;0.8;0.8;0.8;0.8;0.8;1.4;1.4;0.8;1.4;1.4;1.4;1.4;1.4;0.8;0.8;0.8;1.4;1.4;0.8;0.8;1.4;1.4;1.4;1.4;1.4…	LREDLER	P62269	L2D1E2R2					Yes
7418	967.425	G5V1T3D1F1;G5S1T2L1D1F1;T2C2Q1K1E1R1;G4V1T1D2K1Y1;G4S1L1D2K1Y1;G6T2L1E1Y1;G4A2C2L2F1;G4A1S1V1T2D1F1;G4A1S2T1L1D1F1;G4A2V1T2D1Y1;G3S1V2T1N1D1Y1;G3S2V1L1N1D1Y1;G3A1S1V1D2K1Y1;G5A1V1T2E1Y1;G5A1S1T1L1E1Y1;G4S1V1D1K1E1Y1;G1P4T1C1N1W1;G1S1P4C1Q1W1;G7L1N1H1W1;P2T1C1L1D1H1W1;G7V1Q1H1W1;C1L1Q3Y1W1;G3A3V1C2L1F1;G2A1V3C2N1F1;G3A2S2V1T1D1F1;G3A2S3L1D1F1;G2S3V2N1D1F1;G4A1L1Q1M2F1;G4S1P1K1M2F1;G6S1V1H2F1;A1P1C…		ANTSGDFEK	P49792	G1A1S1T1N1D1K1E1F1					Yes
A1S1V1L1M3W1;V1M2F4;P2T2Q1M2Y1;C1Q1M1H1F2R1;G1S3P2H2Y1;S1P1V1N1D1H2Y1;G2A1P1T1E1H2Y1;G1A2S1P1E1H2Y1;G3A2P1C1L1H1W1;G3P1V1Q1M1H1W1;G2C3N1K2R1;G1S2V1T1C2R2;G1P1V1T2C1L1D1Y1;V1C1L2D2Q1Y1;A2T1C1L2D2F1;T1L2N1D2M1F1;V1T1L1D2Q1M1F1;S1L2D2Q1M1F1;G3P1C1Q1F2R1;A1S3V1C2R2;G1A1S2T1C1M1R2;A1S1P1V1T1C1L1D1Y1;V2C1L1D1Q1E1Y1;G1A1P1T2L1D1M1Y1;A1L2D2Q1M1Y1;P1V1T1D2K1M1Y1;S1P1L1D2K1M1Y1;G1L2D1Q1E1M1Y1;G2C1L1H1R1Y2;…											Yes
2N1H1Y2;A1S1T1L1N1H1Y2;A1S1V1T1Q1H1Y2;A1S2L1Q1H1Y2;S3P1K1H1Y2;A2T1D1K1H1Y2;G1A1T1K1E1H1Y2;S4T1K1W2;S1C1K2M1W2;A3P1T1N2F1Y1;A3S1P1N1Q1F1Y1;A3S1T2H1F1Y1;A1S2K1E1H1F1Y1;A4P1N1Q1Y2;A4T2H1Y2;A2S1K1E1H1Y2;G12A1P2;G4S1P4D1M1;G4A1P1T3C1F1;G3A1T1C1L1D1Q1F1;G3S1P1T1C1D1K1F1;G2C1L1N1D2K1F1;G2V1C1D2Q1K1F1;G4T1C1L1Q1E1F1;V2C1D3F1R1;G1L1D3M1F1R1;G3P1V1T2C1N1Y1;G3S1P1T1C1L1N1Y1;G4P1T1C1K1E1Y1;G3S1V1T3C1W1;G3S2T…	0.3;0.3;0.3;0.3;0.3;0.3;0.3;0.3;0.3;0.3;0.3;0.3;0.3;0.3;0.3;0.3;0.3;0.3;0.3;0.3;0.3;0.3;0.3;0.3;0.3;0.3;0.3;0.3;0.3;0.3;0.3;0.3;0.3;0.3;0.3;0.3;0.3;0.3;0.3;0.3;0.3;0.3;0.3;0.3;0.3;0.3;0.3;0.3;0.3;0.3;0.3;0.3;0.3;0.3;0.3;0.3;0.3;0.3;0.3;0.3;0.3;0.3;0.3;0.3;0.3;0.3;0.3;0.3;0.3;0.3;0.3;0.3;0.3;0.3;0.3;0.3;0.3;0.3;0.3;0.3;0.3;0.3;0.3;0.3;0.3;0.3;0.3;0.3;0.3;0.3;0.3;0.3;0.3;0.3;0.3;1.3;1.3;1.3;1.3;1.3…										Yes
110024	921.44	P5V1C2L1;G1P2T5F1;P1T3L1D1Q1F1;G1S1P4L1E2;A1P5C1L1M1;G1V4C2L1M1;G2V2C1L2M2;G3L3M3;A1S1P2T4F1;P1T3L1N1E1F1;P1V1T3Q1E1F1;S1P1T2L1Q1E1F1;G4A1V2C1F1R1;G1P3D1H1F1R1;S1P2T2K1E1Y1;G2P1L1Q2H1W1;G1T1Q2F1R1W1;A1S1P4V1E2;A1V5C2M1;S3V4D1M1;G1A1V3C1L1M2;G2A1V1L2M3;L1Q1K1E3F1;G1P1T1L1N1H2F1;G1P1V1T1Q1H2F1;G1S1P1L1Q1H2F1;G4A2V1M1F1R1;A1T1Q1H1F1R1Y1;G1A1P1L1N1Q1H1W1;G1A1P1V1Q2H1W1;G1S1P2N1K1H1W1;G1A1T2L1H2W1;V1T…		SASQSSLDK	O60271	A1S4L1D1Q1K1					Yes
E1H2;A1V1T2Q1E1H2;A1S1T1L1Q1E1H2;S2P1T1K1E1H2;D1K2E2H2;G2L1Q1H4;G4A1P1V1N1F2;G4A2V1T1F1W1;G4A2S1L1F1W1;G3S1V2N1F1W1;G4A3L1Y1W1;G3A1V2N1Y1W1;A2T1K1E2H2;G1A1L1N1H4;G4A4P1F2;G3A3S1V1F1W1;G3A4V1Y1W1;A2V1N1H4;A5H4;G1P1L1D1Q3H1;G3S2V2T1C1R1;G3S3V1C1L1R1;G4S1V1T2M1R1;G4S2T1L1M1R1;P3C2L1H1R1;T1D1Q3F1R1;G1A1P2T2N1Q1H1;G1A1S1P2T1Q2H1;A1P1L1N1D1Q2H1;A1P1V1D1Q3H1;S1P2N1D1Q1K1H1;G1P1L1N1Q2E1H1;G1P1V1Q3E1H1;G3…	0.3;0.3;0.3;0.3;0.3;0.3;0.3;0.3;0.3;0.3;0.3;0.3;0.3;0.3;0.3;0.3;0.3;0.3;0.3;0.3;0.3;0.3;0.3;0.3;0.3;0.3;0.3;0.3;0.3;0.3;0.3;0.3;0.3;0.3;0.3;0.3;0.3;0.3;0.3;0.3;0.3;0.3;0.3;0.3;0.3;0.3;0.3;0.3;0.3;0.3;0.3;0.3;0.3;0.3;0.3;0.3;0.3;0.3;0.3;0.3;0.3;0.3;0.3;0.3;0.3;0.3;0.3;0.3;0.3;0.3;0.3;0.3;0.3;0.3;0.3;0.3;0.3;0.3;0.3;0.8;0.8;0.8;0.8;0.8;0.8;0.8;0.8;0.8;0.8;0.8;0.8;0.8;0.8;0.8;0.8;0.8;0.8;0.8;0.8;0.8…										Yes
63062	908.46	G1C1L4D1Y1;V2T1C1L2D1F1;S1V1C1L3D1F1;G1T1L3D1M1F1;G4V1N1H1R2;A1V1C1L3D1Y1;G1V1C1L3E1Y1;V3T1C1L1E1F1;S1V2C1L2E1F1;A1V1T1L2D1M1F1;A1S1L3D1M1F1;G4A3H1R2;A1V2C1L2E1Y1;P1V3T2M1Y1;S1P1V2T1L1M1Y1;A2L3D1M1Y1;G1A1L3E1M1Y1;A2V1L2E1M1Y1;G1V1T1L2E1M1F1;G1S1L3E1M1F1;S2P1V1L2M1Y1;A1V2T1L1E1M1F1;A1S1V1L2E1M1F1;G7P2V3;P1V1T3L1M1F1;S1P1T2L2M1F1;S1T1K1M2R2;A2K1M1F1R1W1;G1S1C2K3R1;A1P2T1C1K1H1R1;P1V1T2C1L2Y1;S1P1T1…	0.3;0.3;0.3;0.3;0.3;0.3;0.3;0.3;0.3;0.3;0.3;0.3;0.3;0.3;0.3;0.3;0.3;0.3;0.3;0.3;0.3;0.3;0.3;1.4;1.4;1.4;1.4;1.4;1.4;0.8;1.4;1.4;0.8;1.4;1.4;1.4;1.4;0.8;1.4;0.8;1.4;1.4;0.8;0.8;0.8;0.8;0.8;0.8;0.8;0.8;0.8;0.8;0.8;1.4;0.8;0.8;0.8;1.4;1.9;1.9;2.5;1.9;1.9;1.9;1.9;1.9;2.5;1.9;1.9;1.9;2.5;1.9;2.5;1.9;2.5;2.5;1.9;1.9;2.5;2.5;2.5;2.5;2.5;2.5;1.9;1.9;1.9;1.9;1.9;1.9;1.9;1.9;1.9;1.9;1.9;1.9;1.9;1.9;1.9;1.9…	KDDSFLGK	Q9NVD7	G1S1L1D2K2F1					Yes
115194	760.469	T1L2K1M1R1;A2C1L1K3;L1N1K3M1;V1Q1K3M1;G1V2C1K3;G2L1K3M1;G1A1V1K3M1;A1T1K3W1;G1P2L2K1H1;P4V2R1;P1T1L1K1F1R1;A1P2V1L1K1H1;P1N1K3F1;G2P1K3F1;V1L2N1F1R1;V2L1Q1F1R1;P1V2K1R1Y1;A3L2F1R1;S2K2R2;G2V1L2F1R1;G1A1V2L1F1R1;A2V3F1R1;T2Q1K2R1;G1A1T2K2R1;S1D1K3R1;A2S1T1K2R1;V2T3L1K1;S1V1T2L2K1;S2T1L3K1;G1L2F1R2;A1V1L1F1R2;G1S2V1K2R1;V1L1K2H2;A1T1C1L3K1;L2K2E1M1;V1C1K3R1;A1K3M1R1;V3T1C1L1K1;S1V2C1L2K1;G1V1T1L2K1…	0.4;0.4;0.4;0.4;1;1;1;3.6;3.6;3.6;3.6;3.6;3.6;4.9;4.9;4.9;4.9;4.9;5.6;6.2;6.2;6.2;7.5;8.8;8.8;8.8;9.6;9.6;9.6;9.6;9.6;10.2;10.9;14.1;14.1;14.8;14.8;15.4;15.4;15.4;15.4;15.4;15.4;16.7;16.7;18;18;18;18;18;18;18;19.4;19.4;19.4;19.4;19.4;19.4;19.4;19.4;19.4;19.4;20.7;20.7;20.7;20.7;20.7;20.7;20.7;20.7;22;22;22;22;22;22;23.3;23.3;23.3;23.3;23.3;23.3;23.3;23.3;23.3;23.3;23.3;23.3;23.3;23.3;23.3;23.3;24…	SLLLSTK	Q86VI3	S2T1L3K1					Yes
103018	957.478	G5V2L2D2;G1S1P1D2R3;G2S1P1T1N2R2;G2S2P1N1Q1R2;G1V1N2D1Q1R2;G2A2D1Q2R2;G3A1Q2E1R2;G2S2T2H1R2;G1V1C2K1H1R2;C1L2Q1R1Y2;G2P2T1C1L1K1W1;G7V2R1W1;G3A2V4D2;G5V4E2;G1P3V1C1N1K1F1;G2P3Q1K1M1F1;G1A1P1T1C1L2H1F1;P1V1C1L1D1K1H1F1;G1T1C1Q1K2F2;P3V1D1M1F1R1;G1A1S2P1N2R2;G1A3N1D1Q1R2;G1V1N3E1R2;G2A2N1Q1E1R2;G1A1S3T1H1R2;G1A1C1K1M1H1R2;P1V1C1L2N1H1Y1;P1V2C1L1Q1H1Y1;G1P1L2Q1M1H1Y1;C1L1K1E1F1R1Y1;T1L1Q1M1F1R1Y1;P1…		QVHNSFAR	Q5LJA5	A1S1V1N1Q1H1F1R1					Yes
A6E1R1;A2S2V2M1F2;G3V2T1L1N2Q1;G3S1V1L2N2Q1;G4A2V1T1L1Q2;G4A2S1L2Q2;G4A1S2P1L1Q1K1;G1A1V2L1N1D2R1;G3S2P1V1L1E1R1;G4V1N1R2W1;G2A1S1V2L1N2Q1;G3A3V2T1Q2;G3A3S1V1L1Q2;G2A1S1V3N1Q2;G2S4V1L1K1H1;G2V2C1K2M1H1;G3L1K2M2H1;G2A1V1K2M2H1;G6A2P1T2R1;G5S2P1V1Q1R1;P2T1Q2K1E1M1;G4A1S2P1V1N1R1;G2V2T1C1L1F1Y1;G2S1V1C1L2F1Y1;G3T1L2M1F1Y1;P5Q1Y2;G4A4S2P1R1;S1P3M1H2R1;G1A1V3T1C1F1Y1;G1A1S1V2C1L1F1Y1;G2A1V1T1L1M1F1Y1;…	0.3;0.3;0.3;0.3;0.3;0.3;0.3;0.3;0.3;0.3;0.3;0.3;0.3;0.3;0.3;0.3;0.3;0.3;0.3;0.3;0.3;0.3;0.3;0.3;0.3;0.3;0.3;0.3;0.3;0.3;0.3;0.3;0.3;0.3;0.3;0.3;0.3;0.3;0.3;0.3;0.3;0.3;0.3;0.3;0.3;0.3;0.3;0.3;0.3;0.3;0.3;0.3;0.3;0.3;0.3;0.3;0.3;0.3;0.3;0.3;0.3;0.3;0.3;0.3;0.3;0.3;0.3;0.3;0.3;0.3;0.3;0.3;0.3;0.3;0.3;0.3;0.3;0.3;0.3;0.3;0.3;0.3;0.3;0.3;0.3;0.3;0.3;0.3;0.3;0.3;0.3;0.3;0.3;0.3;0.3;0.3;0.8;0.8;0.8;0.8…										Yes
78118	824.45	G1P4T1L1F1;G1P1C1K2H1R1;A1P4V1T1F1;A1S1P4L1F1;A1P2L2E1W1;A2P4L1Y1;G1T1L2Q1F2;G1P4V2Y1;G1P1T1L1K1F1Y1;P2V2L1D1W1;A1T1L2N1F2;A1V1T1L1Q1F2;A1S1L2Q1F2;S1P1V1T1K1F2;S2P1L1K1F2;A2L2Q1F1Y1;A1P1V1T1K1F1Y1;A1S1P1L1K1F1Y1;A2P1L1K1Y2;P2V3E1W1;A2L1K1E1F2;S1V3K1M1Y1;G2A1T1L2F2;G1V1L1D1K1F2;G1V1L2N1F1Y1;G1P1V2K1Y2;G1A2V1T1L1F2;G1A2S1L2F2;V3T1N1F2;S1V2L1N1F2;S1V3Q1F2;A1V2D1K1F2;G1V2K1E1F2;G1T1L2K1M1Y1;G1A3L2F1Y…	0.3;0.3;0.3;0.3;0.3;0.3;0.9;0.9;0.9;0.9;0.9;0.9;0.9;0.9;0.9;0.9;0.9;0.9;0.9;0.9;0.9;1.5;2.1;2.1;2.1;2.1;2.1;2.1;2.1;2.1;2.1;2.1;2.1;2.8;2.1;2.1;2.8;2.8;2.8;2.8;2.1;2.1;2.8;2.8;2.1;2.1;2.8;2.8;2.1;3.3;3.3;3.3;3.3;3.3;3.3;3.3;3.3;3.3;3.3;3.3;3.3;4;4;4;3.3;3.3;3.3;4;4;3.3;3.3;3.3;3.3;3.3;4;4;4.5;4.5;4.5;4.5;4.5;4.5;4.5;4.5;4.5;4.5;4.5;4.5;4.5;4.5;4.5;4.5;4.5;4.5;4.5;4.5;4.5;4.5;4.5;4.5;4.5;4.5;4.5;4…	LSHEALR	P50416	A1S1L2E1H1R1					Yes
36457	862.418	G1T1C1D1R3;G2P4L1N1D1;G2P4V1D1Q1;G1P2L2D2H1;P1T1L1D2F1R1;A1S1C1D1R3;G1S1C1E1R3;G2P1T1L1Q2Y1;G2A1S2P5;G1A1P4V1N1D1;G2P4V1N1E1;A1P2V1L1D2H1;G1P2V1L1D1E1H1;G1P1T2L1N2F1;L2N2D1Q1F1;V2D1Q3F1;G1A1P1T1D1Q1K1F1;G2P1T1Q1K1E1F1;C2L2K1H1F1;P1V1T1D1E1F1R1;S1P1L1D1E1F1R1;P2C1L1M1F1R1;G1A1P1T1L1N1Q1Y1;G1A1P1V1T1Q2Y1;G1A1S1P1L1Q2Y1;G1S1P2T1N1K1Y1;P1L1N2D1K1Y1;G1S2P2Q1K1Y1;P1V1N1D1Q1K1Y1;G1A1T3L1H1Y1;G1P1L1E2R1Y…	0.3;0.3;0.3;0.3;0.3;0.3;0.3;0.3;0.3;0.3;0.3;0.3;0.3;0.3;0.3;0.3;0.3;0.3;0.3;0.3;0.3;0.3;0.3;0.3;0.3;0.3;0.3;0.3;0.3;0.3;0.3;0.3;0.3;0.3;0.3;0.3;0.3;0.3;0.3;0.3;0.3;0.3;0.3;0.3;0.3;0.3;0.3;0.3;0.3;0.3;0.3;0.3;0.3;0.3;0.3;0.3;0.3;0.3;0.3;0.3;0.3;0.3;0.3;0.3;0.3;0.3;0.3;0.3;0.3;0.3;0.3;0.3;0.3;0.3;0.3;0.3;0.3;0.3;0.3;0.3;0.3;0.3;0.3;0.3;0.3;0.3;0.3;0.3;0.3;0.3;0.3;0.3;0.3;0.3;0.3;0.3;0.3;0.3;0.3;0.3…	EVYPEAR	O00422	A1P1V1E2R1Y1					Yes
131620	856.465	P1V3C1L2D1;G1P1V1L3D1M1;G4A2R3;A1P1V2L2D1M1;G1P1V2L2E1M1;P1V4C1L1E1;A1P1V3L1E1M1;P2T1C1K1R2;A1P1C1L4D1;G7V2L1K1;G3A1Q1R3;G6A1V3K1;P2V2T2L1M1;S1P2V1T1L2M1;S2P2L3M1;P1V5D1M1;G2A2N1R3;A2P1L3E1M1;G1P1C1L4E1;A1P1V1C1L3E1;P1V1C1L1N1R2;P1T1L3D1W1;P2T2C1L3;S1P3V1T1L1F1;T3L1K1F2;A3P1C1L1R2;G2Q2R3;P1V1T1L2E1W1;S1P1L3E1W1;G6A2L2K1;G5V3Q1K1;G1A1N1Q1R3;V1L1H1F1R1W1;G5A3V1L1K1;G4A1V3N1K1;A2N2R3;G4A4V2K1;K3M1H1…	0.3;0.3;0.3;0.3;0.3;0.3;0.3;0.8;1.5;1.5;1.5;1.5;1.5;1.5;1.5;0.8;1.5;1.5;1.5;1.5;2;2;2.7;2;2;2;2.7;2;2;2.7;2.7;2.7;2;2.7;2.7;2.7;2.7;2.7;2;2;2;2;2;2;2;2;2;2;2;2.7;2;2.7;2;3.2;3.2;3.2;3.8;3.8;3.8;3.8;3.8;3.8;3.8;3.8;3.8;3.8;3.8;3.8;3.2;3.2;3.2;3.2;3.8;3.2;3.2;3.2;3.2;3.2;3.2;3.2;3.8;3.2;3.8;3.8;3.8;3.8;3.8;3.8;3.8;3.8;3.8;3.8;5;5;5;5;5;5;5;5;5;5;4.3;4.3;5;5;5;5;5;5;5;5;5;5;5;5;5;5;5;5;5;5;5;5;5;5;5…	VANEPSLK	Q14244	A1S1P1V1L1N1K1E1					Yes
56877	786.424	G3P1C1L1K1R1;G2A1P1V1C1K1R1;G2A2P1K1M1R1;S1P4H1R1;P1L1D1M1R2;G1S1C1K3H1;A1P2T1K1H2;G1A1P1Q1K1M1R1;P1V1E1M1R2;A2P1N1K1M1R1;G1L1K1H1F1W1;A1V1K1H1F1W1;G1P1C1L1N1K1R1;G1P1V1C1Q1K1R1;A1P1V1C1N1K1R1;A4P1C1K1R1;G1P2T4L1;P1T2L2D1Q1;A1P2V1T4;A1S1P2T3L1;P1T2L2N1E1;P1V1T2L1Q1E1;S1P1T1L2Q1E1;P2D1F1R2;G1L1Q2R1W1;A1P1T1L1K1E2;G1P1L2N1H2;G1P1V1L1Q1H2;T1L1N1H1F1R1;A1L1Q1H1R1Y1;A1L1N1Q1R1W1;A1V1Q2R1W1;S1P1N1K1R1W…	0.4;0.4;0.4;0.9;1.6;1.6;0.9;1.6;1.6;1.6;1.6;1.6;1.6;1.6;1.6;1.6;2.2;2.2;2.2;2.2;2.2;2.2;2.2;2.2;2.2;2.2;2.2;2.2;2.2;2.2;2.2;2.2;2.2;2.2;2.2;2.2;2.9;2.2;2.2;2.2;2.2;2.2;3.5;3.5;3.5;3.5;3.5;3.5;3.5;3.5;3.5;3.5;3.5;3.5;3.5;3.5;3.5;3.5;3.5;3.5;3.5;3.5;3.5;3.5;3.5;3.5;3.5;3.5;3.5;3.5;3.5;3.5;3.5;3.5;3.5;3.5;3.5;3.5;3.5;3.5;3.5;3.5;3.5;3.5;3.5;3.5;3.5;3.5;4.7;4.7;4.7;4.7;4.7;4.7;4.7;4.7;4.7;4.7;4.7;4.7…	IGNQVEK	Q5VIY5	G1V1L1N1Q1K1E1					Yes
17780	940.509	G6P1T1L2R1;G5A1P1V1T1L1R1;G4A2P1V2T1R1;G4A2S1P1V1L1R1;G3S1P1V3N1R1;G3A3S1P1V2R1;V4C1L1F1Y1;G1V2L2M1F1Y1;A1V3L1M1F1Y1;G6P1L1N1K2;G6P1V1Q1K2;G5A1S1P1L2R1;G4P1V2D1K1R1;G5A1P1V1N1K2;G5A4P1K2;V4T1M1F2;S1V3L1M1F2;G8P1L1K2;S1P3V1T1C1L1K1;G1P3T2L1K1M1;T3C1L1K2F1;A1S1P3T1L1K1M1;G2A2S2V1K2H1;G1P2T1C1L3Q1;A1P2T1C1L3N1;A1P2V1T1C1L2Q1;A1S1P2C1L3Q1;P3V2T2C1K1;S2P3C1L2K1;P2L2D1Q1K1M1;T1C1L4E1H1;G5S1P1V3R1;G4P1V…	0.3;0.3;0.3;0.3;0.3;0.3;0.3;0.3;0.3;0.3;0.3;0.3;0.3;0.3;0.3;0.3;0.3;0.8;0.8;0.8;0.8;0.8;1.4;0.8;0.8;0.8;0.8;0.8;0.8;0.8;0.8;0.8;1.4;1.4;0.8;0.8;0.8;0.8;1.4;1.4;1.4;1.4;1.4;1.4;1.4;1.4;1.4;1.4;1.4;1.4;1.4;1.4;1.4;1.4;1.4;1.4;0.8;1.4;1.4;1.4;0.8;1.4;1.4;1.4;1.4;1.4;1.4;0.8;0.8;1.4;1.4;1.4;1.4;1.4;1.4;1.4;1.4;1.4;0.8;1.4;1.4;1.4;1.4;1.8;1.8;2.4;1.8;1.8;1.8;1.8;1.8;1.8;1.8;1.8;1.8;1.8;1.8;1.8;1.8;1.8…	DIPRTPSR	Q9UQ35	S1P2T1L1D1R2					Yes
73557	887.512	G2V1C1L1K1R2;G2A1P1T1L3F1;G1P1V1L2D1K1F1;G1A1V2C1K1R2;G2A1L1K1M1R2;G1P1V1L3N1Y1;G1P1V2L2Q1Y1;G1V2T2L2W1;G1S1V1T1L3W1;G1S2L4W1;G1A2P1V1T1L2F1;G1A2S1P1L3F1;P1V3T1L1N1F1;S1P1V2L2N1F1;P1V4T1Q1F1;S1P1V3L1Q1F1;A1P1V2L1D1K1F1;G1P1V2L1K1E1F1;G1A2V1K1M1R2;G1A3P1L3Y1;A1P1V2L2N1Y1;S1P2V3K1Y1;A1V3T2L1W1;A1S1V2T1L2W1;A1S2V1L3W1;A3P1V2T1L1F1;A3S1P1V1L2F1;A1P1V3K1E1F1;A4P1V1L2Y1;A1P1V3L1Q1Y1;G2P1V3T1L1F1;G2S1P1…	0.3;0.3;0.3;0.3;0.3;0.3;0.3;0.3;0.3;0.3;0.3;0.3;0.3;0.3;0.3;0.3;0.3;0.3;0.3;0.3;0.3;0.3;0.3;0.3;0.3;0.3;0.3;0.3;0.3;0.3;0.8;0.8;1.4;1.4;1.4;1.4;0.8;1.4;1.4;0.8;0.8;0.8;1.4;1.4;1.4;1.4;1.4;1.4;1.4;1.4;0.8;1.4;0.8;0.8;1.4;1.4;1.4;1.4;0.8;1.4;0.8;0.8;1.4;1.4;0.8;1.4;1.4;0.8;1.9;1.9;1.9;1.9;1.9;1.9;1.9;1.9;1.9;1.9;1.9;1.9;1.9;2.6;1.9;1.9;1.9;1.9;1.9;2.6;1.9;1.9;2.6;2.6;2.6;2.6;2.6;2.6;2.6;2.6;2.6;2.6…	LLLWDTK	A4D1P6	T1L3D1K1W1					Yes
147299	956.472	G3L1N1Q3R1;G3V1Q4R1;G2A1P1T1D1Q1R2;G3P1T1Q1E1R2;G1C2L2H1R2;G1P3C1L2N1F1;G2A1L1N2Q2R1;G2A1V1N1Q3R1;G2S1P1N2Q1K1R1;G2S1T2N1K1H1R1;G2S2T1Q1K1H1R1;G1S3P2N1R2;S1P1V1N2D1R2;G1A2S1P1D1Q1R2;G2A1S1P1Q1E1R2;S2V1T1D1H1R2;S3L1D1H1R2;A1P3V1C1L1N1F1;A1P3V2C1Q1F1;G1S1P4K1M1F1;P1V1C1L2E1H1F1;V1L1N5R1;G1A2L1N3Q1R1;V2N4Q1R1;G1A2V1N2Q2R1;G1A1S1P1N3K1R1;G1A1S2T1N1K1H1R1;G1A1S3Q1K1H1R1;S3V1E1H1R2;A2C1L1M1H1R2;L1N1M2H…		YYGAQTVR	P07954-2	G1A1V1T1Q1R1Y2					Yes
1L1M1R1;P2V1L1N1M2R1;P2V2Q1M2R1;A3P2L1M2R1;G8L2Q2;G1A1P3T3C1L1;G7A1L2N1Q1;G7A1V1L1Q2;S1P3T1C1L1D1K1;G7S1P1V1Q1K1;G7A1P1D1K2;A2S1P3T2C1L1;G6A2L2N2;G5V3N2Q1;G6A2V2Q2;P3V1T3N1M1;S1P3V1T2Q1M1;S2P3T1L1Q1M1;P2L1D1Q1K1E1M1;T1C1L3E2H1;T4Q1K1M1F1;G1P1C1L1Q1H1F1R1;T1C1Q1F2R2;G1P2C1K1H1R1Y1;G1P2C1N1K1R1W1;C1L1D1K1H1R1W1;P2D1M1R2W1;G5A3V1L1N2;G4A1V3N3;G6A5L1Q1;G5A3V2N1Q1;A3P3T3M1;A2P2T1L1Q1E1M1;P2L1N1K1E2M1;…	0.3;0.3;0.3;0.3;0.3;0.3;0.3;0.3;0.3;0.3;0.3;0.3;0.3;0.3;0.3;0.3;0.3;0.3;0.3;0.3;0.3;0.3;0.3;0.3;0.3;0.3;0.3;0.3;0.3;0.3;0.3;0.3;0.3;0.3;0.3;0.3;0.3;0.3;0.3;0.3;0.3;0.3;0.3;0.3;0.3;0.3;0.3;0.3;0.3;0.3;0.3;0.3;0.3;0.3;0.3;0.3;0.3;0.3;0.3;0.3;0.3;0.3;0.3;0.3;0.3;0.3;0.3;0.3;0.3;0.3;0.3;0.3;0.3;0.3;0.3;0.3;0.3;0.8;0.8;0.8;1.3;0.8;0.8;0.8;0.8;0.8;0.8;0.8;0.8;0.8;0.8;0.8;0.8;0.8;0.8;0.8;0.8;0.8;0.8;0.8…			C17543							Yes
130884	926.45	G5A1P2T2R1;G4S1P2D1K1R1;G5P1L1Q1E1R1;G4P1L1N3K1;G4V1T2N1K1H1;G4S1T1L1N1K1H1;G5T1K2E1H1;G4A2S1P2T1R1;G3A2P1L1N1D1R1;G2P1V2N2D1R1;G2S1V2T1D1H1R1;G3A1P1V1N3K1;G4A3P1N1Q1K1;G4A3T2K1H1;G3A1S1V1T1N1K1H1;G3A1S2L1N1K1H1;G2A3P1V1N1D1R1;S1P1V2C1L1F1Y1;G3A4P1N2K1;G3A4S1T1K1H1;G2A6P1D1R1;G3A5P1E1R1;G2A5S2K1H1;G4A1P1L1D1Q1R1;G4P1V1N2Q1K1;G5A2P1Q2K1;G4S1V1T1Q1K1H1;G4S2L1Q1K1H1;G4A1T1D1K2H1;G1C1L3D1F2;G3S2P2V1N…		TWTQTYK	P11388	T3Q1K1Y1W1					Yes
1N2Q1K1M1H1;G1A2P2N2M1R1;A2S2P1V1C1H1R1;A4C1L1D1H1R1;G1A3C1L1E1H1R1;A1V2C1N1E1H1R1;G1A2S1P1T1M1H1R1;A2L1N1D1M1H1R1;G1A1L1N1E1M1H1R1;A1P1V1T2E1F1Y1;A1S1P1T1L1E1F1Y1;L2N1E2F1Y1;V1L1Q1E2F1Y1;G2P1L1H2F1Y1;A2P1T1L1E1Y2;P1V1K1E2Y2;G2A1T1L1H1W2;G1V1D1K1H1W2;G1A5C1Q1K1H1;A1V1N3K1M1H1;G1A3N1Q1K1M1H1;A4V1C1E1H1R1;A3S2P1M1H1R1;A2V1N1E1M1H1R1;S2H1F3R1;G1A1P1V1H2F1Y1;A2H1F1R1Y2;G1A2V1T1H1W2;G1A2S1L1H1W2;S1V2N…	0.3;0.3;0.3;0.3;0.3;0.3;0.3;0.3;0.3;0.3;0.3;0.3;0.3;0.3;0.3;0.3;0.3;0.3;0.3;0.3;0.3;0.3;0.3;0.3;0.3;0.3;0.3;0.3;0.3;0.3;0.3;0.3;0.3;0.3;0.3;0.3;0.3;0.3;0.3;0.3;0.3;0.3;0.3;0.3;0.3;0.3;0.3;0.3;0.3;0.3;0.3;0.3;0.3;0.3;0.3;0.3;0.3;0.3;0.3;0.3;0.3;1.4;1.4;1.4;1.4;1.4;1.4;1.4;1.4;1.4;1.4;1.4;1.4;1.4;1.4;1.4;1.4;1.4;1.4;1.4;1.4;1.4;1.4;1.4;1.4;1.4;1.4;1.4;1.4;1.4;1.4;0.8;0.8;0.8;1.4;1.4;0.8;1.4;0.8;1.4…										Yes
144660	836.464	G5P2L3;G4A1P2V1L2;L1Q2H1R2;G3A2P2V2L1;G1V4L1D1H1;G2A3P2V3;A1V5D1H1;G1V5E1H1;G2P2V4N1;G2S1V2K2Y1;G4P2V4;G3P2V1L2Q1;G1A1L1Q1H1R2;G1S1P1K1H1R2;G2A1P2V2L1Q1;G1A1V1L3D1H1;G2V1T2K2F1;G2S1T1L1K2F1;A2L1N1H1R2;A2V1Q1H1R2;G1V1D1K3Y1;P2V4N2;G1A2P2V3Q1;S1P1V4T1H1;S2P1V3L1H1;G1A1V2L2E1H1;G1A1S1V1T1K2F1;G1A1S2L1K2F1;G1A5P2V1L1;A3P2V3N1;A2S2V1K2F1;A6P2V2;G3P2L3N1;G2L4D1H1;G2A1P2V1L2N1;G2S1P3V2K1;G2V1L3E1H1;G2A1…	0.3;0.3;0.3;0.3;0.3;0.3;0.3;0.3;0.3;0.3;0.9;1.5;0.9;0.9;1.5;1.5;1.5;1.5;0.9;0.9;1.5;1.5;1.5;1.5;1.5;1.5;1.5;1.5;1.5;1.5;1.5;1.5;1.5;1.5;1.5;1.5;1.5;1.5;1.5;1.5;1.5;1.5;1.5;1.5;1.5;1.5;1.5;1.5;1.5;2.1;2.1;2.7;2.7;2.7;2.7;2.7;2.1;2.7;2.7;2.7;2.7;2.7;2.7;2.7;2.7;2.7;2.7;2.7;2.7;2.7;2.7;2.7;2.7;2.7;2.7;2.7;2.7;2.7;2.7;2.7;2.7;2.7;2.7;2.7;2.7;2.7;2.7;2.7;2.7;2.7;2.7;2.7;2.7;2.7;3.9;3.9;3.9;3.9;3.3;3.9…	YIETLAK	F5H604	A1T1L2K1E1Y1					Yes
73147	739.448	G2P1V2R2;G1A2P1L1R2;P1V2N1R2;A3P1V1R2;A1P1L1Q1R2;S1P2K1R2;A1T1K2H1R1;V1L2K1M1H1;P1V4L1D1;P1V5E1;G1P1V1L3E1;A1P1V2L2E1;G1P1L4D1;A1P1V1L3D1;P2V1T2L2;S1P2T1L3;P1V1L1K1H1F1;P1L2N1Q1R1;P1V1L1Q2R1;P2D1K2R1;T2L2H1R1;T1L1N1K2H1;V1T1Q1K2H1;S1L1Q1K2H1;A2P2T1K1R1;A1K3E1H1;A5P1L1R1;G2P1L2Q1R1;G2T1L1K2H1;G1A1P1L2N1R1;G1A1P1V1L1Q1R1;G1S1P2V1K1R1;G1A1V1T1K2H1;G1A1S1L1K2H1;A2P1V1L1N1R1;A2P1V2Q1R1;A2S1V1K2H1;G3A1…	0.4;1.7;1.7;1.7;3.1;3.1;3.1;3.7;4.4;4.4;5.8;5.8;5.8;5.8;7.1;7.1;7.7;11.8;11.8;11.8;11.8;11.8;11.8;11.8;11.8;11.8;13.2;13.2;13.2;13.2;13.2;13.2;13.2;13.2;13.2;13.2;13.2;14.5;14.5;14.5;14.5;16.6;15.9;18.6;18.6;18.6;19.3;19.3;19.3;20.7;19.9;20.7;20.7;20.7;20.7;20.7;22;22;22;22;22;22.6;22.6;24;24;24;24;26.1	LLEVAVP	O43795	A1P1V2L2E1					Yes
90084	785.411	G5V1L1N1R1;G5V2Q1R1;G5A3L1R1;G4A1V2N1R1;G4A4V1R1;P2T1C1L1Q1K1;P1C1L3N2;G1A1P2T1C1L1K1;A2P2V1T1C1K1;A2S1P2C1L1K1;P1T1K1F3;G7V1L1R1;P1V1C1L2N1Q1;P1V2C1L1Q2;P2V1C1D1K2;G1P1L2Q2M1;V1T2C1L2H1;S1T1C1L3H1;G6A1V2R1;A3P1C1L2Q1;A1P1L2N1Q1M1;A1P1V1L1Q2M1;P2V1T1N1K1M1;S1P2L1N1K1M1;S1P2V1Q1K1M1;A1P2D1K2M1;G1P2K2E1M1;A1T2L2M1H1;G3V1L1N2R1;G3V2N1Q1R1;G4A1S1P1K1R1;A3P2T1K1M1;G3A3L1N1R1;G3A3V1Q1R1;V2K1M1F1Y1;G5P1…	0.4;0.4;0.4;0.4;0.4;0.4;0.9;0.9;0.9;0.9;0.9;0.9;0.9;0.9;0.9;0.9;0.9;0.9;0.9;0.9;0.9;0.9;0.9;0.9;0.9;0.9;0.9;0.9;1.6;1.6;1.6;0.9;1.6;1.6;1.6;1.6;1.6;1.6;1.6;1.6;2.2;2.2;2.2;2.2;2.2;2.2;2.2;2.2;2.2;2.2;2.2;2.2;2.2;2.2;2.2;2.2;2.2;2.2;2.2;2.9;2.2;2.2;2.2;2.9;2.9;2.2;2.2;2.2;2.9;2.9;2.9;2.2;2.9;2.9;2.9;2.9;2.9;2.9;2.9;2.9;2.9;2.9;2.9;2.9;3.5;3.5;3.5;3.5;3.5;3.5;3.5;3.5;3.5;3.5;3.5;3.5;3.5;3.5;3.5;3.5…	NPSLMPK	Q9Y5B9	S1P2L1N1K1M1					Yes
140578	958.552	T2L3D1Q1R1;G1C1R5;P1T1D2K4;A1P1V1T4L1R1;T2L3N1E1R1;V1T2L2Q1E1R1;S1T1L3Q1E1R1;P1L1D1F1R3;A2T2L2N1Q1K1;S3P2T1K3;A2P1T2D1K3;T1L2N2K2E1;V1T1L1N1Q1K2E1;S1L2N1Q1K2E1;V2T1Q2K2E1;S1V1L1Q2K2E1;G1A1P1T2K3E1;A1L1D1Q1K3E1;S1P1D1K4E1;G1L1Q1K3E2;P2C1K4M1;G1L3N1H2R1;G1V1L2Q1H2R1;G1A1P1Q1K1F1R2;P1V1E1F1R3;G3P1V4L1Y1;V1T1K1H1R2Y1;S1L1K1H1R2Y1;A3T1L1Q1K2E1;A2S1P1T1K3E1;A1L1N1K3E2;A1V1Q1K3E2;G2S1P1V5F1;A1V1L2N1H2R1…	0.3;0.3;0.3;0.3;0.3;0.3;0.3;0.3;0.3;0.3;0.3;0.3;0.3;0.3;0.3;0.3;0.3;0.3;0.3;0.3;0.3;0.3;0.3;0.3;0.3;0.3;0.3;0.3;0.3;0.3;0.3;0.3;0.3;0.3;0.3;0.3;0.3;0.3;0.3;0.3;0.3;0.3;0.3;0.3;0.3;0.3;0.3;0.3;0.3;0.3;0.3;0.3;0.3;0.3;0.3;0.3;0.3;0.3;0.3;0.3;0.3;0.3;0.3;0.8;0.8;0.8;0.8;0.8;0.8;0.8;0.8;0.8;0.8;0.8;0.8;0.8;0.8;0.8;0.8;0.8;0.8;0.8;0.8;0.8;0.8;0.8;0.8;0.8;0.8;0.8;0.8;0.8;0.8;0.8;0.8;0.8;0.8;0.8;0.8;0.8…	VVIQEMLK	P40938	V2L2Q1K1E1M1					Yes
112892	837.46	G2Q1K1H1R2;V1D1H1R3;G1A1N1K1H1R2;G2A1S1V3L1H1;T1C1L4Y1;G3A1K1H1R2;G4A1P2V2K1;G3S1V2L2H1;N1Q1K1H1R2;G2A1V4T1H1;G1A2S1V4H1;G5P2V1L1K1;T2L3M1F1;G3V3T1L1H1;G3P2V1L1N1K1;G3P2V2Q1K1;G3T1K3Y1;G2A2V1T1L2H1;G2A2S1L3H1;G1V3T1L1N1H1;G1S1V2L2N1H1;G1V4T1Q1H1;G1S1V3L1Q1H1;G1A1V2L1D1K1H1;G2V2L1K1E1H1;G2S2K3F1;G2A1S1K3Y1;S2V2K1R1Y1;G1A3S1V1L2H1;A1V4T1N1H1;A1S1V3L1N1H1;A1S1V4Q1H1;G1A1V3K1E1H1;A4V3T1H1;V2T1L2M1Y1;…	0.3;0.3;0.3;1.5;0.9;0.9;1.5;1.5;1.5;1.5;1.5;1.5;0.9;1.5;2.7;2.7;2.7;2.7;2.7;2.7;2.7;2.7;2.7;2.7;2.7;2.7;2.7;2.7;2.7;2.7;2.7;2.7;2.7;2.7;2.1;2.1;2.7;2.7;2.7;2.7;2.7;2.7;2.7;2.7;2.7;3.9;3.9;3.9;3.9;3.9;3.9;3.9;3.9;3.9;3.9;3.9;3.3;3.9;3.9;3.9;3.9;3.9;3.9;3.9;3.9;3.9;3.9;3.9;3.9;3.9;3.9;3.9;3.9;3.9;3.9;3.9;3.9;3.9;3.9;3.9;3.9;3.9;3.9;3.9;3.9;3.9;3.9;3.9;3.9;3.9;3.9;3.9;3.9;5.1;5.1;4.4;4.4;4.4;4.4;4.4…	SGLTGYIK	Q9UHB9	G2S1T1L2K1Y1					Yes
104559	799.492	L3Q1K1W1;A1P2L1K2F1;P1V3K2M1;G1A1L3K1W1;P1V1C1L2K2;A2V1L2K1W1;A1P1L2K2M1;G1V3L1K1W1;A1V4K1W1;G3V2K2R1;A1P1T1Q1K3;G1T1L3Q1R1;G1L2N1Q1K2;G1V1L1Q2K2;G1P1D1K4;A1T1L3N1R1;A1V1T1L2Q1R1;A1S1L3Q1R1;P1V2T2K1R1;S1P1V1T1L1K1R1;S2P1L2K1R1;A1L2N2K2;A1V1L1N1Q1K2;A1V2Q2K2;G1A2P1T1K3;S1P1V1N1K3;A2L2K1E1R1;A4L1Q1K2;A3S1P1K3;G1V2T1L1R2;G1S1V1L2R2;G2A2L1K2R1;G1V2N1K2R1;A1V3T1R2;A1S1V2L1R2;G1A3V1K2R1;A3V2T1L1R1;G3L2…	0.9;0.9;1.6;2.2;2.8;2.2;2.8;3.4;3.4;5.3;4.7;5.9;5.9;5.9;5.9;5.9;5.9;5.9;5.9;5.9;5.9;5.9;5.9;5.9;5.9;5.9;5.9;5.9;5.9;6.6;6.6;6.6;6.6;6.6;6.6;6.6;7.2;7.2;7.2;7.2;7.2;7.2;7.2;7.2;7.2;7.2;7.2;7.2;7.2;7.2;7.2;7.2;7.2;7.2;7.2;7.2;7.2;7.2;7.2;7.8;7.8;7.8;7.8;7.8;7.8;7.8;8.4;8.4;8.4;8.4;8.4;8.4;8.4;8.4;8.4;9.1;9.7;9.7;9.7;10.9;10.9;11.6;11.6;11.6;11.6;12.9;14.7;14.7;15.9;18.4;18.4;19.7;19.7;19.7;19.7;19.…	RELLAAK	Q6UX04	A2L2K1E1R1					Yes
15735	951.437	P1T4C2L2;C3R4;G3P3T1N1Q2;G1T5L1E2;G2P1T1L1D1Q2H1;G2P3D1Q1E1R1;D2Q2K1R1Y1;G2A1P3T1N2Q1;G2A1S1P3N1Q2;G1P3N3D1K1;A1V1T5E2;A1S1T4L1E2;G5S3K2M1;G1A1P1T1L1N1D1Q1H1;G1A1P1V1T1D1Q2H1;G1A1S1P1L1D1Q2H1;G1S1P2T1N1D1K1H1;P1L1N2D2K1H1;C2L3N1H2;G1A1T3L1D1H2;V1C2L2Q1H2;V1T2D2K1H2;S1T1L1D2K1H2;G2T3L1E1H2;G6P1V1T1F2;G6S1P1L1F2;A2P3N1D2R1;G1A1P3N1D1E1R1;G2P3N1E2R1;A1T2N1D1Q1F1R1;A1P1C2Q1K1F1R1;G1T2N1Q1E1F1R1;T1D1E…		DEGMPIYK	Q8WW22-2	G1P1L1D1K1E1M1Y1					Yes
E1R2Y1;G1P3K1M1Y2;A3T1C1K2E1M1;G1A1V2N3Q1H1;G2A3S1P1E1H1R1;A1V2C1M1H2R1;G1A1L1M2H2R1;A3P2C1L1F1Y1;A1P2V1Q1M1F1Y1;L2E1M1H1F1Y1;A2V1M2H2R1;G4V2T4C1;G4S1V1T3C1L1;G4S2T2C1L2;G3V1C3L2K1;G5T4L1M1;G3A1S1V2T3C1;G3A1S2V1T2C1L1;P4T2N2D1;S2P4D1Q2;G2A1V2C3L1K1;P5C2N1K1;G2S2V2T1C1D1K1;G2S3V1C1L1D1K1;G4A1S1T3L1M1;G3A1C2L2K1M1;G3S1V1T2D1K1M1;G3S2T1L1D1K1M1;S1P3T3D1H1;G5C1N1K1F1R1;T5N1Q1W1;S1T4Q2W1;G2A2S3V1T1C1L…	0.3;0.3;0.3;0.3;0.3;0.3;0.3;0.3;0.3;0.3;0.3;0.3;0.3;0.3;0.3;0.3;0.3;0.3;0.3;0.3;0.3;0.3;0.3;0.3;0.3;0.3;0.3;0.3;0.3;0.3;0.3;0.3;0.3;0.3;0.3;0.3;0.3;0.3;0.3;0.3;0.3;0.3;0.3;0.3;0.3;0.3;0.3;0.3;0.3;0.3;0.3;0.3;0.3;0.3;0.3;0.3;0.3;0.3;0.3;0.3;0.3;0.3;0.3;0.3;0.3;0.3;0.3;0.3;0.3;0.3;0.3;0.3;0.3;0.3;0.3;0.3;0.3;0.3;0.3;0.3;0.3;0.3;0.3;0.3;0.3;0.3;0.3;0.3;0.3;0.3;0.3;0.3;0.3;0.3;0.3;0.3;0.3;0.3;0.3;0.3…										Yes
87167	955.478	G5P2T2Q1K1;G4P1L1D1Q2K1;G3P2V1T2D1R1;G2P1L2N1D2R1;G2P1V1L1D2Q1R1;G3P1T1L2N3;G3P1V1T1L1N2Q1;G3S1P1L2N2Q1;G4A2P1T1L1Q2;G3P1V2T1N1Q2;G3S1P1V1L1N1Q2;G3S1P1V2Q3;G4A1P2T2N1K1;G4A1S1P2T1Q1K1;G3A1P1L1N1D1Q1K1;G3A1P1V1D1Q2K1;G3S1P2N1D1K2;G4P1L1N1Q1K1E1;G4P1V1Q2K1E1;G3S1V1T2L1Q1H1;G3A1T2L1D1K1H1;G2V1T1D2K2H1;G2S1L1D2K2H1;G4T2L1K1E1H1;G2A1S1P2V1T1D1R1;G1A1P1V1L1N1D2R1;G3S1P2V1T1E1R1;G3S2P2L1E1R1;G2P1V1L1N1D…		NFHFVHR	P30038	V1N1H2F2R1					Yes
3P1V2E2;G1A1S5V1K1F1;S2V2M2F1R1;G1A2S4V1K1Y1;G2A2K2M2Y1;G2P2T2D1R2;G2P1T1L1N2Q1R1;G2P1V1T1N1Q2R1;G2S1P1L1N1Q2R1;G2A1P1D1Q2K1R1;G1T1D2K2H1R1;G1A1P1T1L1N3R1;G2A3P1T1Q2R1;G1S2P2N2K1R1;P1V1N3D1K1R1;G1A2P1N1D1Q1K1R1;G2A1P1N1Q1K1E1R1;G1A2T2D1K1H1R1;S1V1T1N1D1K1H1R1;S2L1N1D1K1H1R1;A1S1D2K2H1R1;A2S2P2D1R2;A1P4V1C1L1Y1;A2P1V1T1N3R1;A2S1P1L1N3R1;G1A4S1P1Q2R1;A3P1N2D1K1R1;G1A2P1N2K1E1R1;G1A4T3H1R1;A3S1T1D1K…	0.3;0.3;0.3;0.3;0.3;0.3;0.3;0.3;0.3;0.3;0.3;0.3;0.3;0.3;0.3;0.3;0.3;0.3;0.3;0.3;0.3;0.3;0.3;0.3;0.3;0.3;0.3;0.3;0.3;0.3;0.3;0.3;0.3;0.3;0.3;0.3;0.3;0.3;0.3;0.3;0.3;0.3;0.3;0.3;0.3;0.3;0.3;0.3;0.3;0.3;0.3;0.3;0.3;0.3;0.3;0.3;0.3;0.3;0.3;0.3;0.3;0.3;0.3;0.3;0.3;0.3;0.3;0.3;0.3;0.3;0.3;0.3;0.3;0.3;0.3;0.3;0.3;0.3;0.3;0.3;0.3;0.3;0.3;0.3;0.3;0.3;0.3;0.3;0.3;0.3;0.3;0.3;0.3;0.3;0.3;0.3;0.3;0.3;0.3;0.3…										Yes
54616	642.381	G1P2L2F1;A1P2V1L1F1;P1V4M1;P1V2C1L2;G1P1L3M1;A1P1V1L2M1;G1P1T1L1Q1K1;A2L2Q2;A1P1T1L1N1K1;A1P1V1T1Q1K1;A1S1P1L1Q1K1;A2P1K2E1;S2P2K2;G1L3N2;G1V1L2N1Q1;G2A1P1T1L1K1;A1V1L2N2;G1A3L2Q1;A1V2L1N1Q1;G1A2P1V1T1K1;G1A2S1P1L1K1;S1P1V2N1K1;A4L2N1;A4V1L1Q1;A3S1P1V1K1;G1V2L1Q2;G1P1V1D1K2;A1V3Q2;G3V3R1;G2A1V2L1Q1;G2S1P1V2K1;G2A4L2;G1A2V3Q1;A6V2;G3L3N1;G3V1L2Q1;G2A1V1L2N1;G1A2V2L1N1;V4N2;G1A5V1L1;A3V3N1;G2A2V1L1…	0.4;0.4;3.5;5.1;5.1;5.1;4.2;4.2;4.2;4.2;4.2;4.2;4.2;5.8;5.8;5.8;5.8;5.8;5.8;5.8;5.8;5.8;5.8;5.8;5.8;5.8;5.8;5.8;8.2;7.4;7.4;7.4;7.4;7.4;7.4;7.4;7.4;7.4;7.4;7.4;7.4;9.8;9.8;9.8;9.8;8.9;8.9;8.9;8.9;8.9;11.3;11.3;11.3;11.3;11.3;11.3;10.5;11.3;12.9;12.9;12.9;12.9;15.1;17.6;21.4;21.4;21.4;22.9;22.9;22.9;22.9;26.9;26;26;28.4;27.6;27.6;28.4;28.4;30;30	IAGGAVR	Q96Q11	G2A2V1L1R1					Yes
13781	844.448	G3V2C1L2Q1;G4L3Q1M1;G3A3C1L3;P5L1N2;G2A1V3C1L1Q1;P5V1N1Q1;G3A1L3N1M1;G3A1V1L2Q1M1;G3P1V2T1K1M1;G3S1P1V1L1K1M1;P4V1T2H1;S1P4T1L1H1;P2T1Q2K1F1;V5C1N2;A3P5Q1;G1A2V4C1Q1;G2A2V1L2N1M1;G1V3L1N2M1;G2A2V2L1Q1M1;G1V4N1Q1M1;G2A1S1P1V2K1M1;P1L1H2R1W1;G1A5V2C1L1;G2A5L2M1;A1V4N2M1;G1A3V3Q1M1;G1A6V1L1M1;A4V3N1M1;A7V2M1;G3V1C1L3N1;G2A1V2C1L2N1;G2S1P1V3C1K1;G2A4V1C1L2;G1A2V3C1L1N1;A3V4C1N1;G1A3V2L1N1M1;A6V3C1;G2…	0.3;0.3;0.3;0.3;0.3;0.3;0.3;0.3;0.3;0.3;0.3;0.3;0.3;0.3;0.3;0.3;0.3;0.3;0.3;0.3;0.3;0.3;0.3;0.3;0.3;0.3;0.3;0.3;0.3;0.3;0.3;0.3;0.3;0.3;0.3;0.3;0.3;0.9;0.9;0.9;0.9;0.9;0.9;0.9;0.9;0.9;0.9;0.9;0.9;0.9;0.9;0.9;1.5;1.5;1.5;0.9;0.9;0.9;1.5;1.5;1.5;0.9;0.9;0.9;0.9;0.9;0.9;0.9;0.9;0.9;0.9;0.9;0.9;0.9;0.9;0.9;0.9;0.9;0.9;0.9;0.9;0.9;0.9;0.9;0.9;0.9;0.9;0.9;0.9;1.5;1.5;1.5;0.9;0.9;1.5;1.5;1.5;1.5;1.5;1.5…	CSLPQLK	Q15058	S1P1C1L2Q1K1					Yes
6857	920.533	V1C1L1K1F1R2;A1L1K1M1F1R2;V1T3L1K2M1;S1T2L2K2M1;T1L4Y1W1;A1P1T1L3F2;P1V3T1L1F2;S1P1V2L2F2;G1P1V1L3F1Y1;A1P1V2L2F1Y1;V5L1M1Y1;L1K3M1H2;A1P4T2L1K1;P3L2Q1K1E1;G1V1L4M1Y1;P1V5F1Y1;A1V2L3M1Y1;P3L1R2W1;P1K3H2F1;V3C1L3Y1;V3T1L2M1F1;S1V2L3M1F1;A2P3L2D1K1;G1P3T1L3N1;G1P3V1T1L2Q1;P1T1L4D1H1;A1P3V1T1L2N1;A1S1P3L3N1;A1S1P3V1L2Q1;S1P4V2T1K1;G1A1P3L2K1E1;P1V1T1L3E1H1;S1P1L4E1H1;A1T2L2Q1K1F1;A1P1T2L1K2Y1;A4P3T1…	0.3;0.3;0.3;0.3;0.3;0.3;0.8;0.8;0.8;0.8;1.4;1.4;1.9;1.9;2.5;1.9;2.5;1.9;1.9;2.5;2.5;2.5;3;3;3;3;3;3;3;3;3;3;3;3;3;3;3;3;3;3;3;3;3;3;3;3;3;3;3.6;3.6;3.6;3.6;4;4;4;4;4;4;4;4;4;4;4;4;4;4;4;4;4;4;4;4;4;4;4;4;4;4;4;4;4;4;4;4;4;4;4;4;4;4;4;4;4;4;4.6;4.6;4.6;5.1;5.1;5.1;5.1;5.1;5.1;5.1;5.1;5.1;5.1;5.1;5.1;5.1;5.1;5.1;5.1;5.1;5.1;5.1;5.1;5.1;5.1;5.1;5.1;5.1;5.1;5.7;5.7;5.7;5.7;5.7;5.7;5.7;6.2;6.2;6.2;6.2…	ALYTLVNK	Q92552	A1V1T1L2N1K1Y1					Yes
136304	808.506	P2K1R3;V2T1L2K1H1;S1V1L3K1H1;G2P2L2K2;G1A1P2V1L1K2;A2P2V2K2;P2T1L3R1;P2L2N1K2;P2V1L1Q1K2;P2L3K1E1;G1P2V1T1L3;G1S1P2L4;A1P2V2T1L2;A1S1P2V1L3;P2V5T1;S1P2V4L1;L1Q1K2H1R1;G1P2V1K1R2;G1A1L1K2H1R1;A2V1K2H1R1;G1V1L1K3H1;A1V2K3H1;A1P2L1K2R1;K4M1F1;L3K1H1W1;V1L1K1F2R1	1.6;4.1;4.1;4.1;4.1;4.1;5.3;5.3;5.3;8.3;9.6;9.6;9.6;9.6;10.8;10.8;12;13.3;13.3;13.3;17.7;17.7;18.9;18.2;21.9;23.2	VLPALLPS	P16930	A1S1P2V1L3					Yes
136817	862.385	G7T1C1L1K1;G6A1V1T1C1K1;G6A1S1C1L1K1;P1V1T4D1E1;S1P1T3L1D1E1;P2T3C1L1M1;G1P1D1Q2R1Y1;G1T2D1Q1R1W1;G2P4N3;G5A2S1V1C1K1;S1P1V1T3E2;S2P1T2L1E2;T1L1D1K1E3;G6A2T1K1M1;G5S1V1N1K1M1;G1P2L1N2D1H1;G1P1V1T2D1H2;G1S1P1T1L1D1H2;L2N1D2H2;V1L1D2Q1H2;G2A1Q4F1;P1T1N2D1F1R1;A1P1N1D1Q1R1Y1;G1P1N1Q1E1R1Y1;A1T2D1H1R1Y1;G1T2E1H1R1Y1;A1T2N1D1R1W1;A1S1T1D1Q1R1W1;A1P1C2K1R1W1;G1T2N1E1R1W1;G1S1T1Q1E1R1W1;A2T2L1E3;V1T1K1E…	0.3;0.3;0.3;0.3;0.3;0.3;0.3;0.3;0.3;0.3;0.3;0.3;0.3;0.3;0.3;0.3;0.3;0.3;0.3;0.3;0.3;0.3;0.3;0.3;0.3;0.3;0.3;0.3;0.3;0.3;0.3;0.3;0.3;0.3;0.3;0.3;0.3;0.3;0.3;0.3;0.3;0.3;0.3;0.3;0.3;0.3;0.3;0.3;0.3;0.3;0.3;0.3;0.3;0.3;0.3;0.3;0.3;0.3;0.3;0.3;0.3;0.3;0.3;0.3;0.3;0.3;0.3;0.3;0.3;0.3;0.3;0.3;0.3;0.3;0.3;0.3;0.3;1.5;1.5;1.5;1.5;1.5;1.5;1.5;0.8;0.8;0.8;0.8;0.8;1.5;1.5;0.8;0.8;0.8;0.8;0.8;0.8;0.8;1.5;1.5…	VMDDLDR	P49588	V1L1D3M1R1					Yes
143969	808.448	P2L2N1Q2;P2V1L1Q3;P3D1Q1K2;P1T2L2Q1H1;A2P3T1Q1K1;G3V1L2F2;P2H1F1R2;P3T1L1E1R1;P3N1K2E1;G2A1V2L1F2;G1A2V3F2;G1P3V1T1N1K1;G1S1P3L1N1K1;G2P3K2E1;A1T3L1F1R1;A1S1P3V1N1K1;A2T1Q1K2Y1;G2P2L2Q2;G1A1P2L2N1Q1;G1A1P2V1L1Q2;G1S1P3V1Q1K1;G1A1P3D1K2;G1A1P1T2L2H1;A1L3D1Q1H1;P1V1T1L1D1K1H1;S1P1L2D1K1H1;G1L3Q1E1H1;G1T2Q1K2F1;D1Q1K3Y1;T1L1K1E1R1Y1;A2P2L2N2;A2P2V1L1N1Q1;A2P2V2Q2;G1A3P3T1K1;A2P1V1T2L1H1;A2S1P1T1L2H1…	0.3;0.3;0.3;0.3;0.3;0.3;0.3;0.3;0.3;0.3;0.3;0.9;0.9;0.9;0.9;0.9;0.9;0.9;0.9;0.9;0.9;0.9;0.9;0.9;0.9;0.9;0.9;0.9;0.9;0.9;0.9;0.9;0.9;0.9;0.9;0.9;0.9;0.9;0.9;0.9;0.9;0.9;0.9;0.9;0.9;1.6;1.6;1.6;1.6;1.6;1.6;1.6;2.1;2.1;2.1;2.1;2.1;2.1;2.1;2.1;2.1;2.1;2.1;2.1;2.1;2.1;2.1;2.1;2.1;2.1;2.1;2.1;2.1;2.1;2.1;2.1;2.1;2.1;2.1;2.1;2.1;2.1;2.1;2.1;2.1;2.1;2.1;2.1;2.1;2.1;2.1;2.1;2.1;2.1;2.1;2.1;2.8;2.1;2.1;2.1…	YFIAPAK	P11047	A2P1L1K1F1Y1					Yes
74783	842.497	G2P1T1Q1K3;T1L3N2R1;V1T1L2N1Q1R1;S1L3N1Q1R1;V2T1L1Q2R1;S1V1L2Q2R1;G1A1P1T2L1K1R1;P1V1T1D1K2R1;S1P1L1D1K2R1;G1A1P1T1N1K3;G1A1S1P1Q1K3;A3T1L2Q1R1;A2P1V1T2K1R1;A2S1P1T1L1K1R1;S1P1V1K2E1R1;A2S1P1N1K3;A1L2D1Q1K1R1;G1L2Q1K1E1R1;G1L1R3W1;L2N3K2;V1L1N2Q1K2;G1A2L1Q2K2;V2N1Q2K2;A1L2N1K1E1R1;A1V1L1Q1K1E1R1;A1V1R3W1;A3L1N1Q1K2;A3V1Q2K2;G2L2N2K2;G2V1L1N1Q1K2;G2V2Q2K2;G1A2L2D1K1R1;V2L1N1D1K1R1;G1A1V1L1N2K2;G2A…	0.3;0.3;0.3;0.3;0.3;0.3;0.3;0.3;0.3;0.3;0.3;0.3;0.3;0.3;0.3;0.3;0.3;0.3;0.3;0.3;0.3;0.3;0.3;0.3;0.3;0.3;0.3;0.3;0.9;0.9;0.9;0.9;0.9;0.9;0.9;0.9;0.9;0.9;0.9;0.9;0.9;0.9;0.9;0.9;0.9;0.9;0.9;0.9;0.9;0.9;0.9;0.9;0.9;0.9;0.9;1.5;1.5;1.5;0.9;0.9;0.9;0.9;0.9;0.9;0.9;0.9;0.9;0.9;1.5;0.9;1.5;1.5;2;2;2;2;2;2;2;2;2;2;2;2;2;2;2;2;2;2;2;2.7;2;2;2;2.7;2.7;2.7;2.7;2.7;3.2;3.2;3.2;3.2;3.2;3.2;3.9;3.9;3.2;3.2;3.9…	LNERLAK	P10809	A1L2N1K1E1R1					Yes
33065	944.481	G5T1L1D1R2;P1T1C1L1Q3K1;G6A1T1Q1K1R1;G5N1D1K2R1;G4A1V1T1D1R2;G4A1S1L1D1R2;G5V1T1E1R2;G5S1L1E1R2;G4S1V1N2K1R1;G5A2S1Q1K1R1;G3A2S1V1D1R2;G2A1P2V3C1F1;A1P2C1K1H2R1;G2V1K2M1Y2;Q1K2M1H3;G3P2V2C1L1F1;G4P2L2M1F1;G5A2T1N1K1R1;G4A1S1V1E1R2;G1P6T1W1;G3A1P2V1L1M1F1;G4A3S1N1K1R1;A1S1P6W1;G1S1P1V4C1W1;G2P1V3T1M1W1;G2S1P1V2L1M1W1;G2A2P2V2M1F1;V4D1M1H1F1;G1A1S1P1V3M1W1;G2P2V1L1Q1M1F1;G1A1P1V2T1C1L1W1;G1A1S1P1V1…		EQEVAELK	Q13439-5	A1V1L1Q1K1E3					Yes
;A2P1T1L1F1Y2;P1V1K1E1F1Y2;A3P1V1K1E2M1;S1V3M1H3;A4V1C1H1F1R1;A2V1N1M1H1F1R1;A5M1H1F1R1;G7S1T1L3;G2T1D1Q1R3;G6A1V2T2L1;G6A1S1V1T1L2;G6A1S2L3;G5V3T1D1K1;G5S1V2L1D1K1;G1A1T1N1D1R3;G2T1N1E1R3;G2S1Q1E1R3;G1P1T1C1L2R1W1;G5A2V3T2;G5A2S1V2T1L1;G5A2S2V1L2;G4S2V4Q1;G4A1S1V3D1K1;G5S1V3K1E1;P1T1L3E2M1;G1S1N3K1R2;A2S1N1D1R3;G1A1S1N1E1R3;T1C1K2F1R1Y1;G1P1C1L1N1K2W1;G1P1V1C1Q1K2W1;A1P1V1T1C1L1R1W1;A1S1P1C1L2R1…	0.3;0.3;0.3;0.3;0.3;0.3;0.3;0.3;0.3;0.3;0.3;0.3;0.3;0.3;0.3;0.3;0.3;0.3;0.3;0.3;0.3;0.3;0.3;0.3;0.3;0.3;0.3;0.3;0.3;1.4;1.4;1.4;1.4;1.4;1.4;1.4;1.4;1.4;1.4;1.4;1.4;1.4;1.4;1.4;0.8;0.8;0.8;0.8;0.8;0.8;0.8;0.8;1.4;0.8;1.4;1.4;1.4;1.4;0.8;0.8;0.8;0.8;0.8;0.8;0.8;0.8;0.8;1.4;1.4;1.4;0.8;0.8;0.8;1.4;1.4;1.4;1.4;1.4;1.4;1.4;1.4;1.4;1.4;0.8;0.8;0.8;0.8;0.8;0.8;1.4;1.4;1.4;1.4;1.4;1.4;0.8;1.4;1.4;1.4;1.4…										Yes
36696	898.411	G5C1L1N1K1H1;G5V1C1Q1K1H1;G5P2N1M1R1;G3V2C1D1H1R1;G4L1D1M1H1R1;G2L2D2F1Y1;A1P2T1Q2E2;G4A1V1C1N1K1H1;G5A1Q1K1M1H1;G1V2T1D2F2;G1S1V1L1D2F2;G3A1V1D1M1H1R1;G4V1E1M1H1R1;G1A1V1L1D2F1Y1;G2V1L1D1E1F1Y1;G1S1P1V2D1Y2;G4F1R1Y1W1;S6V1K1M1;G1S2K2M3;G4A4C1K1H1;G4A2N1K1M1H1;S1P3N2H2;S2P2T1H3;P1D1K1E1H3;A1S1V2D2F2;G1S1V2D1E1F2;G1P1V2C1M1F2;G2P1L1M2F2;A2V2D2F1Y1;G2V2E2F1Y1;V3C1M1Y1W1;G1V1L1M2Y1W1;A2P1T1E1H3;G1A1…		EYETVMK	Q12996	V1T1K1E2M1Y1					Yes
1R1;G3S1T1L1D1H1R1;G4A1P1N2Q1K1;G4A1T2N1K1H1;G4A1S1T1Q1K1H1;G3S1N1D1K2H1;G3A1S2P2N1R1;G3A3P1D1Q1R1;G3P1V1N2E1R1;G4A2P1Q1E1R1;G2A1S1V1T1D1H1R1;G2A1S2L1D1H1R1;G1P1V1T1C1L1F1Y1;G1S1P1C1L2F1Y1;G1S4R2Y1;G1A1P1C1L2Y2;G3A2P1N3K1;S3T1K2M2;C1K3M3;G3A2S1T1N1K1H1;G2S2V1N2K1H1;G3A2S2Q1K1H1;S1P1V2T1C1F2;S2P1V1C1L1F2;A2C1L2D1F2;G1A1C1L2E1F2;G1P1V1T2M1F2;G1S1P1T1L1M1F2;L2N1D1M1F2;V1L1D1Q1M1F2;G3A3P1N1E1R1;G1A2S…	0.3;0.3;0.3;0.3;0.3;0.3;0.3;0.3;0.3;0.3;0.3;0.3;0.3;0.3;0.3;0.3;0.3;0.3;0.3;0.3;0.3;0.3;0.3;0.3;0.3;0.3;0.3;0.3;0.3;0.3;0.3;0.3;0.3;0.3;0.3;0.3;0.3;0.3;0.8;0.8;0.8;0.8;0.8;0.8;0.8;0.8;0.8;0.8;0.8;0.8;0.8;0.8;0.8;0.8;0.8;0.8;0.8;0.8;0.8;0.8;0.8;0.8;0.8;0.8;1.4;0.8;0.8;0.8;0.8;1.4;1.4;0.8;0.8;0.8;0.8;0.8;0.8;0.8;0.8;1.4;1.4;1.4;0.8;1.4;1.4;1.4;0.8;0.8;0.8;1.4;0.8;0.8;0.8;1.4;1.4;1.4;1.4;1.4;1.4;1.4…										Yes
44608	817.408	G4C1R3;G3P1L1D1F1R1;P1V1L2D1M2;G4A1P1Q1K1F1;G2A1P1V1D1F1R1;G3P1V1E1F1R1;G3V1T1K1H1Y1;G3S1L1K1H1Y1;G3V1T1N1K1W1;G3S1L1N1K1W1;G3S1V1Q1K1W1;G3A1D1K2W1;G4K2E1W1;G1S1V2D1R1W1;P1V2L1E1M2;G3A2P1N1K1F1;G2S2V1K1H1F1;G2A1S1V1K1H1Y1;G3A3T1K1W1;G2A1S1V1N1K1W1;G2A4S1K1W1;A1T2N1Q2R1;G1T2Q3R1;A1S1T1Q3R1;T1Q1E2R2;G2C1N1R3;G5V1T1K1W1;G5S1L1K1W1;G6V2K1M1;G3P3V1T1H1;G3S1P3L1H1;G5A2P1K1F1;G3P1Q2K1F1;G1P1V1D1Q1F1R1;G…	0.3;0.3;0.3;0.3;0.3;0.3;0.3;0.3;0.3;0.3;0.3;0.3;0.3;0.3;0.3;0.3;0.3;0.3;0.3;0.3;0.3;0.9;0.9;0.9;0.9;1.6;0.9;0.9;1.6;1.6;1.6;0.9;1.6;1.6;0.9;1.6;1.6;1.6;1.6;1.6;1.6;1.6;1.6;1.6;1.6;1.6;1.6;1.6;1.6;1.6;1.6;1.6;1.6;1.6;1.6;1.6;1.6;1.6;1.6;1.6;1.6;1.6;1.6;1.6;1.6;1.6;1.6;1.6;1.6;1.6;1.6;1.6;1.6;1.6;1.6;1.6;1.6;1.6;1.6;1.6;1.6;1.6;1.6;1.6;1.6;1.6;2.1;2.1;2.1;2.1;2.1;2.1;2.1;2.1;2.1;2.1;2.1;2.1;2.1;2.1…	GGNSIWGK	Q9H2H8	G3S1L1N1K1W1					Yes
46721	756.384	G2P2T1C1L2;G1A1P2V1T1C1L1;P2V2C1D1K1;A2P2V2T1C1;A2S1P2V1C1L1;G1A2P2T1L1M1;L2Y2W1;A3S1P2L1M1;P1V1T1F3;S1P1L1F3;G1A1S1P2C1L2;G1P2L1D1K1M1;P2V2T1N1M1;S1P2V1L1N1M1;S1P2V2Q1M1;A1P2V1D1K1M1;G1P2V1K1E1M1;S1T1K2M1Y1;A3P2V1T1M1;A1P1L1F2Y1;S1P3T1K1M1;P2T1C1L2N1;P2V1T1C1L1Q1;S1P2C1L2Q1;A1P2C1L1K1E1;A1P2T1L1Q1M1;K1M1H1R1W1;G1S1P2V3C1;G2P2V2T1M1;G2S1P2V1L1M1;G1A1S1P2V2M1;G5P1V1T1R1;G5S1P1L1R1;P2T1K1E1W1;G4A1S…	0.4;0.4;0.4;0.4;0.4;0.4;0.4;0.4;0.4;0.4;0.4;0.4;0.4;0.4;0.4;0.4;0.4;0.4;0.4;0.4;1.7;1.7;1.7;1.7;1.7;1.7;1.7;1;1;1;1;3;3;2.3;3;3;2.3;3.6;3.6;3.6;4.3;4.3;4.3;4.3;4.3;4.3;4.3;4.3;4.3;4.3;4.3;4.3;3.6;3.6;3.6;3.6;3.6;3.6;3.6;3.6;3.6;3.6;3.6;3.6;3.6;4.3;3.6;3.6;3.6;3.6;3.6;3.6;3.6;3.6;3.6;4.9;4.9;4.9;4.9;5.7;5.7;5.7;5.7;5.7;5.7;5.7;5.7;5.7;5.7;4.9;4.9;4.9;4.9;4.9;4.9;4.9;4.9;4.9;5.7;4.9;4.9;5.7;5.7;5.7…	GMLPDPK	P05141	G1P2L1D1K1M1					Yes
76363	785.465	G2V2T1L2Q1;G2S1V1L3Q1;G3L3K1E1;G2A3T1L3;G1A1V2T1L2N1;G1A1S1V1L3N1;G1A1V3T1L1Q1;G1A1S1V2L2Q1;G1S1P1V3T1K1;G1S2P1V2L1K1;V4D1Q1K1;G2A1V1L2K1E1;G1A4S1L3;A2S1V2L2N1;A2V4T1Q1;A2S1V3L1Q1;A1S2P1V3K1;G1A2V2L1K1E1;V4N1K1E1;A5V2T1L1;A3V3K1E1;G2V1T1L3N1;G2S1L4N1;G2A1L3D1K1;G1A2V1L2D1K1;V3L1N1D1K1;G1A4V1T1L2;A2V3T1L1N1;A3V2L1D1K1;A5S1V1L2;G1S1V4L1N1;G4V1T1L3;G4S1L4;P1T2R3;G3A1V2T1L2;G3A1S1V1L3;G2V3L1D1K1;A1Q2…	0.4;0.4;0.4;0.4;0.4;0.4;0.4;0.4;0.4;0.4;0.4;0.4;0.4;0.4;0.4;0.4;0.4;0.4;0.4;0.4;0.4;0.4;0.4;0.4;0.4;0.4;0.4;0.4;0.4;0.4;0.9;0.9;0.9;0.9;0.9;0.9;0.9;0.9;0.9;0.9;0.9;1.6;0.9;1.6;1.6;1.6;1.6;1.6;1.6;1.6;0.9;1.6;1.6;0.9;1.6;0.9;0.9;0.9;1.6;1.6;1.6;1.6;0.9;1.6;1.6;1.6;1.6;1.6;1.6;1.6;1.6;1.6;1.6;1.6;1.6;1.6;1.6;2.2;2.2;2.2;2.2;2.2;2.2;2.2;2.2;2.9;2.2;2.9;2.9;2.9;2.9;2.9;3.5;3.5;4.7;5.4;6.7;6.7;6.7;6.7…	LQEVIGK	Q8WXH0	G1V1L2Q1K1E1					Yes
113757	815.475	G3S1V1K1R2;G2D1K2R2;G2A2T1K1R2;G1S1V1N1K1R2;G1A3S1K1R2;T1L1D1R3;G1A1T1Q1K1R2;N1D1K2R2;V1T1E1R3;S1L1E1R3;A1L2K1W2;G2S1V5T1;G2S2V4L1;A2T1N1K1R2;A2S1Q1K1R2;G1A1S2V5;A1C1L3Q1R1;P1V1T1C1L1K1R1;S1P1C1L2K1R1;P1V1C1N1K3;G1P1Q1K3M1;A1P1T1L1K1M1R1;A3P1C1K3;A1P1N1K3M1;G3V2T2L2;G3S1V1T1L3;G3S2L4;T1Q2K1R2;G2A1V3T2L1;G2A1S1V2T1L2;G2A1S2V1L3;G1A2V4T2;G1A2S1V3T1L1;G1A2S2V2L2;S1V5T1N1;S2V5Q1;A3S1V4T1;A3S2V3L1;G2P…	0.3;1.6;1.6;1.6;1.6;2.8;2.8;2.8;2.8;2.8;2.1;2.8;2.8;2.8;2.8;2.8;2.1;2.1;2.1;2.1;2.1;2.1;2.1;2.1;4;4;4;4;4;4;4;4;4;4;4;4;4;4;3.3;3.3;3.3;3.3;3.3;3.3;3.3;3.3;3.3;3.3;3.3;3.3;3.3;4;4;4;4;4;5.2;5.2;5.2;5.2;5.2;5.2;5.2;5.2;5.2;5.2;5.2;5.2;5.2;4.6;4.6;4.6;4.6;4.6;4.6;4.6;4.6;5.2;4.6;5.2;5.2;5.2;5.2;5.2;5.2;5.2;5.2;5.2;5.2;5.2;5.2;5.2;5.2;5.2;5.2;5.2;5.2;5.2;6.5;6.5;6.5;6.5;6.5;6.5;5.8;5.8;6.5;6.5;6.5;6…	SIDLIQK	P49585	S1L3D1Q1K1					Yes
17601	929.507	T1L4D2Q1;G1S1P1T2L3E1;V1T1L3D1Q1E1;P1C1L4Q1M1;G3P5V1R1;A1P1V2T3L1E1;A1S2P1T1L3E1;V1T1L3N1E2;V2T1L2Q1E2;S1V1L3Q1E2;G4V4M1R1;G1P1L2N2F1R1;G1P1V1L1N1Q1F1R1;G1P1V2Q2F1R1;G2A1P2T1K1F1R1;G1V1T2L1H1F1R1;G1S1T1L2H1F1R1;G2L1Q1K2H1Y1;G1P2V1N1K1R1Y1;G1A1T1L2H1R1Y1;V1L1D1K1H1R1Y1;G2A2P3V1K1H1;G1V1T1N1K2H1F1;G1S1L1N1K2H1F1;G1A1D1K3H1F1;G2K3E1H1F1;A1P1V1L1N2F1R1;G1A3P1L1Q1F1R1;A1P1V2N1Q1F1R1;G1A2S1P2K1F1R1;A1V…	0.3;0.3;0.3;0.3;0.3;0.3;0.3;0.3;0.3;0.3;0.3;0.3;0.3;0.3;0.3;0.3;0.3;0.3;0.3;0.3;0.3;0.3;0.3;0.3;0.3;0.3;0.3;0.3;0.3;0.3;0.3;0.3;0.3;0.3;0.3;0.3;0.3;0.3;0.3;0.3;0.3;0.3;0.3;0.3;0.3;0.3;0.3;0.3;0.3;0.3;0.3;0.3;0.3;0.3;0.3;0.3;0.3;0.3;0.3;0.3;0.3;0.3;0.3;0.3;0.3;0.3;0.3;0.3;0.3;0.3;0.3;0.3;0.3;0.3;0.3;0.3;0.3;0.3;0.3;0.3;0.3;0.3;0.3;0.3;0.3;0.3;0.3;0.3;0.3;0.3;0.3;0.3;0.3;0.8;0.8;0.8;0.8;0.8;0.8;0.8…	DIIDDLVK	E9PEB9	V1L3D3K1					Yes
57716	901.542	G2T1Q1K3R1;G1A1T2L1K1R2;V1T1D1K2R2;S1L1D1K2R2;G1A1T1N1K3R1;G1A1S1Q1K3R1;A2V1T2K1R2;A2S1T1L1K1R2;S1V1K2E1R2;A2S1N1K3R1;G3A1T1K3R1;G1S1V2T1K1R2;G1S2V1L1K1R2;G2A2S1K3R1;T1N1Q1K3R1;S1Q2K3R1;A1S2V2K1R2;S1V6T2;S3V4L2;T2L1Q1K1R2;V1L3K1M1W1;S2V5T1L1;G1V3T3L2;G1S1V2T2L3;G1S2V1T1L4;G1S3L5;A1V4T3L1;A1S1V3T2L2;A1S2V2T1L3;A1S3V1L4;G2P1L1K2F1R1;P1V2L1R2Y1;P2V4H1R1;G1A1P1V1K2F1R1;G1A1T3L4;V1T2L3D1K1;S1T1L4D1K1;…	0.3;0.3;0.3;0.3;0.3;0.3;0.3;0.3;0.3;0.3;0.8;0.8;0.8;0.8;1.4;1.4;0.8;1.4;1.4;1.4;0.8;1.4;2.5;2.5;2.5;2.5;2.5;2.5;2.5;2.5;3.6;3.6;3.6;3.6;3.6;3.6;3.6;3.6;3.6;3.6;3.6;3.6;3.6;3.6;3.6;3.6;4.1;4.7;4.1;4.1;4.1;4.1;4.1;4.1;4.1;4.1;4.1;4.1;4.1;4.1;4.7;4.7;4.7;4.7;4.7;4.7;4.7;4.7;4.7;4.7;4.7;4.7;5.2;5.2;5.2;5.2;5.2;5.2;5.2;5.2;5.2;5.2;5.2;5.2;5.2;5.2;5.2;5.2;5.2;5.9;6.3;6.3;6.3;6.3;6.3;6.3;6.3;7;6.3;6.3;7…	IIQCLKK	P36776	C1L3Q1K2					Yes
147016	954.517	P1T1L2Q4;P2T1Q2K2E1;G3P3V2L1Y1;G3T1L2K1F1Y1;G2S1P3V3F1;A1P2L1Q1H2R1;S1P3K1H2R1;G2A1P3V3Y1;G2A1V1T1L1K1F1Y1;G2A1S1L2K1F1Y1;G1V2D1K2F1Y1;G2A2L2K1Y2;G1V2L1N1K1Y2;G1V3Q1K1Y2;A1P1T1K2H3;G1A2V2T1K1F1Y1;G1A2S1V1L1K1F1Y1;S1V3N1K1F1Y1;G1A3V1L1K1Y2;A1V3N1K1Y2;A3S1V2K1F1Y1;A4V2K1Y2;G2P1V2L2D1W1;G2V2T2K1F2;G2S1V1T1L1K1F2;G2S2L2K1F2;G1A1P1V3L1D1W1;G2P1V3L1E1W1;G1A1S1V2T1K1F2;G1A1S2V1L1K1F2;A2P1V4D1W1;G1A1P1V4…	0.3;0.3;0.3;0.3;0.3;0.3;0.3;0.3;0.3;0.3;0.3;0.3;0.3;0.3;0.3;0.3;0.3;0.3;0.3;0.3;0.3;0.3;0.3;0.3;0.3;0.3;0.3;0.3;0.3;0.3;0.3;0.3;0.3;0.8;0.8;0.8;0.8;0.8;0.8;1.3;1.3;0.8;0.8;0.8;0.8;0.8;0.8;0.8;0.8;0.8;0.8;0.8;0.8;0.8;0.8;0.8;0.8;0.8;0.8;0.8;0.8;0.8;1.3;0.8;0.8;0.8;1.3;1.3;0.8;1.3;0.8;0.8;0.8;0.8;0.8;0.8;1.3;1.3;0.8;0.8;1.3;1.3;1.3;0.8;1.3;1.3;1.3;0.8;1.3;1.3;1.3;0.8;1.3;1.3;1.3;1.3;0.8;0.8;1.3;1.3…	YVIYIER	P61254	V1L2E1R1Y2					Yes
66258	942.539	G1A1P1C1K1R3;G1P2L2Q1R1Y1;G1P1T2L2R1W1;L3D1Q1R1W1;G1P3V2L1Q1H1;P1V1L3D1H2;G1T1L2Q1K1H1F1;A1P2L1D1K1F1R1;G1P2L1K1E1F1R1;A1P2L2N1R1Y1;A1P2V1L1Q1R1Y1;L3E1H1R1Y1;T2K2F1R1Y1;G1A1L2Q2K1W1;G1P1T1L1N1K2W1;G1P1V1T1Q1K2W1;G1S1P1L1Q1K2W1;A1P1V1T2L1R1W1;A1S1P1T1L2R1W1;L3N1E1R1W1;V1L2Q1E1R1W1;P1V2L2E1H2;P2V1N2K2F1;G1A2P2Q1K2F1;A1T1L2N1K1H1F1;A1V1T1L1Q1K1H1F1;A1S1L2Q1K1H1F1;A1P2V1K1E1F1R1;A2L2Q1K1H1Y1;A2L2N1Q1…	0.3;0.3;0.3;0.3;0.3;0.3;0.3;0.3;0.3;0.3;0.3;0.3;0.3;0.3;0.3;0.3;0.3;0.3;0.3;0.3;0.3;0.3;0.3;0.3;0.3;0.3;0.3;0.3;0.3;0.3;0.3;0.3;0.3;0.3;0.3;0.3;0.3;0.3;0.3;0.3;0.3;0.3;0.3;0.3;0.3;0.3;0.3;0.3;0.3;0.3;0.3;0.3;0.3;0.3;0.3;1.4;0.8;0.8;1.4;0.8;0.8;0.8;0.8;1.4;0.8;1.4;0.8;1.4;0.8;0.8;1.4;1.4;0.8;0.8;0.8;0.8;0.8;0.8;1.4;0.8;0.8;0.8;0.8;0.8;0.8;1.4;1.4;1.4;1.4;0.8;1.4;0.8;0.8;0.8;0.8;0.8;0.8;0.8;0.8;0.8…	LAEGVLDVK	Q5THK1	G1A1V2L2D1K1E1					Yes
129831	955.552	G6V2L1K1R1;P1C1L4E1R1;G2A1Q1R4;A2P1C1L3Q1K1;G5A1V3K1R1;G1A2N1R4;G1P2T1C1L2K2;A1P2V1T1C1L1K2;A1S1P2C1L2K2;P1L3N1Q1K1M1;P1V1L2Q2K1M1;P2L1D1K3M1;T2L3K1M1H1;A2P2T1L1K2M1;P2V1K3E1M1;A1P2L3F1W1;G1P1V1C1L3N1K1;G1P1V2C1L2Q1K1;P1V1L3D1M1R1;G1Q2R4;G1A3P1C1L3K1;A1P1V2C1L2N1K1;G1A1P1L3N1K1M1;G5A2L2K1R1;G4V3Q1K1R1;G2V4D1R2;A1N1Q1R4;A4P1V1C1L2K1;A2P1V1L2N1K1M1;G4A3V1L1K1R1;G3A1V3N1K1R1;A5P1L2K1M1;A2L2K1F3;G3A4…	0.3;0.3;0.3;0.3;0.3;0.3;0.3;0.3;0.3;0.3;0.3;0.3;0.3;0.3;0.3;0.3;0.8;0.8;0.8;1.3;0.8;0.8;0.8;1.3;1.3;1.3;1.3;0.8;0.8;1.3;1.3;0.8;0.8;1.3;0.8;0.8;0.8;0.8;0.8;0.8;0.8;1.3;0.8;0.8;0.8;0.8;2.4;1.8;1.8;2.4;1.8;1.8;2.4;2.4;2.4;2.4;2.4;1.8;2.4;2.4;2.4;2.4;2.4;2.4;2.4;1.8;2.4;2.4;2.4;2.4;1.8;1.8;1.8;1.8;1.8;1.8;1.8;1.8;1.8;2.4;2.4;1.8;2.4;2.4;2.4;2.4;2.9;3.4;3.4;3.4;3.4;3.4;3.4;3.4;3.4;3.4;3.4;3.4;3.4;3.4…	TTLLHMLK	Q9NR31	T2L3K1M1H1					Yes
131204	931.491	G5T1D1K2R1;G4S1V1T1N1K1R1;G4S2L1N1K1R1;G4S2V1Q1K1R1;G5S1K2E1R1;G2S2V2D1R2;S1P7F1;G3A1S2V1N1K1R1;A1P7Y1;G1P2V4C1Y1;V4C1L1D1W1;P5L1E1W1;G1V2L2D1M1W1;G3A4S2K1R1;V5C1E1W1;A1V3L1D1M1W1;G1V3L1E1M1W1;A1V4E1M1W1;G5A2T2K1R1;G4A1S1D1K2R1;G4A3S1T1K1R1;G2P2V2L1M1Y1;G1S1P2V3M1F1;G1A1P2V3M1Y1;P1T1C1L1N1K2E1;G3S1D1Q1K2R1;P2V2D1K1M1F1;P2V2L1N1M1Y1;A3P2V1L1M1Y1;T1C1L3N1Q2;V1T1C1L2Q3;S1C1L3Q3;G1P2T3C1K2;P1T1C1L1D1…		VAAMSVAQR	O43143	A3S1V2Q1M1R1					Yes
V2T3E1W1;S1P1V1T2L1E1W1;S2P1T1L2E1W1;L2D1K1E2W1;G3P3K1H1W1;G1T1L1H1R1Y1W1;S1P2V1K1E2F1;G2A1P2L1H2F1;A3P2T1L1E1Y1;P1V1N1H1F1R1Y1;G1K2H2Y2;A2T1L2E2W1;V1L1K1E3W1;G1P1V2T1H2W1;G1S1P1V1L1H2W1;P1V1N2F1R1W1;G1A2P1Q1F1R1W1;S1V1T1H1F1R1W1;S2L1H1F1R1W1;G1N1K2H1Y1W1;A1V1T1H1R1Y1W1;A1S1L1H1R1Y1W1;G1A2P2V1H2F1;A3P1H1F1R1Y1;A1S1P1V2H2W1;A3P1N1F1R1W1;G3P1T4L1K1;G2T2L2D1Q1K1;G1V1T3L2N2;G1S1T2L3N2;G1V3T3Q2;G2A1P1…	0.3;0.3;0.3;0.3;0.3;0.3;0.3;0.3;0.3;0.3;0.3;0.3;0.3;0.3;0.3;0.3;0.3;0.3;0.3;0.3;0.3;0.3;0.3;0.3;0.8;1.4;1.4;1.4;1.4;0.8;0.8;0.8;0.8;0.8;0.8;0.8;1.4;0.8;0.8;0.8;0.8;0.8;0.8;0.8;0.8;0.8;1.4;1.4;0.8;1.4;1.4;1.4;1.4;1.4;0.8;1.4;0.8;0.8;0.8;1.4;1.4;1.4;0.8;0.8;0.8;1.4;1.4;1.4;1.4;1.4;0.8;0.8;1.4;1.4;1.4;1.4;1.4;1.4;1.4;1.4;1.4;0.8;0.8;1.4;1.4;0.8;0.8;0.8;1.4;1.4;1.4;1.4;0.8;1.4;1.4;1.4;1.4;1.4;1.4;1.4…										Yes
69804	900.442	G5A2P1T2R1;G4S1P1V1T1N1R1;G3V1L1N2D1R1;G4S2P1V1Q1R1;G4A2L1D1Q1R1;G3V2N1D1Q1R1;G4A1S1P1D1K1R1;G5S1P1K1E1R1;G2C1L3Y2;G4A1V1N2Q1K1;G4S3K2H1;G3A1S2P1V1N1R1;G3A3L1N1D1R1;G3A3V1D1Q1R1;G3V2N2E1R1;G4A2V1Q1E1R1;G1V2T1C1L1F1Y1;G1S1V1C1L2F1Y1;G2T1L2M1F1Y1;G1A1V1C1L2Y2;G4A4N1Q1K1;G3A4S2P1R1;G3A3V1N1E1R1;A1V3T1C1F1Y1;A1S1V2C1L1F1Y1;G1A1V1T1L1M1F1Y1;G1A1S1L2M1F1Y1;V2D1K1M1F1Y1;G1A2L2M1Y2;V2L1N1M1Y2;V3Q1M1Y2;A2…	0.3;0.3;0.3;0.3;0.3;0.3;0.3;0.3;0.3;0.3;0.3;0.3;0.3;0.3;0.3;0.3;0.3;0.3;0.3;0.3;0.3;0.3;0.3;0.3;0.3;0.3;0.3;0.3;0.3;0.3;0.3;0.3;0.3;0.3;0.3;0.3;0.3;0.3;0.3;0.3;0.3;0.3;0.3;0.3;0.3;0.3;0.3;0.3;0.3;0.3;0.3;0.3;0.3;0.3;0.3;0.3;0.3;0.8;0.8;0.8;0.8;0.8;0.8;0.8;0.8;0.8;0.8;0.8;0.8;0.8;0.8;0.8;0.8;0.8;0.8;0.8;0.8;0.8;0.8;0.8;0.8;0.8;1.4;1.4;1.4;0.8;0.8;1.4;0.8;0.8;1.4;1.4;0.8;1.4;1.4;1.4;1.4;1.4;0.8;1.4…	LFEMAYK	P38646	A1L1K1E1M1F1Y1					Yes
82999	972.485	P2T1C2L3N1;P2V1T1C2L2Q1;A1P1T2L2D2Q1;P2V1T3D2K1;S1P2T2L1D2K1;G2P2T4L1E1;G1P1T2L2D1Q1E1;L3D2Q2E1;G1T6K1Y1;S3P3V1T3;G1A1P2V1T4E1;G1A1S1P2T3L1E1;A1P1V1T2L1D1Q1E1;A1S1P1T1L2D1Q1E1;S1P2V1T2D1K1E1;S2P2T1L1D1K1E1;G1P1T2L2N1E2;G1P1V1T2L1Q1E2;G1S1P1T1L2Q1E2;L3N1D1Q1E2;V1L2D1Q2E2;A1P2T1C1L2Q1M1;P3V1T2C1K1M1;G3P3L1N1Q1H1;S2T5K1F1;G5S1P1V2M1R1;G2P2T1N1Q1F1R1;G2S1P2Q2F1R1;G2P1T3H1F1R1;G1T1L1D1Q1H1F1R1;A1P2D2F…		MFPAAPSPR	Q8WUM0	A2S1P3M1F1R1					Yes
1K1E1;G5P1T1L2N1M1;P3T1D1Q1R1Y1;G3A1P1V3T1C1N1;G3A1S1P1V2C1L1N1;G1S1P6N2;G3A1S1P1V3C1Q1;G4A1P1V2C1K1E1;G4A1P1V1T1L1N1M1;G4A1S1P1L2N1M1;G4S2P2V1K1M1;G3P1V2N1D1K1M1;G5A1P1L1K1E1M1;P4V1T1N1D1H1;S1P4L1N1D1H1;S1P4V1D1Q1H1;A1P4D2K1H1;G1P4D1K1E1H1;G1A1P2T1Q3F1;P2N1D1Q2K1F1;P1T2D1Q1K1H1F1;P2L1N2Q2Y1;P2V1N1Q3Y1;P1T2L1N1Q1H1Y1;P1V1T2Q2H1Y1;S1P1T1L1Q2H1Y1;T4L1H2Y1;P3T1N1E1R1Y1;S1P3Q1E1R1Y1;G3A4P1V2T1C1;G2A2…											Yes
1W1;G2A1P1V1C1Q1R1W1;G7A5S1L1;A4P1C1L2D1E1;G1A3P1C1L2E2;A3S1P2T1L1D1M1;A1P3V1C1K1M2;G2A1P2V2C1H2;P1V1T2D1F3;S1P1T1L1D1F3;A1S2C1F2R2;G1A2P1V1C1N1R1W1;G1P1V1N2M1R1W1;S2V2C1H1R1W1;G3P1K1W3;A4P1V1C1L1E2;G1A5P1C1R1W1;G1A3P1N1M1R1W1;G1N1F3R1W1;A5P1L1E2M1;A2L1E2F3;G6L1D1Q1K2;P1Q2K1M1R1W1;P2L1N1K1M1H2;P2V1Q1K1M1H2;G9T1L2N1;G9S1L2Q1;G1P1C1L3D2Q1;G8A1V1T1L1N1;G1A1S1P2T1C1L2D1;A1P1C1L3N1D2;G8A1V2T1Q1;A1P1V1…	0.3;0.3;0.3;0.3;0.3;0.3;0.3;0.3;0.3;0.3;0.3;0.3;0.3;0.3;0.3;0.3;0.3;0.3;0.3;0.3;0.3;0.3;0.3;0.3;0.3;0.3;0.3;0.3;0.3;0.3;0.3;0.3;0.3;0.3;0.3;0.3;0.3;0.3;0.3;0.3;0.3;0.3;0.3;0.3;0.3;0.3;0.3;0.3;0.3;0.3;0.3;0.3;0.3;0.3;0.3;0.3;0.3;0.3;0.3;0.3;0.3;0.3;0.3;0.3;0.3;0.3;0.3;0.3;0.3;0.3;0.3;0.3;0.3;0.3;0.3;0.3;0.3;0.3;0.3;0.3;0.3;0.3;0.3;0.3;0.3;0.3;0.3;0.3;0.3;0.3;0.3;0.3;0.3;0.3;0.3;0.3;0.3;0.3;0.3;0.3…										Yes
94632	906.492	G1C1L4E1F1;G2S3T1K2R1;G2C1K3M1R1;P1V2T1C1L2Y1;S1P1V1C1L3Y1;G1P1T1L3M1Y1;A1V1C1L3E1F1;G1A1S4K2R1;S1V1K1M2R2;A1P1V1T1L2M1Y1;A1S1P1L3M1Y1;A2L3E1M1F1;A1C1L4D1F1;P1V2T2L1M1F1;S1P1V1T1L2M1F1;S2P1L3M1F1;V3C1L2D1F1;G1V1L3D1M1F1;T1C1L1K1M1R2;V4C1L1E1F1;A1V2L2D1M1F1;S3T1N1K2R1;S4Q1K2R1;A2C2K3R1;C1N1K3M1R1;P1V4T1M1Y1;S1P1V3L1M1Y1;P1T2C1L3F1;S2V1T3R2;S3T2L1R2;G1V2L2E1M1F1;A1V3L1E1M1F1;T3C1L2Q1K1;G1P2C1L1K1H1…	0.3;0.3;0.3;0.3;0.3;0.3;0.3;0.3;0.3;0.3;0.3;0.3;0.3;0.3;0.3;0.3;0.8;0.8;1.4;0.8;0.8;1.4;1.4;1.4;1.4;0.8;0.8;1.4;1.4;1.4;0.8;0.8;1.9;1.9;1.9;1.9;1.9;1.9;2.5;2.5;2.5;2.5;2.5;1.9;2.5;1.9;1.9;1.9;2.5;2.5;1.9;1.9;2.5;2.5;2.5;2.5;2.5;2.5;3;3;3;3;3;3;3;3;3;3;3;3;3;3;3;3;3;3;3;3.6;3.6;3.6;3.6;3.6;3.6;3.6;3.6;3.6;3.6;3.6;3.6;3.6;3.6;3.6;3;3;3;3;3;3;3;3;3;3;3;3;3;3;3;3;3;3;3;3.6;3.6;3;3;3.6;3.6;3.6;3.6;3.6…	PLHQLGDK	Q96BD0	G1P1L2D1Q1K1H1					Yes
33896	931.451	G6C1R3;G1V3T1L1D3;G1S1V2L2D3;G1T2N1Q3R1;G1S1T1Q4R1;G5P1L1D1F1R1;T1D1Q2E1R2;A1V4T1D3;A1S1V3L1D3;P6V1C1E1;G1V4T1D2E1;G1S1V3L1D2E1;G6A1P1Q1K1F1;A1T2N2Q2R1;A1S1T1N1Q3R1;A1S2Q4R1;G4A1P1V1D1F1R1;G5P1V1E1F1R1;T1N1Q1E2R2;S1Q2E2R2;G5V1T1K1H1Y1;G5S1L1K1H1Y1;A1S1V4D2E1;A1P1V4C1D1M1;A1P6E1M1;G1P1V4C1E1M1;G5A2P1N1K1F1;G4S2V1K1H1F1;P6C1L1D1;P1V5C2D1;G1P1V3C1L1D1M1;G2P1V1L2D1M2;G5V1T1N1K1W1;G5S1L1N1K1W1;G5S1V1Q…		ERNYHTL	Q04900	T1L1N1E1H1R1Y1					Yes
;G2A4S2L2D1;G1A2S1V3T1N1D1;S2V4N2D1;G2A1S2V2L1N1E1;G2A2S1V2D1K1E1;G3A1S1V2K1E2;G3A2P1L1K1M2;G2P1V2N1K1M2;G5A2V1L1H2;G4V3N1H2;G1A5S1V2T1D1;G1A5S2V1L1D1;A3S2V3N1D1;G2A4S1V2T1E1;G2A3P1V1K1M2;G4A3V2H2;G2V1K1M1F3;A6S2V2D1;G1N1D2Q2K2;T1L1N4D1K1;G1A2T1N1D1Q2K1;S1V1N2D1Q2K1;G1A4T2N1Q2;A3S1N1D1Q2K1;A5S1T1N1Q2;G2P1T3D1Q1R1;G1T1L1D2Q2R1;G2V1T2N1Q3;G2S1T1L1N1Q3;G2A1T1D1Q3K1;G3T1Q3K1E1;P1C2L2N2R1;G1A1P1T3N1D1…	0.3;0.3;0.3;0.3;0.3;0.3;0.3;0.3;0.3;0.3;0.3;0.3;0.3;0.3;0.3;0.3;0.3;0.3;0.3;0.3;0.3;0.3;0.3;0.3;0.3;0.3;0.3;0.3;0.3;0.3;0.3;0.3;0.3;0.3;0.3;0.3;0.3;0.3;0.3;0.3;0.3;0.3;0.3;0.3;0.3;0.3;0.3;0.3;0.8;0.8;0.8;0.8;1.4;0.8;0.8;1.4;1.4;1.4;1.4;1.4;1.4;1.4;0.8;0.8;0.8;1.4;1.4;0.8;0.8;0.8;0.8;0.8;0.8;0.8;0.8;0.8;0.8;0.8;0.8;0.8;0.8;0.8;1.4;1.4;1.4;1.4;1.4;1.4;1.4;1.4;1.4;1.4;0.8;0.8;0.8;0.8;0.8;0.8;0.8;0.8…										Yes
137175	932.533	T4L2Q1R1;T3L1N1Q1K2;V1T3Q2K2;S1T2L1Q2K2;G4V1T1L3F1;G4S1L4F1;G1P2T1L1H1R2;P1T2F1R3;G4A1L4Y1;A1T2Q1K3E1;G3A1V2T1L2F1;G3A1S1V1L3F1;G2V3L1D1K1F1;G1P2N1K2H1R1;L1D1K2H2R1;A1P2V1T1H1R2;A1S1P2L1H1R2;A1Q2K1F1R2;G3A2V1L3Y1;G2V3L2N1Y1;G1A1Q1K3H2;G2A2V3T1L1F1;G2A2S1V2L2F1;G1V5T1N1F1;G1S1V5Q1F1;G1A1V4D1K1F1;G2V4K1E1F1;V1K2E1H2R1;G2A3V2L2Y1;G1A1V4L1N1Y1;G1A1V5Q1Y1;A2N1K3H2;G1A3V4T1F1;G1A3S1V3L1F1;A1S1V5N1F1;A2…	0.3;0.3;0.3;0.3;0.3;0.3;0.3;0.3;0.3;0.3;0.3;0.3;0.3;0.3;0.3;0.3;0.3;0.3;0.3;0.3;0.3;0.3;0.3;0.3;0.3;0.3;0.3;0.3;0.3;0.3;0.3;0.3;0.3;0.3;0.3;0.3;0.3;0.3;0.3;0.3;0.3;0.3;0.8;0.8;0.8;0.8;0.8;0.8;0.8;0.8;0.8;0.8;0.8;0.8;0.8;0.8;0.8;0.8;0.8;0.8;0.8;0.8;0.8;0.8;0.8;1.4;0.8;0.8;0.8;0.8;0.8;0.8;0.8;0.8;0.8;0.8;0.8;0.8;0.8;0.8;1.4;1.4;1.4;0.8;0.8;0.8;1.4;1.4;0.8;0.8;0.8;1.4;0.8;1.4;1.4;1.4;1.4;1.4;1.4;1.4…	VNLAELFK	P30044	A1V1L2N1K1E1F1					Yes
9814	888.434	G2P1T2C1L2Q1;G1A1P1T2C1L2N1;A1C1L3N1D1Q1;G1S1P2V1T2C1K1;P1V1T1C1L1N1D1K1;S1P1C1L2N1D1K1;P1V2T1C1D1Q1K1;S1P1V1C1L1D1Q1K1;G1C1L3N1Q1E1;G1V1C1L2Q2E1;G1P1C1L1D1K2E1;G2P2T3K1M1;G1P1T1L1D1Q1K1M1;G2P2C1F1R2;A2P1V1T2C1L1N1;A2S1P1T1C1L2N1;A2P1V2T2C1Q1;A2S2P1C1L2Q1;A1S2P2V1T1C1K1;A1C1L3N2E1;A1V1C1L2N1Q1E1;A1V2C1L1Q2E1;G1A2P1T1C1L1K1E1;P1V2T1C1N1K1E1;S1P1V1C1L1N1K1E1;S1P1V2C1Q1K1E1;A1P1V1C1D1K2E1;G1P1V1C1K2…		ASPVDSWK	U3KQ28	A1S2P1V1D1K1W1					Yes
E1;S1V3T1Q2E1;S2V2L1Q2E1;G1A1S1P1V1T2K1E1;G1A1S2P1T1L1K1E1;A1V1T1L1N1D1K1E1;A1S1L2N1D1K1E1;A1V2T1D1Q1K1E1;A1S1V1L1D1Q1K1E1;A2L1D2K2E1;G1V1T1L1N1K1E2;G1S1L2N1K1E2;G1V2T1Q1K1E2;G1S1V1L1Q1K1E2;G2L1K2E3;A1P1V1C1L1Q1K1M1;P1L2E1M2R1;G2P1N2K1F1R1;G1A2P1D1F1R2;G2A1P1E1F1R2;A4S1P1V1T3;A3S1T1L2N1E1;A3V2T2Q1E1;A3S1V1T1L1Q1E1;A3S2L2Q1E1;A2S2P1V1T1K1E1;A2S3P1L1K1E1;A4T1L1D1K1E1;G1A3T1L1K1E2;A1V2T1N1K1E2;A1S1V…	0.3;0.3;0.3;0.3;0.3;0.3;0.3;0.3;0.3;0.3;0.3;0.3;0.3;0.3;0.3;0.3;0.3;0.3;0.3;0.3;0.3;0.3;0.3;0.3;0.3;0.3;0.3;0.3;0.3;0.3;0.3;0.3;0.3;0.3;0.3;0.3;0.3;0.3;0.3;0.3;0.3;0.3;0.3;0.3;0.3;0.3;0.3;0.3;0.3;0.3;0.3;0.3;0.3;0.3;0.3;0.3;0.3;0.3;0.3;0.3;0.3;0.3;0.3;0.3;0.3;0.3;0.3;0.3;0.3;0.3;0.3;0.3;0.3;0.3;0.3;0.3;0.3;0.3;0.3;0.3;0.3;0.3;0.3;0.3;0.3;0.3;0.3;0.3;0.3;0.3;0.3;0.3;0.3;0.3;0.8;0.8;1.4;1.4;1.4;1.4…										Yes
19122	961.46	G3T1C1Q2R2;G3A1P5T1D1;G4V4T1C1D1;G4S1V3C1L1D1;G5V2T1L1D1M1;G5S1V1L2D1M1;G2P1T1L1D1Q2F1;G2A1T1C1N1Q1R2;G2A1S1C1Q2R2;A2C1D2R3;G1A1C1D1E1R3;G2C1E2R3;G2P2T1D1Q1K1Y1;G1T4R1Y2;G2P1T3D1K1W1;G1T1L1D2Q1K1W1;G2A2S1P5D1;G3A1S1V4C1D1;G4A1S1V2L1D1M1;G1A1P1T1L1N1D1Q1F1;G1A1P1V1T1D1Q2F1;G1A1S1P1L1D1Q2F1;G1S1P2T1N1D1K1F1;P1L1N2D2K1F1;G1A1T3L1D1H1F1;G1A2T1C1N2R2;S1V1C1N3R2;G1A2S1C1N1Q1R2;G1T1N3M1R2;P1L2N3D1Y1;G1A…		DLSELEEK	Q9UIC8	S1L2D1K1E3					Yes
1S2N4K2;G7A4L1F1;A2S2N2D1K1R1;A1V1C1L2E2W1;G6S2V1T1L1N1;G6S2V2T1Q1;S1P2V1T3E1M1;S2P2T2L1E1M1;G2A1P3C1L1N1H1;G1A1S1P2C1Q1F1R1;L1D1Q1M1H1R1Y1;G2A2P3Q1M1H1;G1C1N1K2E1H1F1;G1S1Q2K1M1H1F1;S2P1T1M1H1F1R1;G1A1Q2K1M1H1Y1;G1A3P3N1M1H1;G6V2Q2F1;G6S2L1K1W1;G6A3L1Q1F1;A2P1L1M1H2W1;P1V3T2C1D1E1;S1P1V2T1C1L1D1E1;A2V2C1L1E3;G8P4V1;G2T3N1Q2R1;G2S1T2Q3R1;P1T1C2L1N1R2;P1V1T1C2Q1R2;S1P1C2L1Q1R2;A1T2D2Q1R2;G1T2D1Q1E…											Yes
V1Q1E2;A5P1T1Q1M2;A3P1N1K1E1M2;G2A4S2P1H2;G1A4V1N1D1H2;G2A3V1N1E1H2;G2A6E1H2;G1P1T2C1N2K2;A1S1P1T1C1N2K2;A5T1C1Q2K1;A1P1L1D1E1M2R1;G6S1T2R2;G4V1T1C1L2W1;G4S1C1L3W1;G3P1V3C1Q1F1;G4P1V1L1Q1M1F1;G1P5T1H1Y1;G3A1V2T1C1L1W1;G3A1S1V1C1L2W1;G1P5T1N1W1;G1S1P5Q1W1;G4A1T1L2M1W1;G3V1L1D1K1M1W1;P3T1L1D1H1W1;P1L1Q3Y1W1;G3A3P1V1C1L1F1;G3A1P1V2Q1M1F1;S2P5H1F1;P1E1M1H2R2;G2V3T1M1H1Y1;G2A2V3T1C1W1;G2A2S1V2C1L1W1;G…	0.3;0.3;0.3;0.3;0.3;0.3;0.3;0.3;0.3;0.3;0.3;0.3;0.3;0.3;0.3;0.3;0.3;0.3;0.3;0.3;0.3;0.3;0.3;0.3;0.3;0.3;0.3;0.3;0.3;0.3;0.3;0.3;0.3;0.3;0.3;0.3;0.3;0.3;0.3;0.3;0.3;0.3;0.3;0.3;0.3;0.3;0.3;0.3;0.3;0.3;0.3;0.3;0.3;0.3;0.3;0.3;0.3;0.3;0.3;0.3;0.3;0.3;0.3;0.3;0.3;0.3;0.3;0.3;0.3;0.3;0.3;0.3;0.3;0.3;0.3;0.3;0.3;0.3;0.3;0.3;0.3;0.3;0.3;0.3;0.3;0.3;0.3;0.3;0.3;0.3;0.3;0.3;0.3;0.3;0.3;0.3;0.3;0.3;0.3;0.3…										Yes
59672	960.539	T3L1N1Q1K1R1;V1T3Q2K1R1;S1T2L1Q2K1R1;T2N2Q1K3;S1T1N1Q2K3;S2Q3K3;G4V1L2N1K1F1;G2V3L1D1F1R1;G1P2N1K1H1R2;A1Q2F1R3;G4P1V2K2Y1;G3A1V2L1N1K1F1;G3A1V3Q1K1F1;G1A1Q1K2H2R1;G1A1V4D1F1R1;G2V4E1F1R1;G2A2V3N1K1F1;A2N1K2H2R1;G4V2L1Q1K1F1;A1T2Q1K2E1R1;L1D1K1H2R2;G4A3L2K1F1;A2T1L1H2R2;V1K1E1H2R2;G3A4V1L1K1F1;G2A5V2K1F1;V1T3L1D1R2;S1T2L2D1R2;G1A1T3L1N1K1R1;S1V1T2L1E1R2;G5A1V2L1K1F1;A2V1T3N1K1R1;A2S1T2L1N1K1R1;G1…	0.3;0.3;0.3;0.3;0.3;0.3;0.3;0.3;0.3;0.3;0.3;0.3;0.3;0.3;0.3;0.3;0.3;0.3;0.3;0.3;0.3;0.3;0.3;0.3;0.3;0.3;0.8;0.8;0.8;0.8;0.8;0.8;0.8;0.8;0.8;0.8;0.8;0.8;0.8;0.8;1.3;0.8;0.8;0.8;0.8;0.8;0.8;0.8;0.8;0.8;0.8;0.8;0.8;0.8;0.8;0.8;0.8;0.8;0.8;0.8;0.8;0.8;0.8;0.8;0.8;0.8;0.8;0.8;0.8;1.3;0.8;0.8;0.8;0.8;0.8;0.8;0.8;0.8;1.3;1.3;1.3;1.3;1.3;0.8;1.3;1.3;1.3;1.3;1.3;1.3;1.3;1.3;1.3;1.3;1.3;1.3;1.3;1.3;1.3;1.3…	IPFASLASR	P35573	A2S2P1L2F1R1					Yes
49853	817.437	T2L3E2;G2P2L2Q1H1;G1P1T1L1Q1F1R1;G1P2T1K1R1Y1;T1L1D1K1R1W1;G1A1P2L2N1H1;G1A1P2V1L1Q1H1;G1S1P3V1K1H1;A1L3D1H2;G1L3E1H2;G1P1N1Q1K2F1;G1T2K2H1F1;A1P1V1T1Q1F1R1;A1S1P1L1Q1F1R1;S2P2K1F1R1;D1K3H1Y1;A2P1L1Q1R1Y1;A1S1P2K1R1Y1;G1A1T1Q1K2W1;N1D1K3W1;A2T2L1R1W1;V1T1K1E1R1W1;S1L1K1E1R1W1;A2P2V1L1N1H1;A2P2V2Q1H1;A1V1L2E1H2;A1P1N2K2F1;A1S1T1K2H1F1;A2P1K1E1F1R1;A2T1K2H1Y1;A2T1N1K2W1;A2S1Q1K2W1;A5P2L1H1;A1P1T1L1…	0.3;0.3;0.3;0.3;0.3;0.3;0.3;0.3;0.3;0.3;0.3;0.3;0.3;0.3;0.3;0.3;0.3;0.3;0.3;0.3;0.3;0.3;0.3;0.3;0.3;0.3;0.3;0.3;0.3;0.3;0.3;0.3;0.3;0.3;1.6;0.9;0.9;0.9;1.6;0.9;0.9;0.9;0.9;0.9;0.9;0.9;0.9;1.6;1.6;0.9;0.9;1.6;1.6;1.6;1.6;0.9;0.9;1.6;0.9;0.9;0.9;0.9;0.9;0.9;0.9;0.9;1.6;0.9;0.9;1.6;0.9;1.6;0.9;1.6;0.9;0.9;0.9;1.6;1.6;1.6;2.1;2.1;2.1;2.1;2.8;2.8;2.8;2.8;2.8;2.8;2.8;2.8;2.8;2.8;2.8;2.8;2.8;2.8;2.1;2.1…	GVIECLK	O43837	G1V1C1L2K1E1					Yes
36769	837.387	G3A1T2L1D1F1;G2V1T1D2K1F1;G2S1L1D2K1F1;G4T2L1E1F1;G2V2T1D1Q1Y1;G2S1V1L1D1Q1Y1;G2A1L1D2K1Y1;G3L1D1K1E1Y1;G2S3P1V1T1F1;G2S4P1L1F1;G2A2V1T2D1F1;G2A2S1T1L1D1F1;G1S1V2T1N1D1F1;G1S2V1L1N1D1F1;G1S2V2D1Q1F1;G1A1S1V1D2K1F1;G3A1V1T2E1F1;G3A1S1T1L1E1F1;G2S1V1D1K1E1F1;G2P1V1C1K1M1F1;G5L1H2F1;G2A1S2P1V1T1Y1;G1A1V2T1N1D1Y1;G1A1S1V1L1N1D1Y1;G1A1S1V2D1Q1Y1;G1A2V1D2K1Y1;G3A2T1L1E1Y1;G2V2T1N1E1Y1;G2S1V1L1N1E1Y1;G2…	0.3;0.3;0.3;0.3;0.3;0.3;0.3;0.3;0.3;0.3;0.3;0.3;0.3;0.3;0.3;0.3;0.3;0.3;0.3;0.3;0.3;0.3;0.3;0.3;0.3;0.3;0.3;0.3;0.3;0.3;0.3;0.3;0.3;0.3;0.3;0.3;0.3;0.3;0.3;0.3;0.3;0.3;0.3;0.3;0.3;0.3;0.3;0.3;0.3;0.3;0.3;0.3;0.3;0.3;0.3;0.3;0.3;0.3;0.3;0.3;1.5;1.5;0.9;0.9;0.9;1.5;1.5;0.9;0.9;1.5;0.9;0.9;1.5;0.9;0.9;1.5;1.5;1.5;0.9;1.5;1.5;1.5;1.5;1.5;1.5;1.5;1.5;1.5;1.5;1.5;1.5;1.5;1.5;1.5;0.9;1.5;1.5;1.5;1.5;1.5…	EYINGDK	Q6STE5	G1L1N1D1K1E1Y1					Yes
127580	954.466	G7P1Q1R2;P2V1C1Q3R1;G6A1P1N1R2;P3T1C1E1R2;A1C1L1Q3K1H1;P1T1C1N1Q1K2H1;S1P1C1Q2K2H1;T3C1K2H2;A1P2Q3M1R1;G3V1C1L1F2R1;V2C1L2M2F1;G1L3M3F1;G1A1P5H1W1;G2V4C1H1W1;G3V2L1M1H1W1;P1L1Q2H1F1W1;P2Q1K1H1Y1W1;P2N1Q1K1W2;P1T2K1H1W2;A1V1L2M3F1;G2A1V3M1H1W1;P2C1L1N1Q2R1;P1T2C1L1Q1H1R1;G2A1V2C1F2R1;G3A1L1M1F2R1;G2A2V1M1F2R1;G1A1V1Q1M1F2R1;G1V2L1M1H2Y1;A1V3M1H2Y1;V1T6C1K1;S1T5C1L1K1;G8A1P1R2;A1T6K1M1;G2P1T1C1Q1K2…		TPEASPEPK	Q99460	A1S1P3T1K1E2					Yes
P3V1K1E1M1;A1T2K2E1M1F1;P2V1T2F3;S1P2T1L1F3;A1P2T1L1F2Y1;P1V3M1H3;G3P2V1C1L1Q2;G3A1P2L1Q2M1;G3S1P3Q1K1M1;G2A2P2V1Q2M1;S2P1V3C1Q1H1;G2A2P1T2L1M1H1;G1S1P1V2T1Q1M1H1;G1S2P1V1L1Q1M1H1;V3D1Q2M1H1;G1A1S2C1Q1K2F1;G2T1L1Q1F2W1;G1A3P1V1T2M1H1;G1A3S1P1T1L1M1H1;A1S2P1V2Q1M1H1;G1A1S1P1V1K1E1M1H1;S2N2K2M1F1;G1A1V1T1Q1F2W1;G1A1S1L1Q1F2W1;G1S2P1K1F2W1;V1N1D1K1F2W1;V2N1Q1F1Y1W1;G1A1S1P1K1F1Y1W1;A4S2P1L1M1H1;A2S1…	0.3;0.3;0.3;0.3;0.3;0.3;0.3;0.3;0.3;0.3;0.3;0.3;0.3;0.3;0.3;0.3;0.3;0.3;0.3;0.3;0.3;0.3;0.3;0.3;0.3;0.3;1.3;1.3;1.3;0.8;0.8;0.8;0.8;0.8;0.8;0.8;0.8;0.8;1.3;1.3;0.8;0.8;0.8;0.8;0.8;0.8;0.8;0.8;0.8;0.8;1.3;0.8;0.8;0.8;0.8;1.3;1.3;1.3;1.3;1.3;0.8;0.8;0.8;0.8;0.8;0.8;0.8;0.8;0.8;1.3;1.3;1.3;1.3;1.3;1.3;1.3;0.8;0.8;0.8;0.8;0.8;0.8;0.8;0.8;0.8;0.8;0.8;0.8;0.8;0.8;1.3;1.3;1.3;1.3;1.3;1.3;0.8;0.8;0.8;0.8…										Yes
130254	945.492	G5V1T1C1L3;G5S1C1L4;G1P1T2C1R3;C1L1D1Q1R3;G4A1V2T1C1L2;G4A1S1V1C1L3;G2P5V1T1Q1;G2S1P5L1Q1;G3V3C1L1D1K1;G5A1T1L3M1;G4V1L2D1K1M1;G1P3T1L2D1H1;P2T2L1D1F1R1;G1A1C1Q2K1R2;A1S1P1T1C1R3;C1L1N1E1R3;V1C1Q1E1R3;G1P1L2Q3Y1;G1T2L2Q2W1;G3A2V3T1C1L1;G3A2S1V2C1L2;G1A1P5V1T1N1;G2V5T1C1N1;G1A1S1P5V1Q1;G2S1V5C1Q1;G4A2V1T1L2M1;G4A2S1L3M1;G3S1V2L2N1M1;G3V4T1Q1M1;G3S1V3L1Q1M1;G3A1V2L1D1K1M1;A1P3V1T1L1D1H1;A1S1P3L2D1H…		TVENVAWK	J3KMW4	A1V2T1N1K1E1W1					Yes
N1D1Q1K1E1;S1L2N1D1Q1K1E1;V2T1D1Q2K1E1;S1V1L1D1Q2K1E1;G1A1P1T2D1K2E1;A1L1D2Q1K2E1;S1P1D2K3E1;P1C1L2N1Q1K1M1;P1V1C1L1Q2K1M1;P2C1D1K3M1;S1V2T5H1;S3T3L2H1;T2C1L2K1M1H1;G1T1L2E3R1;G6A1V1K1M1R1;P2T2L1M2R1;G3A1P3T1H1R1;G1A1P1D1Q1F1R2;G2P1Q1E1F1R2;G2T1Q1K1H1R1Y1;G1S1P2N1R2Y1;V1T1D1H1R2Y1;S1L1D1H1R2Y1;A3P1V1T4N1;A3S1P1T3L1N1;A3S1P1V1T3Q1;A2T2L2N2E1;A2V1T2L1N1Q1E1;A2S1T1L2N1Q1E1;A2V2T2Q2E1;A2S1V1T1L1Q2E1;…	0.3;0.3;0.3;0.3;0.3;0.3;0.3;0.3;0.3;0.3;0.3;0.3;0.3;0.3;0.3;0.3;0.3;0.3;0.3;0.3;0.3;0.3;0.3;0.3;0.3;0.3;0.3;0.3;0.3;0.3;0.3;0.3;0.3;0.3;0.3;0.3;0.3;0.3;0.3;0.3;0.3;0.3;0.3;0.3;0.3;0.3;0.3;0.3;0.3;0.3;0.3;0.3;0.3;0.3;0.3;0.3;0.3;0.3;0.3;0.3;0.3;0.3;0.3;0.3;0.3;0.3;0.3;0.3;0.3;0.3;0.3;0.3;0.3;0.3;0.3;0.3;0.3;0.3;0.3;0.3;0.3;0.3;0.3;0.3;0.3;0.3;0.3;0.3;0.3;0.3;0.3;0.3;0.3;0.3;0.3;0.3;0.3;0.3;0.3;0.3…										Yes
57259	901.477	G1A1P1C2L4;G1S1P1V1T2L2D1;G1S2P1T1L3D1;S1L4N1D2;A1L3D3K1;G1L3D2K1E1;A1P1V3T3D1;A1S2P1V1T1L2D1;A1S3P1L3D1;A3T1L3D2;G1P1V3T3E1;G1S1P1V2T2L1E1;G1S3P1L3E1;G1A2T1L3D1E1;V2T1L2N1D1E1;S1V1L3N1D1E1;V3T1L1D1Q1E1;S1V2L2D1Q1E1;A1V1L2D2K1E1;G2A1T1L3E2;G1V1L2D1K1E2;P1V1C1L3N1M1;G3A1P1L1Q1F1R1;G3A1P2K1R1Y1;G2V1T1L1H1R1Y1;G2S1L2H1R1Y1;A1S1P1V3T2E1;A1S2P1V2T1L1E1;A1S3P1V1L2E1;A3V1T1L2D1E1;A3S1L3D1E1;G1A2V1T1L2E2…	0.3;0.3;0.3;0.3;0.3;0.3;0.3;0.3;0.3;0.3;0.3;0.3;0.3;0.3;0.3;0.3;0.3;0.3;0.3;0.3;0.3;0.3;0.3;0.3;0.3;0.3;0.3;0.3;0.3;0.3;0.3;0.3;0.3;0.3;0.3;0.3;0.3;0.3;0.3;0.3;0.3;0.3;0.3;0.3;0.3;0.3;0.3;0.3;0.3;0.3;0.3;0.3;0.3;0.3;0.3;0.3;0.3;0.3;0.3;0.3;0.3;0.3;0.3;0.3;0.3;0.3;0.3;0.3;0.3;0.3;0.3;0.3;0.3;0.3;0.3;0.3;0.3;0.3;0.3;0.3;0.3;0.3;0.3;0.3;0.3;0.3;0.3;0.3;0.3;0.3;0.3;0.3;0.3;0.3;0.3;0.3;1.4;1.4;1.4;1.4…	IHSPSPHK	Q9BSU1	S2P2L1K1H2					Yes
67401	786.449	G2T1L1Q1R2;G1A1T1L1N1R2;G1A1V1T1Q1R2;G1A1S1L1Q1R2;G1S2P1K1R2;V1N1D1K1R2;A2V1T1N1R2;A2S1L1N1R2;A2S1V1Q1R2;P1L2K1M1W1;G2N1Q1K2R1;G1A1N2K2R1;A3D1K1R2;G1A2K1E1R2;A5T1R2;G4Q1K2R1;G3A1N1K2R1;G3A1T1L1R2;G2V1D1K1R2;G2A2V1T1R2;G2A2S1L1R2;G1S1V2N1R2;V1T1Q2R2;S1L1Q2R2;G1A3S1V1R2;T1L1N1Q1R2;G1V5T1D1;N2Q1K2R1;A1Q1K1E1R2;A1S1V5D1;G1S1V5E1;G1S1V4L1D1;G5A1K2R1;G3S1V2R2;S2P1V4T1;S3P1V3L1;G1A1V2T1L2D1;G1A1S1V1L3D1…	0.4;0.4;0.4;0.4;0.4;0.4;0.4;0.4;0.4;0.4;0.4;0.4;0.4;0.4;0.4;0.9;0.9;0.9;0.9;0.9;0.9;0.9;1.6;1.6;0.9;1.6;1.6;1.6;1.6;1.6;1.6;1.6;2.2;2.2;2.9;2.9;2.9;2.9;2.9;2.9;2.9;2.9;2.9;2.9;2.9;2.9;2.9;2.9;2.9;2.9;3.5;3.5;3.5;4.2;4.2;4.2;4.2;4.2;4.2;4.2;4.2;4.2;4.2;4.2;4.2;4.2;4.2;4.2;4.2;4.2;4.2;4.2;4.2;4.2;4.2;4.2;4.2;4.2;4.2;4.7;4.7;4.7;4.7;4.7;4.7;4.7;4.7;4.7;4.7;4.7;4.7;4.7;4.7;4.7;5.4;5.4;5.4;5.4;5.4;5.4…	LDAELVK	Q9NZZ3	A1V1L2D1K1E1					Yes
123509	850.455	P4V1T1L1M1;S1P4L2M1;G5V3L1H1;G4A1V4H1;C1L3D1K1F1;C1L4N1Y1;G5A1L3H1;A2T1C1L3F1;V1C1L2K1E1F1;T1L3N1M1F1;G5K3Y1;G4A2V1L2H1;G3V3L1N1H1;G3V4Q1H1;A1L2K1E1M1F1;G3A3V2L1H1;G2A1V4N1H1;G2A4V3H1;V1C1L3Q1Y1;V1T1L2Q1M1F1;S1L3Q1M1F1;A1L3Q1M1Y1;P1V1T1L1K1M1Y1;S1P1L2K1M1Y1;G1V2T1C1L2F1;G1S1V1C1L3F1;G5P3K2;G4L3Q1H1;A1V3T1C1L1F1;A1S1V2C1L2F1;A2V2C1L2Y1;G3T1L1K1R1Y1;G3A1L3N1H1;G3A1V1L2Q1H1;G3P1V2T1K1H1;G3S1P1V1L1K1…	0.3;0.3;0.3;0.3;0.9;0.9;1.5;0.9;0.9;0.9;1.5;1.5;1.5;1.5;0.9;1.5;1.5;1.5;0.9;0.9;0.9;0.9;0.9;0.9;2;2;2.7;2.7;2;2;2;2.7;2.7;2.7;2.7;2.7;2;2.7;2.7;2.7;2.7;2.7;2.7;2.7;2.7;2.7;2.7;2.7;2.7;2.7;2.7;2.7;2.7;2.7;2.7;2;2;2;2;2;2;2;2;2;2;2;2;2.7;3.2;3.2;3.2;3.9;3.9;3.9;3.9;3.9;3.9;3.9;3.9;3.9;3.9;3.9;3.9;3.9;3.9;3.9;3.9;3.9;3.9;3.9;3.9;3.2;3.2;3.2;3.2;3.2;3.2;3.2;3.9;3.2;3.2;3.2;3.9;3.9;3.9;3.2;3.9;3.9;3.9…	TDLSIFR	Q8IZT6	S1T1L2D1F1R1					Yes
45289	930.496	T1L1D2R3;G1T2L1N2R2;G1V1T2N1Q1R2;G1S1T1L1N1Q1R2;G1S1V1T1Q2R2;G1S2L1Q2R2;G1A1T1D1Q1K1R2;N1D2K2R2;G2T1Q1K1E1R2;V1T1D1E1R3;S1L1D1E1R3;P1C1L1M1R3;G2S1V5T1D1;G2S2V4L1D1;P2C1L2N1K1F1;P2V1C1L1Q1K1F1;G1T1N3K2R1;A1V1T2N2R2;A1S1T1L1N2R2;G1A3T2Q1R2;A1S1V1T1N1Q1R2;A1S2L1N1Q1R2;A1S2V1Q2R2;S3P1N1K1R2;A2T1N1D1K1R2;A2S1D1Q1K1R2;G1A1T1N1K1E1R2;G1A1S1Q1K1E1R2;S1V1E2R3;A1P1T1C1L2K1W1;L3Q2M1W1;G1A1S2V5D1;G2S2V5E1;A1…	0.3;0.3;0.3;0.3;0.3;0.3;0.3;0.3;0.3;0.3;0.3;0.3;0.3;0.3;0.3;0.3;0.3;0.3;0.3;0.3;0.3;0.3;0.3;0.3;0.3;0.3;0.3;0.3;0.3;0.3;0.3;0.3;0.3;0.3;0.3;0.3;0.3;0.3;0.3;0.3;0.3;0.3;0.3;1.4;1.4;1.4;0.8;0.8;1.4;1.4;1.4;0.8;0.8;0.8;0.8;1.4;0.8;0.8;0.8;1.4;1.4;1.4;1.4;1.4;1.4;1.4;0.8;1.4;0.8;0.8;0.8;0.8;1.4;1.4;1.4;0.8;0.8;0.8;0.8;1.4;0.8;0.8;0.8;1.4;1.4;1.4;1.4;1.4;1.4;1.4;1.4;1.4;1.4;1.4;1.4;1.4;1.4;0.8;0.8;0.8…	GIIDCVVR	P05141	G1V2C1L2D1R1					Yes
28378	943.451	G3P2T1C1L1D1K1;G10V1Q1K1;G8V2D1R1;G3A2P2T2C1L1;G2P2V2T2C1N1;G2S2P2C1L2N1;G1P1V1C1L2N2D1;G2S1P2V2T1C1Q1;G2S2P2V1C1L1Q1;G2A2P1C1L2D1Q1;G1P1V3C1D1Q2;G9A1V1N1K1;G2A1P2V1T1C1D1K1;G2A1S1P2C1L1D1K1;G3A1P1C1L2Q1E1;G3P2V1T1C1K1E1;G3S1P2T1L1Q1M1;G2P1L2N1D1Q1M1;G2P1V1L1D1Q2M1;G2P2D2K2M1;G1V2T2C1L1D1H1;G1S1V1T1C1L2D1H1;G1S2C1L3D1H1;G2T2L2D1M1H1;G2S1T2C1K2Y1;G2A3P2V1T2C1;G2A3S1P2T1C1L1;G1A1S1P2V2T1C1N1;A1P1V2…		EHEVFQR	O60884	V1Q1E2H1F1R1					Yes
1V1L1E1;G1P2V1T1L1D2M1;G1S1P2L2D2M1;G4P3C1F1R1;G1V2T4C1Y1;G1S1V1T3C1L1Y1;G1S2T2C1L2Y1;G2T4L1M1Y1;G8A2V2E1;P3V3C2M1;A1P2V2T1D2M1;A1S1P2V1L1D2M1;G1S1P2V1L1D1E1M1;S4T1C1L2F1;G1S1V1T4M1F1;A1S2V1T2C1L1Y1;A1S3T1C1L2Y1;G1A1V1T4M1Y1;G1A1S1T3L1M1Y1;A1C2L2K1M1Y1;S1V1T2D1K1M1Y1;S2T1L1D1K1M1Y1;G2C1N1K1F1R1Y1;G1D1M1F1R2Y1;G1S1P2V2E2M1;G1A1P3L1M3;A1S2V1T3M1F1;G3A2P1C1K1H1F1;G3P1N1K1M1H1F1;A2S1V1T3M1Y1;A2S2T2L1…	0.3;0.3;0.3;0.3;0.3;0.3;0.3;0.3;0.3;0.3;0.3;0.3;0.3;0.3;0.3;0.3;0.3;0.3;0.3;0.3;0.3;0.3;0.3;0.3;0.3;0.3;0.3;0.3;0.3;0.3;0.3;0.3;0.3;0.3;0.3;0.3;0.3;0.3;0.3;0.3;0.3;0.3;0.3;0.3;0.3;0.3;0.3;0.3;0.3;0.3;0.3;0.3;0.3;0.3;0.3;0.3;0.3;0.3;0.3;0.3;0.3;0.3;0.3;0.3;0.3;0.3;0.3;0.3;0.3;0.3;0.3;0.3;0.3;0.3;0.3;0.3;0.3;0.3;0.3;0.3;0.3;0.3;0.3;0.3;0.3;0.3;0.3;0.3;0.3;0.3;0.3;0.3;0.3;0.3;0.3;0.3;0.3;0.3;0.3;0.3…										Yes
139655	940.596	G4V1L3K2;P1T1K2R3;G3A1V2L2K2;G1S1V4L2R1;G2A2V3L1K2;G1V5N1K2;G1A3V4K2;G1V5T1L1R1;A1V6T1R1;A1S1V5L1R1;G1A1V2T1L3R1;G1A1S1V1L4R1;G1S1P1V3K3;A2S1V2L3R1;G2V1T1L4R1;G2S1L5R1;G3V5K2;G2V1L3N1K2;G2V2L2Q1K2;A3L1K1R3;G2A3L3K2;G1A1V2L2N1K2;G1A1V3L1Q1K2;A2V3T1L2R1;V4L1K1E1R1;G1A4V1L2K2;A2V3L1N1K2;A2V4Q1K2;A5V2L1K2;V1L1N1K1R3;V2Q1K1R3;V3L2D1K1R1;V2T1L3Q1R1;G1A1P1V1T1L1K3;G1A1S1P1L2K3;A2S1P1V1L1K3;G2P1T1L2K3;V1…	0.3;0.3;0.3;0.3;0.3;0.3;0.3;0.3;0.3;0.3;1.4;1.4;1.4;1.4;1.4;1.4;0.8;1.4;1.4;0.8;1.4;1.4;1.4;1.4;1.4;1.4;1.4;1.4;1.4;0.8;0.8;1.4;2.4;2.4;2.4;2.4;2.4;2.4;2.4;2.4;2.4;2.4;2.4;2.4;2.4;2.4;2.4;2.4;2.4;2.4;2.4;1.8;1.8;2.4;3.5;3.5;3.5;3.5;3.5;3.5;4.5;5.6;5.6;5;6.7;8.2;8.2;8.2;8.2;9.3;9.3;9.3;9.3;9.3;9.3;9.3;9.3;9.3;9.3;9.3;9.3;9.3;9.3;9.3;9.9;10.3;10.3;10.3;10.3;10.3;10.3;10.3;10.3;10.3;10.3;10.3;10.3;1…	VTAVPTLLK	Q9BRA2	A1P1V2T2L2K1					Yes
84994	967.468	G5P2T1L1Q2;G4A1P2V1T1Q2;G4A1S1P2L1Q2;G4S1P3T1N1K1;G3P2L1N2D1K1;G4S2P3Q1K1;G3P2V1N1D1Q1K1;V2T4C1L1M1;S1V1T3C1L2M1;S2T2C1L3M1;G1T4L2M2;G4A1P1T3L1H1;G3A1T1L2D1Q1H1;G3P1V1T2D1K1H1;G3S1P1T1L1D1K1H1;G2L2N1D2K1H1;G2V1L1D2Q1K1H1;G2S2P3V1D1R1;G2A2P2L1D2R1;G1P2V2N1D2R1;G3A1P2L1D1E1R1;G4P2L1E2R1;V2L1D3H1R1;G3A1T4F1R1;G2S1T2D1K1F1R1;G2V1T3N1R1Y1;G2S1T2L1N1R1Y1;G2S1V1T2Q1R1Y1;G2S2T1L1Q1R1Y1;G2A1T2D1K1R1Y1;G1S…		MSFDIIDK	Q8IX01	S1L2D2K1M1F1					Yes
P1V1N1K1Y1;A2S1V1T1N1D1K1Y1;A2S2V1D1Q1K1Y1;G2A3T2K1E1Y1;G1A1S1V1T1N1K1E1Y1;G1A1S2L1N1K1E1Y1;G1A2S1D1K2E1Y1;S2V2E2R1Y1;A1P1V1T1M2R1Y1;A1S1P1L1M2R1Y1;S5V1T1K1W1;S6L1K1W1;S2V1C1K2M1W1;G1S1T1K2M2W1;G3V1N2K1H1W1;G4A2Q1K1H1W1;G1P1V1C1L1F2W1;G2A2V1D1H1R1W1;G3A1V1E1H1R1W1;G1L2M1Y1W2;G1A5P2V1D1E1;G2A4P2V1E2;A2V3D1E2H1;G1A1V3E3H1;A1S1P2V2M2H1;G1A5S1T3F1;A3S4L1Q1F1;A2S5P1K1F1;A5C2L1K1F1;A4S2T1D1K1F1;G1A3S2T…	0.3;0.3;0.3;0.3;0.3;0.3;0.3;0.3;0.3;0.3;0.3;0.3;0.3;0.3;0.3;0.3;0.3;0.3;0.3;0.3;0.3;0.3;0.3;0.3;0.3;0.3;0.3;0.3;0.3;0.3;0.3;0.3;0.3;0.3;0.3;0.3;0.3;0.3;0.3;0.3;0.3;0.3;0.3;0.3;0.3;0.3;0.3;0.3;0.3;0.3;0.3;0.3;0.3;0.3;0.3;0.3;0.3;0.3;0.3;0.3;0.3;0.3;0.3;0.3;0.3;0.3;0.3;0.3;0.3;0.3;0.3;0.3;0.3;0.3;0.3;0.3;0.3;0.3;0.3;0.3;0.3;0.3;0.3;0.3;0.3;0.3;0.3;0.3;0.3;0.3;0.3;0.3;0.3;0.3;0.3;0.3;0.3;0.3;0.3;0.3…										Yes
30875	851.439	P1C1L2N1H1R1;P1V1C1L1Q1H1R1;V1T1C1K2H2;S1C1L1K2H2;A1T1K2M1H2;L2H2F1W1;P1V1K1H1W2;A1P1L1Q1M1H1R1;S1P2K1M1H1R1;V2T4C1K1;S1V1T3C1L1K1;S2T2C1L2K1;G1T4L1K1M1;G1T1C1L1F1R2;A1V1T4K1M1;A1S1T3L1K1M1;P1T1L2D1F2;G5V1H1R2;A1V1T1C1F1R2;A1S1C1L1F1R2;D1K1M1F1R2;A2C1L1R2Y1;L1N1M1R2Y1;V1Q1M1R2Y1;P2V1T1L1Y2;S1P2L2Y2;P1V1T1L1E1F2;S1P1L2E1F2;A2P1V2C1H1R1;G1A2P1L1M1H1R1;A2T1M1F1R2;V2L2D1M1Y1;A1P1L2E1F1Y1;V1H1F3R1;V3L…	0.3;0.3;0.3;0.3;0.3;0.3;0.3;0.3;0.3;0.9;0.9;0.9;0.9;0.9;0.9;0.9;0.9;1.5;0.9;0.9;0.9;0.9;0.9;0.9;0.9;0.9;0.9;0.9;0.9;0.9;0.9;1.5;0.9;0.9;1.5;0.9;0.9;0.9;0.9;0.9;2;2;2;2;2;2.7;2.7;2.7;2.7;2.7;2.7;2.7;2;2;2;2;2;2.7;2;2;2;3.2;3.2;3.2;3.8;3.8;3.8;3.2;3.2;3.2;3.8;3.8;3.8;4.4;4.4;4.4;4.4;4.4;4.4;4.4;4.4;4.4;4.4;4.4;4.4;4.4;4.4;4.4;4.4;4.4;4.4;4.4;4.4;4.4;4.4;4.4;4.4;4.4;4.4;4.4;4.4;4.4;4.4;4.4;4.4;4.4;4…	ELQSTFK	Q96C19	S1T1L1Q1K1E1F1					Yes
132462	816.459	C1L3N2K1;V1C1L2N1Q1K1;V2C1L1Q2K1;G1A1P1T1C1L1K2;P1V1C1D1K3;G1L2Q2K1M1;A1C1L3E1R1;P1V1T2L1M1R1;S1P1T1L2M1R1;A3C1L2Q1K1;A2P1V1T1C1K2;A2S1P1C1L1K2;A1L2N1Q1K1M1;A1V1L1Q2K1M1;P1V1T1N1K2M1;S1P1L1N1K2M1;S1P1V1Q1K2M1;A1P1D1K3M1;G1P1K3E1M1;V1T1L2W2;S1L3W2;A3P1T1K2M1;T1K2F3;A2P1L2F1W1;A2V2C1L1N1K1;G2C1L3N1K1;G2V1C1L2Q1K1;V2C1L2D1R1;G1L3D1M1R1;G1A1V1C1L2N1K1;G1A1V2C1L1Q1K1;G1S1P1V2C1K2;P1T1C1L1Q1K2;G2A1L2Q1…	0.3;0.3;0.3;0.3;0.3;0.3;0.3;0.3;0.3;0.3;0.3;0.3;0.3;0.3;0.3;0.3;0.3;0.3;0.3;0.3;0.3;0.3;0.3;0.3;0.9;0.9;0.9;0.9;0.9;0.9;0.9;0.9;1.6;0.9;0.9;0.9;0.9;0.9;0.9;0.9;0.9;0.9;0.9;0.9;0.9;0.9;0.9;0.9;0.9;0.9;0.9;0.9;0.9;2.1;2.1;2.1;2.1;2.1;2.1;2.1;2.1;2.1;2.1;2.8;2.8;2.1;2.8;2.8;2.8;2.1;2.1;2.1;2.8;2.1;3.3;3.3;3.3;3.3;3.3;3.3;3.3;3.3;3.3;3.3;4;3.3;3.3;3.3;3.3;4;4;4;4;4;4;4;4;4;4;4;3.3;3.3;3.3;3.3;3.3;3.3…	VDLETLK	Q96T23	V1T1L2D1K1E1					Yes
113818	909.481	G2P3V1C1K1R1;V1T1C1L1R2Y1;S1C1L2R2Y1;S1P1V2C1L1H1R1;G1A1T1C1K2F1R1;A2S1C1K2F1R1;G1V1L2H1W2;G1K2H1F3;A1V2L1H1W2;G2A1P1C1L1K2H1;G2A1P3K1M1R1;P1V3T1C1H1R1;G1P1V1T1L1M1H1R1;G1S1P1L2M1H1R1;V1T2M1F1R2;S1T1L1M1F1R2;V1C1N1K2R1Y1;G1Q1K2M1R1Y1;A1T1L1M1R2Y1;P1L3E1Y2;G1A2P1V1C1K2H1;G1P1V1N1K2M1H1;L3E2F2;A1P1V2T1M1H1R1;A1S1P1V1L1M1H1R1;S1N1K2M1F1R1;A3C1K2R1Y1;A1N1K2M1R1Y1;G1A3P1K2M1H1;A2L1F2R1W1;G1P1C1L1Q1K2H…	0.3;0.3;0.3;0.3;0.3;0.3;0.3;0.3;0.3;0.3;0.3;0.3;0.3;0.3;0.3;0.3;0.3;0.3;0.3;0.3;0.3;0.3;0.3;0.3;0.3;0.3;0.3;0.3;0.3;0.3;1.4;1.4;1.4;1.4;1.4;1.4;1.4;1.4;1.4;1.4;1.4;1.4;1.4;0.8;0.8;0.8;0.8;0.8;0.8;0.8;2.5;1.9;1.9;1.9;1.9;1.9;1.9;1.9;1.9;1.9;1.9;1.9;1.9;1.9;1.9;1.9;1.9;3;3;3;3;3;3;3.6;3.6;3.6;3.6;3;3.6;3;3;3;3;3;3;3;3;3;3;3;3;3;3;3;3;3;3;3;3;3;3;3;3;3;3;3;3;3;3;3;3;3;3;3;3;3;3;3;3;3;3;3;3;3;3;3;3;3…	SIEFLSSK	Q9Y2Z2-4	S3L2K1E1F1					Yes
37352	972.395	T1C1L2D2M1Y1;G2D2Q1R1Y2;G3P2V1C2H1F1;G3A1P1T1D2H1F1;G4P1T1D1E1H1F1;G2S1P1C2F2R1;V1T1C1L1D1E1M1Y1;S1C1L2D1E1M1Y1;P1C2L2M2Y1;G3S2P2D1H1Y1;G2P1V1N1D2H1Y1;G2A1P1C2F1R1Y1;G1S1N1D2F1R1Y1;G3T1N2Q1Y2;G3S1N1Q2Y2;G1A1N1D2R1Y2;P1T1C1L1M3F1;G2A2S1P1D2H1F1;G3A1S1P1D1E1H1F1;G4S1P1E2H1F1;G3A1P2C1M1H1F1;V2T1C1E2M1Y1;S1V1C1L1E2M1Y1;A1T1L1D1E1M2Y1;G1T1L1E2M2Y1;G2A3P1D2H1Y1;G3A2P1D1E1H1Y1;G4A1P1E2H1Y1;G2S1T1N3F1Y1;…		FCFPCSR	Q7Z5L9	S1P1C2F2R1					Yes
T1N1D1K1M2F1;S2D1Q1K1M2F1;G2V1N3D1H1F1;G3S3T1H2F1;G3C1K1M1H2F1;A1S6P1T1Y1;A4V1T2C2Y1;A3S3T2D1Y1;G1A2S3T2E1Y1;A2S1V1C2K1E1Y1;A1S4D1K1E1Y1;G1S4K1E2Y1;A2S1T1C1L1N1M1Y1;A3T1C1D1K1M1Y1;G1A2T1C1K1E1M1Y1;G3A1S1P1N3W1;G3A1S2T1N1H1W1;G3A1S3Q1H1W1;L1D2M1F2W1;P1V1D1M1Y2W1;A2S5T1E1F1;A4S1T2C1M1F1;A2S2C1K1E1M1F1;A2S1T2N1M2F1;A2S2T1Q1M2F1;S2N1K1E1M2F1;G2A3N2D1H1F1;G2A1S4H2F1;A3S4T1E1Y1;A5T2C1M1Y1;A3S1C1K1E1M1Y…	0.3;0.3;0.3;0.3;0.3;0.3;0.3;0.3;0.3;0.3;0.3;0.3;0.3;0.3;0.3;0.3;0.3;0.3;0.3;0.3;0.3;0.3;0.3;0.3;0.3;0.3;0.3;0.3;0.3;0.3;0.3;0.3;0.3;0.3;0.3;0.3;0.3;0.3;0.3;0.3;0.3;0.3;0.3;0.3;0.3;0.3;0.3;0.3;0.3;0.3;0.3;0.3;0.3;0.3;0.3;0.3;0.3;0.3;0.3;0.3;0.3;0.3;0.3;0.3;0.7;0.7;0.7;0.7;0.7;0.7;1.3;0.7;1.3;1.3;0.7;0.7;0.7;0.7;0.7;0.7;0.7;0.7;0.7;1.3;0.7;0.7;0.7;0.7;1.3;0.7;0.7;1.3;1.3;1.3;1.3;1.3;1.3;1.3;1.3;0.7…			C15692 , C18823							Yes
122321	962.519	G1S1V4T4;G1S2V3T3L1;G1S4V1T1L3;G1S5L4;V4T1C2L1K1;S1V3C2L2K1;G1V2T1C1L2K1M1;G1S1V1C1L3K1M1;G2T1L3K1M2;G5A1P1L2K1H1;T2H2R3;A1S2V4T3;A1S3V3T2L1;A1S5V1L3;A1V3T1C1L1K1M1;A1S1V2C1L2K1M1;G1A1V1T1L2K1M2;G1A1S1L3K1M2;V2L1D1K2M2;G4A2P1V1L1K1H1;G2S1V2N1K1F1R1;G2A1V2N1K1R1Y1;A2V2T1L1K1M2;A2S1V1L2K1M2;V3K2E1M2;G2A3S1V1K1F1R1;G2A4V1K1R1Y1;G5P3V1L1R1;G1S3V2T2L2;G5Q1K3F1;G4A1P3V2R1;G4A1T1L1K1F1R1;G3V1D1K2F1R1;P1…	0.3;0.3;0.3;0.3;0.3;0.3;0.3;0.3;0.3;0.3;0.3;0.3;0.3;0.3;0.3;0.3;0.3;0.3;0.3;0.3;0.3;0.3;0.3;0.3;0.3;0.3;0.3;0.3;0.3;0.3;0.3;0.3;0.3;0.3;0.3;0.3;0.3;0.3;0.3;0.3;0.3;0.3;0.3;0.3;1.3;1.3;1.3;1.3;1.3;1.3;1.3;1.3;1.3;1.3;1.3;1.3;1.3;1.3;1.3;1.3;1.3;1.3;1.3;1.3;1.3;1.3;1.3;1.3;1.3;1.3;1.3;0.8;1.3;1.3;1.3;1.3;1.3;1.3;1.3;1.3;1.3;1.3;0.8;1.3;1.3;1.3;1.3;1.3;1.3;1.3;0.8;0.8;1.3;1.3;1.3;1.3;1.3;1.3;1.3;1.3…	SYLPQTVR	P40189	S1P1V1T1L1Q1R1Y1					Yes
136479	913.535	G1P1T1Q2K3;S1P2T2K2R1;L2Q2K1E1R1;A1P1T1N1Q1K3;A1S1P1Q2K3;A1T3K3H1;P1K3E2R1;P1V1L1H2R2;A1P1T2L1Q1K1R1;L1Q1R3W1;A2L1Q3K2;G3V3L1K1W1;G2A1V4K1W1;G1L2N2Q1K2;G1V1L1N1Q2K2;A1L2N3K2;A1V1L1N2Q1K2;G1A3L1Q2K2;A1V2N1Q2K2;A4L1N1Q1K2;A4V1Q2K2;G1T1L3N1Q1R1;G1V1T1L2Q2R1;G1S1L3Q2R1;G1P1T1L1D1K2R1;L3D1E1R2;G2A1P1T1Q1K3;G1P1N1D1K4;A1T1L3N2R1;A1V1T1L2N1Q1R1;A1S1L3N1Q1R1;A1V2T1L1Q2R1;A1S1V1L2Q2R1;G1A2P1T2L1K1R1;P1V2T…	0.3;0.3;0.3;0.3;0.3;0.3;0.3;0.3;0.3;0.3;0.3;0.3;0.3;0.8;0.8;0.8;0.8;0.8;0.8;0.8;0.8;0.8;0.8;0.8;0.8;0.8;0.8;0.8;0.8;0.8;0.8;0.8;0.8;0.8;0.8;0.8;0.8;0.8;0.8;0.8;0.8;0.8;0.8;0.8;0.8;0.8;0.8;0.8;0.8;0.8;0.8;0.8;0.8;0.8;0.8;0.8;0.8;0.8;1.4;1.4;1.4;0.8;0.8;1.4;0.8;1.4;1.4;1.4;1.4;1.4;1.4;1.9;1.9;1.9;1.9;1.9;1.9;1.9;1.9;1.9;1.9;1.9;1.9;1.9;1.9;1.9;1.9;1.9;1.9;1.9;1.9;1.9;1.9;1.9;1.9;1.9;1.9;1.9;1.9;1.9…	VLRLEER	P13995	V1L2E2R2					Yes
122968	920.472	G3V1T3C1L2;G3S1T2C1L3;G2A1V2T3C1L1;G2A1S1V1T2C1L2;G2A1S2T1C1L3;P5T3N1;S1P5T2Q1;G1S1V2T1C1L1D1K1;G1S2V1C1L2D1K1;G3A1T3L2M1;G2V1T2L1D1K1M1;G2S1T1L2D1K1M1;G1A2V3T3C1;G1A2S1V2T2C1L1;G1A2S2V1T1C1L2;G1A2S3C1L3;S1V4T2C1N1;S3V2C1L2N1;S2V4T1C1Q1;S3V3C1L1Q1;A1S2V2C1L1D1K1;P4Q1K1E2;G2A2V1T3L1M1;G1V3T3N1M1;G1S1V3T2Q1M1;G1S2V2T1L1Q1M1;G1A1V2T2D1K1M1;G1A1S1V1T1L1D1K1M1;G1A1S2L2D1K1M1;S1V2D2K2M1;G2V2T2K1E1M1;G2…		TASLPGYGR	O14639	G2A1S1P1T1L1R1Y1					Yes
Y1;G1S3K1H1R1Y1;P1L2D1M1F1W1;G1S3N1K1R1W1;A1V1C1M1R2W1;A3P1T2K1M2;A2L1Q1K1E1M2;A1S1P1K2E1M2;G2A3P1L1N2H1;G1A1P1V2N3H1;G2A3P1V1N1Q1H1;G2A3V1T2H2;G2A3S1T1L1H2;G1A1S1V2T1N1H2;G1A1S2V1L1N1H2;G1A1S2V2Q1H2;G1A2S1V1D1K1H2;G2A1S1V1K1E1H2;S1P3V1M1F2;G1A3S1N1Q1F1R1;A1P3V1M1F1Y1;A2V1N3R1Y1;P1V1L1E1M1F1W1;A2M2R2W1;G2A6P1Q1H1;G1A4S1V1T1H2;G1A4S2L1H2;A2S2V2N1H2;A5S2V1H2;C2Q1K2R2;A1P4C1L2N1;A1P4V1C1L1Q1;S1P5V1C…	0.3;0.3;0.3;0.3;0.3;0.3;0.3;0.3;0.3;0.3;0.3;0.3;0.3;0.3;0.3;0.3;0.3;0.3;0.3;0.3;0.3;0.3;0.3;0.3;0.3;0.3;0.3;0.3;0.3;0.3;0.3;0.3;0.3;0.3;0.3;0.3;0.3;0.3;0.3;0.3;0.3;0.3;0.3;0.3;0.3;0.3;0.3;0.3;0.3;0.3;0.3;0.3;0.3;0.3;0.3;0.3;0.3;0.3;0.3;0.3;0.3;0.3;0.3;0.3;0.3;0.3;0.3;0.3;0.3;0.3;0.3;0.8;0.8;0.8;0.8;0.8;0.8;0.8;0.8;0.8;1.4;1.4;1.4;1.4;0.8;0.8;0.8;1.4;1.4;0.8;0.8;0.8;0.8;0.8;1.4;0.8;0.8;0.8;0.8;0.8…										Yes
129721	824.428	G2D1K1H1R2;G2A2T1H1R2;G1S1V1N1H1R2;G1A3S1H1R2;P1K1M1F2R1;G3S1V1H1R2;G4S1P2V3;G1A1T1Q1H1R2;N1D1K1H1R2;A2S1Q1H1R2;A2T1N1H1R2;P3C1Q1K1R1;G4A1P2V1T1L1;G3A2S1P2V1L1;G2A3S1P2V2;G5P2T1L2;G4A1S1P2L2;G3P2V2D1K1;T1Q2H1R2;G3A2P2V2T1;G2S1P2V3N1;G1V4T1D1H1;G1S1V3L1D1H1;G2S2V1K2Y1;A1S1V4D1H1;G1S1V4E1H1;G1A1P3C1K1R1;P1V1C1N1K2H1;G1P1Q1K2M1H1;A1P1T1L1M1H1R1;G3P2V1T1L1Q1;G3S1P2L2Q1;A3P1C1K2H1;A1P1N1K2M1H1;A1L2H1W…	0.3;0.3;0.3;0.3;0.3;0.9;1.5;1.5;1.5;1.5;1.5;2.1;2.8;2.8;2.8;2.8;2.8;2.8;2.8;2.8;2.8;2.8;2.8;2.8;2.8;2.8;3.3;3.3;3.3;3.3;4;4;3.3;3.3;3.3;4;4;4;4;3.3;3.3;3.3;4;4;4;4;4;4;4;4;4;4;4;4;4;4;4;4;4;4;4;4;4;4;4;4;4;4;4;4;4;4;4;4;4;4;4;4;4;4;4;4;4;4;4;4.5;4.5;4.5;4.5;4.5;5.2;5.2;4.5;4.5;4.5;4.5;4.5;5.2;5.2;5.2;5.2;5.2;5.2;5.2;5.2;5.2;5.2;5.2;5.2;5.2;5.2;5.2;5.2;5.2;5.2;5.2;5.2;5.2;5.2;5.2;5.2;5.2;5.2;5.2;5…	TTETFVK	Q9BQ15	V1T3K1E1F1					Yes
68393	975.524	G3V1T2C1L2R1;G3S1T1C1L3R1;G1P4Q3K1;G3A1C1L1D1K3;G4C1L1K3E1;G2A1V2T2C1L1R1;G2A1S1V1T1C1L2R1;G2A1S2C1L3R1;P5T2N1R1;S1P5T1Q1R1;G1S1V2C1L1D1K1R1;G3A1T2L2M1R1;G2V1T1L1D1K1M1R1;G2S1L2D1K1M1R1;G2A2V1C1D1K3;G3A1V1C1K3E1;G2V1N1D1K3M1;A1P3T2Q1K1H1;P2L1Q2K1E1H1;G1A2V3T2C1R1;G1A2S1V2T1C1L1R1;G1A2S2V1C1L2R1;S1V4T1C1N1R1;S2V4C1Q1R1;G1S1V3C1K1E1R1;G2A2V1T2L1M1R1;G2A2S1T1L2M1R1;G1V3T2N1M1R1;G1S1V3T1Q1M1R1;G1S2V2…		LEATAASSVK	Q9NQW6	A3S2V1T1L1K1E1					Yes
A1C1N1K3E1R1;K2E2M1R2;G1T1L3H2W1;G1A1P4V1R1W1;L2N1Q1F1R1W1;V1L1Q2F1R1W1;P1D1K2F1R1W1;P1L1N1K1R1Y1W1;P1V1Q1K1R1Y1W1;V1T2K1R1W2;S1T1L1K1R1W2;P1V1L2N1H2F1;P1V2L1Q1H2F1;G1A2P2L1K1H1W1;P2V2N1K1H1W1;A1V1T1L2H2W1;A1S1L3H2W1;A2P1T1K1F1R1W1;S1K3H1Y1W1;S1N1K3W2;A3P1L2H2F1;A2Q1K2H1F2;A3P2V1K1H1W1;G1A1P1V1T1L1Q2Y1;G1A1S1P1L2Q2Y1;A2S1P1V1L1Q2Y1;T1C1L1N2K2R1;G1P2Q1K1F2R1;A1P2N1K1F2R1;G4P4L2D1;G4P4V1L1E1;G3S1P2…	0.3;0.3;0.3;0.3;0.3;0.3;0.3;0.3;0.3;0.3;0.3;0.3;0.3;0.3;0.3;0.3;0.3;0.3;0.3;0.3;0.3;0.3;0.3;0.3;0.3;0.3;0.3;0.3;0.3;0.3;0.3;0.3;0.3;0.3;0.3;0.3;0.3;0.3;0.3;0.3;0.3;0.3;0.3;0.3;0.3;0.3;0.3;0.3;0.3;0.3;0.3;0.3;0.3;0.3;0.3;0.3;0.3;0.3;0.3;0.3;0.3;0.3;0.3;0.3;0.3;0.3;0.3;0.3;0.3;0.3;0.3;0.3;0.3;0.3;0.3;0.3;0.3;0.3;0.3;0.3;0.3;0.3;0.3;0.3;0.3;0.3;0.3;0.3;0.3;0.3;0.3;0.3;0.3;0.3;0.3;0.3;0.3;0.3;0.3;0.3…										Yes
29726	954.521	G1A2P2T1C1L3;P2V2T1C1L2N1;S1P2V1C1L3N1;P2V3T1C1L1Q1;S1P2V2C1L2Q1;G1P2T1L3N1M1;G1P2V1T1L2Q1M1;G1S1P2L3Q1M1;T1L4D1M1H1;A3P2V1T1C1L2;A3S1P2C1L3;A1P2V1T1L2N1M1;A1S1P2L3N1M1;A1P2V2T1L1Q1M1;A1S1P2V1L2Q1M1;S1P3V2T1K1M1;S2P3V1L1K1M1;A2P2L2D1K1M1;G1A1P2L2K1E1M1;S1L4E1M1H1;V1T3K2M1F1;S1T2L1K2M1F1;V1C1K1F2R2;A1T2L1K2M1Y1;T1L3F1Y1W1;A4P2T1L2M1;A2P2V1L1K1E1M1;A1K1M1F2R2;V2K1M1H1R1W1;G1P2C1L3D1K1;A1P2V1C1L2D1K…	0.3;0.3;0.3;0.3;0.3;0.3;0.3;0.3;0.3;0.3;0.3;0.3;0.3;0.3;0.3;0.3;0.3;0.3;0.3;0.3;0.3;0.3;0.3;0.3;0.3;0.3;0.3;0.3;0.3;0.3;0.3;0.3;0.3;0.3;0.3;0.3;0.3;0.8;0.8;0.8;0.8;0.8;1.3;1.3;1.3;0.8;1.3;0.8;0.8;0.8;1.3;0.8;0.8;1.3;0.8;0.8;1.3;0.8;0.8;1.3;1.3;0.8;1.3;1.3;0.8;0.8;0.8;0.8;0.8;1.3;1.3;0.8;1.3;0.8;0.8;0.8;0.8;0.8;0.8;1.8;1.8;1.8;1.8;1.8;2.4;1.8;1.8;1.8;1.8;1.8;1.8;2.4;2.4;2.4;2.4;2.4;2.4;1.8;2.4;2.4…	ELCLPPVK	Q9H1K1	P2V1C1L2K1E1					Yes
8687	871.488	G1P2T1L2Q1F1;P1V1C1N1K1R2;G1P1Q1K1M1R2;G1P3T1L1K1Y1;P1T1L2D1K1W1;A1P2T1L2N1F1;A1P2V1T1L1Q1F1;A1S1P2L2Q1F1;S1P3V1T1K1F1;S2P3L1K1F1;T1L3E1H1F1;T3K2F2;A3P1C1K1R2;A1P1N1K1M1R2;A1P3V1T1K1Y1;A1S1P3L1K1Y1;A2P1T2L2W1;A1L3Q1E1W1;P1V1T1L1K1E1W1;S1P1L2K1E1W1;A2P2L1K1E1F1;V1K1H1F1R1W1;A2P2L2Q1Y1;G2P1V1C1K1R2;G1P6T1L1;G2A1P2T1L2F1;G1P2V1L1D1K1F1;G1P2V1L2N1Y1;G1T1L1K2Y2;G1P1V2T2L1W1;G1S1P1V1T1L2W1;G1S2P1L3W1;V…	0.3;0.3;0.3;0.3;0.3;0.3;0.3;0.3;0.3;0.3;0.3;0.3;0.3;0.3;0.3;0.3;0.3;0.3;0.3;0.3;0.3;0.3;0.3;0.8;1.5;0.8;0.8;0.8;0.8;0.8;0.8;0.8;0.8;0.8;1.5;1.5;1.5;1.5;1.5;1.5;0.8;0.8;0.8;0.8;0.8;0.8;0.8;0.8;0.8;0.8;0.8;0.8;0.8;0.8;1.5;1.5;1.5;0.8;0.8;1.5;1.5;0.8;0.8;0.8;0.8;0.8;0.8;0.8;0.8;0.8;0.8;0.8;0.8;0.8;2;2.6;2.6;2;2;2;2.6;2.6;2.6;2.6;2;2;2.6;2.6;2.6;2.6;2.6;2.6;2.6;2.6;2.6;2.6;2.6;2;2.6;2.6;2.6;2.6;2;2;2…	AQTVQAVR	Q9P1Y6	A2V2T1Q2R1					Yes
65567	900.539	V2C1L3N1K1;G1V1L3Q1K1M1;A1V2L2Q1K1M1;P1V3T1K2M1;S1P1V2L1K2M1;G1A2C1L4K1;V3C1L2Q1K1;G1L4N1K1M1;A3V1C1L3K1;A1V1L3N1K1M1;A4L3K1M1;G2V2C1L3K1;A2V4C1L1K1;G3L4K1M1;G1A1V3C1L2K1;G2A1V1L3K1M1;G1A2V2L2K1M1;V4L1N1K1M1;V5Q1K1M1;A3V3L1K1M1;A1C1L4Q1K1;P1V1T1C1L2K2;S1P1C1L3K2;A1P1T1L2K2M1;P1L4F1W1;T1L3Q1K1W1;A1P5V2K1;G1V6C1K1;A1P2T1L1K2F1;G1A1V5K1M1;G1P5V1L1K1;G2V4L1K1M1;V2L1K2E1W1;G1L2M1R3;G1P1L3N1K1F1;G1P1V1…	0.3;0.3;0.3;0.3;0.3;0.3;0.3;0.3;0.3;0.3;0.3;0.8;0.8;0.8;0.8;0.8;0.8;0.8;0.8;0.8;1.4;1.4;1.4;1.4;1.4;1.9;1.9;1.9;1.9;1.9;1.9;1.9;3;3;3;3;3;3;3;3;3;3;3.6;3.6;3.6;3;3;3;3;3;3;3.6;3.6;4.7;4.1;4.1;4.1;4.1;4.1;4.1;4.1;4.1;4.1;4.7;4.7;4.7;4.7;4.7;4.7;4.7;4.7;4.7;4.7;4.7;4.7;4.7;4.7;4.7;4.7;4.7;4.7;4.7;5.2;5.2;5.2;5.2;5.2;5.9;5.9;5.9;5.9;5.9;5.9;5.9;5.9;5.9;5.9;5.9;5.9;5.9;5.9;5.9;5.9;5.9;6.4;6.4;6.4;6.4…	KTGNAAVIK	Q9ULD2-6	G1A2V1T1L1N1K2					Yes
25137	970.497	G5A2P1T2L2;G4P1V2T2L1N1;G4S1P1V1T1L2N1;G4S2P1L3N1;G4P1V3T2Q1;G4S2P1V1L2Q1;G3V2L2N1D1Q1;G5A1L3Q1E1;G5P1V1T1L1K1E1;G5S1P1L2K1E1;G1A1Q4R2;G3A1P1V3T2N1;G3A1S1P1V2T1L1N1;G3A1S2P1V1L2N1;G3A3L3N1D1;G3A1S1P1V3T1Q1;G3A3V1L2D1Q1;G2A1V3L1N1D1Q1;G3S3P2V2K1;G3V2L2N2E1;G4A2V1L2Q1E1;G3V3L1N1Q1E1;G3V4Q2E1;G4A1P1V2T1K1E1;G4A1S1P1V1L1K1E1;P5V1C1K1H1;G5V1K1H1F1R1;A2N1Q3R2;G3A4P1V2T2;G3A4S2P1L2;G2A2S1P1V3T1N1;G2A2S2…		EDLPQELK	P16591	P1L2D1Q1K1E2					Yes
K1M1H1;G1S1P1T2L1K1M1H1;T1L2N1D1K1M1H1;G6A2V2N1R1;A1P2V2T1C1E1R1;A1S1P2V1C1L1E1R1;A2P2T1L1D1M1R1;G1A1P2T1L1E1M1R1;G1P1V1C1H1F1R2;S1C1F2R3;S1T1C1N1K3Y1;A1T3K1M1R1Y1;A1C1F1R3Y1;P2L1R1Y3;G2P3T1L1F1W1;G2C1K2H1R1W1;A4P1C1L2N1Q1;A4P1V1C1L1Q2;A3P2V1T1C1N1K1;A3S1P2V1C1Q1K1;A4P2C1D1K2;A2P1L2N2Q1M1;A2P1V1L1N1Q2M1;A2P1V2Q3M1;A1P2V1T1N2K1M1;A1S1P2L1N2K1M1;G1A3P2T1Q1K1M1;A1S1P2V1N1Q1K1M1;A2P2N1D1K2M1;A4T2C1L2…	0.3;0.3;0.3;0.3;0.3;0.3;0.3;0.3;0.3;0.3;0.3;0.3;0.3;0.3;0.3;0.3;0.3;0.3;0.3;0.3;0.3;0.3;0.3;0.3;0.3;0.3;0.3;0.3;0.3;0.3;0.3;0.3;0.3;0.3;0.3;0.3;0.3;0.3;0.3;0.3;0.3;0.3;0.3;0.3;0.3;0.3;0.3;0.3;0.3;0.3;0.3;0.3;0.3;0.3;0.3;0.3;0.3;0.3;0.3;0.3;0.3;0.3;0.3;0.3;0.3;0.3;0.3;0.3;0.3;0.3;0.3;0.3;0.3;0.3;0.3;0.3;0.3;0.3;0.3;0.3;0.3;0.3;0.3;0.3;0.3;0.3;0.3;0.3;0.7;0.7;0.7;0.7;1.3;0.7;1.3;0.7;1.3;1.3;0.7;0.7…										Yes
84408	852.453	G4P2Q1K1R1;G2P2V1D1R2;G3A1P2N1K1R1;G2V1T1L1N1H1R1;G2S1L2N1H1R1;G2A3T1L1H1R1;G1A4V1T1H1R1;G1A4S1L1H1R1;A5S1V1H1R1;G2V2T1Q1H1R1;G2S1V1L1Q1H1R1;G2A1L1D1K1H1R1;G3L1K1E1H1R1;G1S2K1R2Y1;S1T1K3M2;G2V1N2K2H1;G3A2Q1K2H1;P1V1C1L1K1F2;G1A1V2T1N1H1R1;G1A1S1V1L1N1H1R1;G1A1S1V2Q1H1R1;G1A2V1D1K1H1R1;G2A1V1K1E1H1R1;L2K1M1Y1W1;G2A3N1K2H1;A1P1L1K1M1F2;A2S1V2N1H1R1;S2T4K2;G1S2P3R2;G2A1Q2K2H1;V2T1N1Q1H1R1;S1V1L1N1Q1…	0.3;0.3;0.3;0.3;0.3;0.3;0.3;0.3;0.3;0.3;0.3;0.3;0.3;0.3;0.3;0.3;0.3;0.3;0.3;0.3;0.3;0.3;0.3;0.3;0.3;0.3;0.3;1.5;1.5;1.5;1.5;1.5;1.5;1.5;1.5;1.5;1.5;1.5;0.8;1.5;1.5;1.5;1.5;1.5;1.5;1.5;1.5;1.5;1.5;1.5;1.5;1.5;1.5;1.5;1.5;1.5;1.5;1.5;1.5;0.8;0.8;0.8;0.8;0.8;0.8;0.8;2.7;2.7;2.7;2.7;2.7;2.7;2.7;2.7;2.7;2.7;2;2;2;2;3.8;3.8;3.2;3.8;3.8;3.8;3.8;3.8;3.8;3.8;3.8;3.8;3.8;3.8;3.8;3.8;3.2;3.2;3.2;3.2;3.2;3.2…	MPDLHLK	Q09666	P1L2D1K1M1H1					Yes
26889	844.454	A1P1C2L4;P1V2T3L1D1;S1P1V1T2L2D1;S2P1T1L3D1;S2P1V1T1L2E1;G1A1T1L3E2;V1L2D1K1E2;P1L3Q1M2;G3P3V1K1H1;G2A1P1L1Q1F1R1;G2S1P2K1F1R1;G2A1P2K1R1Y1;G1V1T1L1H1R1Y1;G1S1L2H1R1Y1;G1V1T1L1N1R1W1;G1S1L2N1R1W1;G1V2T1Q1R1W1;G1S1V1L1Q1R1W1;G1A1L1D1K1R1W1;G2L1K1E1R1W1;A2V1T1L2E2;A2S1L3E2;G1P1V3T1H2;G1S1P1V2L1H2;G2A1T1K2H1F1;P1V2N2F1R1;G1A2P1V1Q1F1R1;S1V2T1H1F1R1;S2V1L1H1F1R1;G1V1N1K2H1Y1;A1V2T1H1R1Y1;A1S1V1L1H1R1…	0.3;0.3;0.3;0.3;0.3;0.3;0.3;0.3;0.3;0.3;0.3;0.3;0.3;0.3;0.3;0.3;0.3;0.3;0.3;0.3;0.3;0.3;0.3;0.3;0.3;0.3;0.3;0.3;0.3;0.3;0.3;0.3;0.3;0.3;0.3;0.3;0.3;0.3;0.3;0.3;0.3;0.3;0.3;0.3;0.3;0.3;0.3;0.3;0.3;0.3;0.3;0.3;0.3;0.3;0.3;0.9;0.9;0.9;0.9;0.9;0.9;0.9;0.9;0.9;0.9;0.9;0.9;0.9;0.9;0.9;0.9;0.9;0.9;0.9;0.9;0.9;1.5;1.5;0.9;0.9;0.9;1.5;1.5;1.5;1.5;1.5;0.9;1.5;1.5;1.5;0.9;1.5;0.9;1.5;1.5;1.5;1.5;1.5;1.5;1.5…	EEVEVLK	Q9Y3Q8	V2L1K1E3					Yes
95004	952.571	P1L1Q2R3;G4A2P1L3K1;G3P1V2L2N1K1;G3P1V3L1Q1K1;T1Q1K2H1R2;G3A3P1V1L2K1;G2A1P1V4Q1K1;A1P1V5D1R1;G1P1V5E1R1;G2A4P1V2L1K1;S2V5K1H1;G1A5P1V3K1;G1P1V4L1D1R1;G2A1P1V3L1N1K1;G1A2P1V4N1K1;S2P2V3L1R1;G5P1V2L2K1;G1A1P1L1Q1R3;G1S1P2K1R3;G4A1P1V3L1K1;G3A1P1L3Q1K1;G3P2V1T1L1K2;G3S1P2L2K2;G2P1V1L3E1R1;G1A1T1K2H1R2;A2P1L1N1R3;A2P1V1Q1R3;G3A2P1V4K1;G2A2P1V1L2Q1K1;G1P1V4Q2K1;G2A1P2V2T1K2;G2A1S1P2V1L1K2;G1V3T2L1K1H…	0.3;0.3;0.3;0.3;0.3;0.3;0.3;0.3;0.3;0.3;0.3;0.3;0.3;0.3;0.3;1.3;0.8;0.8;0.8;0.8;1.3;1.3;1.3;1.3;0.8;0.8;0.8;0.8;1.3;1.3;1.3;1.3;1.3;1.3;1.3;1.3;1.3;0.8;1.3;1.3;1.3;1.3;1.3;1.3;1.3;1.3;1.3;1.3;1.3;1.3;1.3;1.3;1.3;1.3;1.3;1.3;1.3;1.8;1.8;2.4;2.4;1.8;2.4;2.4;2.4;2.4;2.4;2.4;2.4;2.4;2.4;2.4;2.4;2.4;2.4;2.4;2.4;2.4;2.4;2.4;2.4;2.4;2.4;2.4;2.4;2.4;2.4;2.4;2.4;2.4;2.4;2.4;2.4;2.4;2.4;2.4;2.4;2.4;2.4;2.4…	PLVALLDGR	P56545-2	G1A1P1V1L3D1R1					Yes
72721	959.481	G4P1V2T2C1L1;G4S1P1V1T1C1L2;G4S2P1C1L3;G3V2C1L2D1Q1;G5P1T2L2M1;G4L3D1Q1M1;G3A1P1V3T2C1;G3A1S1P1V2T1C1L1;G3A1S2P1V1C1L2;G1S1P6T1N1;G3A3C1L3D1;P5L1N2D1;G1S2P6Q1;G2A1V3C1L1D1Q1;P5V1N1D1Q1;G3V2C1L2N1E1;G4A1P1V1T2L1M1;G3A1L3N1D1M1;G3A1V1L2D1Q1M1;G3P1V2T1D1K1M1;G3S1P1V1L1D1K1M1;G4L3N1E1M1;P4V1T2D1H1;S1P4T1L1D1H1;P2T1D1Q2K1F1;A2C1Q3R2;N1Q3M1R2;P2V1T1Q3Y1;S1P2L1Q3Y1;P3T2E1R1Y1;P1T3L1N1Q1W1;P1V1T3Q2W1;S1P…		LLDEDLDK	Q96Q89	L3D3K1E1					Yes
1W1;G2A1V1T1N1Q1K1W1;G2A1S1L1N1Q1K1W1;G2A1S1V1Q2K1W1;G2S2P1N1K2W1;G1V1N2D1K2W1;G2A2D1Q1K2W1;G3A1Q1K2E1W1;G1A1S2P1V1T1R1W1;G1A1S3P1L1R1W1;G1A3T1L1D1R1W1;A1V2T1N1D1R1W1;A1S1V1L1N1D1R1W1;A1S1V2D1Q1R1W1;A2V1D2K1R1W1;G2A2T1L1E1R1W1;G1V2T1N1E1R1W1;G1S1V1L1N1E1R1W1;G1S1V2Q1E1R1W1;G1A1V1D1K1E1R1W1;G2V1K1E2R1W1;A2S1V1L2E3;V3K1E4;G2A3S1P3V1H1;A1S1P1V3D1H2;G1S1P1V3E1H2;G1A1P1V1N3K1F1;G2A3P1N1Q1K1F1;G2A3T2K1…											Yes
2Q1K1M2;G4A3L2H2;G3A1V2L1N1H2;G3A1V3Q1H2;G3A3S1K1R1W1;A4S3P1V2T1;A4S4P1V1L1;A6S1V1T1L1D1;G1A5V2T2E1;G1A5S2L2E1;A3S1V3T1N1E1;A3S2V2L1N1E1;A3S2V3Q1E1;G1A3S1V2K1E2;A4P1V2C1K1M1;G1A4P1L1K1M2;A2P1V2N1K1M2;G3A4V1L1H2;G2A2V3N1H2;G1A1L1K1M1F3;A6S1V2T1E1;A5P1V1K1M2;G2A5V2H2;A2V1K1M1F3;G4A1V2T1L1D2;G4A1S1V1L2D2;G3A2S1V2L1D2;P1V1T1C1L1Q1H1Y1;S1P1C1L2Q1H1Y1;P1V1T2Q1M1H1F1;S1P1T1L1Q1M1H1F1;S1P2T1K1M1H1Y1;G3T2…	0.3;0.3;0.3;0.3;0.3;0.3;0.3;0.3;0.3;0.3;0.3;0.3;0.3;0.3;0.3;0.3;0.3;0.3;0.3;0.3;0.3;0.3;0.3;0.3;0.3;0.3;0.3;0.3;0.3;0.3;0.3;0.3;0.3;0.3;0.3;0.3;0.3;0.3;0.3;0.3;0.3;0.3;0.3;0.3;0.3;0.3;0.3;0.3;0.3;0.3;0.3;0.3;0.3;0.3;0.3;0.3;0.3;0.3;0.3;0.3;0.3;0.3;0.3;0.3;0.3;0.3;0.3;0.3;0.3;0.3;0.3;0.3;0.3;0.3;0.3;0.3;0.3;0.3;0.3;0.3;0.3;0.3;0.3;0.3;0.3;0.3;0.3;0.3;0.3;0.3;0.3;0.3;0.3;0.3;0.3;0.3;0.3;0.3;0.3;0.3…										Yes
102298	888.455	G4T2Q1R2;G3A1T2N1R2;G3A1S1T1Q1R2;G2S1N1D1K1R2;G2C1L3Q1W1;G2A1P2C1L1K1F1;G1V1T1C1L2H1F1;G1S1C1L3H1F1;G2A2S1T1N1R2;G1S2V1N2R2;G1C1K3Y2;G1A1C1L3N1W1;G1A1V1C1L2Q1W1;G1P1V2T1C1K1W1;G1S1P1V1C1L1K1W1;G2P1T1L1K1M1W1;G1A2P2V1C1K1F1;A1V2T1C1L1H1F1;A1S1V1C1L2H1F1;G1A3S2N1R2;A2V1C1L2N1W1;A2V2C1L1Q1W1;A1S1P1V2C1K1W1;V1L2N2M1W1;G1A2L2Q1M1W1;V2L1N1Q1M1W1;V3Q2M1W1;G1A1P1V1T1K1M1W1;G1A1S1P1L1K1M1W1;G1P1K1F4;A5C1L…	0.3;0.3;0.3;0.3;0.3;0.3;0.3;0.3;0.3;0.3;0.3;0.3;0.3;0.3;0.3;0.3;0.3;0.3;0.3;0.3;0.3;0.3;0.3;0.3;0.3;0.3;0.3;0.3;0.3;0.3;0.3;0.3;0.3;0.3;0.3;0.3;0.3;0.3;0.3;0.3;0.3;0.3;0.3;0.3;0.3;0.3;0.3;0.3;1.4;1.4;1.4;0.8;0.8;1.4;1.4;1.4;1.4;1.4;0.8;1.4;1.4;1.4;1.4;1.4;1.4;1.4;1.4;1.4;1.4;1.4;1.4;0.8;0.8;0.8;0.8;1.4;1.4;1.4;0.8;0.8;1.4;1.4;1.4;1.4;1.4;1.4;1.4;0.8;0.8;1.4;1.4;0.8;0.8;1.4;1.4;1.4;1.4;1.4;0.8;0.8…	QSLDAVEK	P50416	A1S1V1L1D1Q1K1E1					Yes
108703	848.45	G1V1T2C1L1Q1K1;G1S1T1C1L2Q1K1;C1L1D2K3;T2L2D1M1R1;A1V2T2C1Q1K1;A1S1V1T1C1L1Q1K1;A1S2C1L2Q1K1;S2P1V1T1C1K2;S3P1C1L1K2;A2T1C1L1D1K2;G1A1T1C1L1K2E1;V1C1D1K3E1;G1A1T2L1Q1K1M1;G1S1P1T2K2M1;T1L1N1D1K2M1;V1T1D1Q1K2M1;S1L1D1Q1K2M1;G1P1T1L2Y1W1;A4T2C1L1K1;A2V1T1C1K2E1;A2S1C1L1K2E1;A2T2L1N1K1M1;A2V1T2Q1K1M1;A2S1T1L1Q1K1M1;A1S2P1T1K2M1;A1D1K3E1M1;G1K3E2M1;G1A1P2T1L1F2;P2V1D1K1F2;V3C1H2R1;T1K2F1Y2;P1V2T2F1W1…	0.3;0.3;0.3;0.3;0.3;0.3;0.3;0.3;0.3;0.3;0.3;0.3;0.3;0.3;0.3;0.3;0.3;0.3;0.3;0.3;0.3;0.3;0.3;0.3;0.3;0.3;0.3;0.3;0.3;0.3;0.3;0.3;0.3;0.3;0.3;0.3;0.3;0.3;0.3;0.3;0.3;0.3;0.3;0.3;0.3;0.3;0.3;0.3;0.3;0.3;0.3;0.3;0.3;0.9;0.9;0.9;0.9;0.9;0.9;0.9;0.9;0.9;0.9;1.5;0.9;0.9;0.9;0.9;0.9;1.5;0.9;1.5;0.9;0.9;0.9;0.9;0.9;0.9;0.9;0.9;1.5;1.5;1.5;0.9;0.9;0.9;0.9;0.9;0.9;0.9;0.9;0.9;1.5;0.9;0.9;0.9;0.9;0.9;0.9;0.9…	RTSPGGFK	Q5MIZ7	G2S1P1T1K1F1R1					Yes
56817	802.459	G1V3T1C1L2;G1S1V2C1L3;G2V1T1L3M1;G2S1L4M1;A1V4T1C1L1;A1S1V3C1L2;V3L1D1K1M1;A2V3T1L1M1;G1A1V2T1L2M1;G1A1S1V1L3M1;A2S1V2L2M1;V4K1E1M1;V1T1L3N1M1;V2T1L2Q1M1;S1V1L3Q1M1;C1L1Q1K1R2;S1P5V1L1;G1A1T1C1L4;V1C1L3D1K1;A2V1T1C1L3;A2S1C1L4;V2C1L2K1E1;G1S1V4L1M1;S1L4N1M1;A1L3D1K1M1;G1L3K1E1M1;K2R1W2;A3T1L3M1;A1V1L2K1E1M1;P5V2T1;P2T2L1K1F1;S1V6C1;G1V5T1M1;A1S1V5M1;G1T2L3W1;T1C1L4Q1;A1V1T2L2W1;A1S1T1L3W1;P1T2L2K…	0.3;0.3;0.3;0.3;0.3;0.3;0.3;0.3;0.3;0.3;0.3;0.3;1.6;1.6;1.6;0.9;0.9;1.6;1.6;1.6;1.6;1.6;0.9;1.6;1.6;1.6;0.9;1.6;1.6;0.9;0.9;0.9;0.9;0.9;2.1;2.8;2.1;2.1;2.8;2.1;2.1;2.1;2.1;2.1;2.1;2.1;2.1;2.1;2.1;2.1;2.1;2.1;2.1;2.1;2.1;2.1;3.4;3.4;3.4;3.4;3.4;3.4;3.4;3.4;3.4;3.4;3.4;3.4;3.4;3.4;3.4;3.4;5.3;5.3;5.3;5.3;4.6;4.6;4.6;5.3;4.6;4.6;6.6;6.6;5.9;5.9;5.9;5.9;5.9;5.9;5.9;5.9;5.9;5.9;6.6;6.6;6.6;6.6;6.6;6.6…	IGIPEFK	P14384	G1P1L2K1E1F1					Yes
132646	975.491	G4A1C2L4;G4S1V1T2L2D1;G2V3C2L2N1;G3A1V3T3D1;G3A1S2V1T1L2D1;G3A1S3L3D1;G1S1P6C1K1;G2S1V3T1D2K1;G2S2V2L1D2K1;G4V3T3E1;G4S1V2T2L1E1;G4S2V1T1L2E1;G4S3L3E1;G3V1C1L3N1M1;P1C1L2Q3F1;G6A1L1Q1F1R1;G6S1P1K1F1R1;T3N3R2;S3Q3R2;P2C1L1Q2K1Y1;G6A1P1K1R1Y1;G2A3V2C2L2;A2P5C1L1N1;G1A1V4C2L1N1;G2A2S1V3T2D1;G2A2S3V1L2D1;G1S2V4T1N1D1;G1S3V3L1N1D1;G1A1V5C2Q1;G3A1S1V3T2E1;G3A1S2V2T1L1E1;G3A1S3V1L2E1;G2S2V3D1K1E1;G2A1V2…		VDSIELFGP	O43187	G1S1P1V1L2D1E1F1					Yes
H1;G1A1S2P3L1N1H1;G1A3P2L1D1Q1H1;A1P2V2N1D1Q1H1;G1P2V1L1N2E1H1;G2A2P2L1Q1E1H1;G1P2V2N1Q1E1H1;G2A1S1P3K1E1H1;L2N4Q1F1;G1A2L1N1Q3F1;V2N2Q3F1;G1A2V1Q4F1;G1A1P1T1N2Q1K1F1;G1A1S1P1N1Q2K1F1;G1A1T3N1K1H1F1;G1A1S1T2Q1K1H1F1;A1S2P2T1N1F1R1;A1S3P2Q1F1R1;A3P1T1D1Q1F1R1;P1V1T1N2E1F1R1;S1P1L1N2E1F1R1;G1A2P1T1Q1E1F1R1;S1P1V1N1Q1E1F1R1;A1P1N1D1K1E1F1R1;G1P1N1K1E2F1R1;S1V1T2E1H1F1R1;S2T1L1E1H1F1R1;P1L1N4K1Y1;P1V…											Yes
F1Y2;G1S1L2N1F1Y2;G1V2T1Q1F1Y2;G1S1V1L1Q1F1Y2;G1A1L1D1K1F1Y2;G2L1K1E1F1Y2;G1A1L2N1Y3;G1A1V1L1Q1Y3;G1S1P1V1K1Y3;A4S2P1V2T1C1;G1A5V1T1C1L1E1;G1A5S1C1L2E1;A3S1V3C1Q1E1;G1A4S1P1V1T2M1;A2S2P1V2T1N1M1;A2S3P1V1L1N1M1;A4V1T1L1N1D1M1;A4S1L2N1D1M1;A2S3P1V2Q1M1;A4V2T1D1Q1M1;A4S1V1L1D1Q1M1;G1A3V1T1L1N1E1M1;G1A3S1L2N1E1M1;A1V3T1N2E1M1;A1S1V2L1N2E1M1;G1A3V2T1Q1E1M1;G1A3S1V1L1Q1E1M1;A1S1V3N1Q1E1M1;G1A2S2P1V1K1E…	0.3;0.3;0.3;0.3;0.3;0.3;0.3;0.3;0.3;0.3;0.3;0.3;0.3;0.3;0.3;0.3;0.3;0.3;0.3;0.3;0.3;0.3;0.3;0.3;0.3;0.3;0.3;0.3;0.3;0.3;0.3;0.3;0.3;0.3;0.3;0.3;0.3;0.3;0.3;0.3;0.3;0.3;0.3;0.3;0.3;0.3;0.3;0.3;0.3;0.3;0.3;0.3;0.3;0.3;0.3;0.3;0.3;0.3;0.3;0.3;0.3;0.3;0.3;0.3;0.3;0.3;0.3;0.3;0.3;0.3;0.3;0.3;0.3;0.3;0.3;0.3;0.3;0.3;0.3;0.3;0.3;0.3;0.3;0.3;0.3;0.3;0.3;0.3;0.3;0.3;0.3;0.3;0.3;0.3;0.3;0.3;0.3;0.3;0.3;0.3…										Yes
1185	658.401	G1V2T1K1R1;G1S1V1L1K1R1;G2A2K3;A1S1V2K1R1;G1A1Q1K3;L1D1K2R1;A2T1L1K1R1;V1K2E1R1;A2N1K3;G1L4M1;A1V1L3M1;V2C1L3;Q2K3;V4L1M1;V2K2W1;G1P1L3F1;A1P1V1L2F1;P1V4F1;G1T1L2Q1K1;A1T1L2N1K1;A1V1T1L1Q1K1;A1S1L2Q1K1;A2L1K2E1;S1P1V1T1K2;S2P1L1K2;G2A1T1L2K1;G1A2V1T1L1K1;G1A2S1L2K1;V3T1N1K1;S1V2L1N1K1;A3V2T1K1;A3S1V1L1K1;G1V1L1D1K2;S1V3Q1K1;A1V2D1K2;G1V2K2E1;G2S1V2L1K1;G2V3T1K1;G1A1S1V3K1;A1T1R3;V1T1K1R2;S1L1K1R2…	1.9;1.9;1.9;1.9;3.5;3.5;3.5;3.5;3.5;4.1;4.1;4.1;5;5.7;8;8.7;8.7;10.2;13.3;13.3;13.3;13.3;13.3;13.3;13.3;14.8;14.8;14.8;14.8;14.8;14.8;14.8;14.8;14.8;14.8;14.8;16.3;16.3;16.3;17.8;20.2;20.2;23.9;24.7;24.7	AASVIAK	P06746	A3S1V1L1K1					Yes
128997	816.471	G1C1L2Q1K1R1;S1P1V1C1K2R1;G1P1T1K2M1R1;L2E1M1R2;A2L1Q1K1M1R1;A1S1P1K2M1R1;P1V1L1F1R1W1;G1L1K2W2;A1V1K2W2;A1C1L2N1K1R1;A1V1C1L1Q1K1R1;G2A1C1L2K1R1;G1A2V1C1L1K1R1;V3C1N1K1R1;G1V1L1N1K1M1R1;G1V2Q1K1M1R1;A3V2C1K1R1;G1A3L1K1M1R1;A1V2N1K1M1R1;A4V1K1M1R1;G2V3C1K1R1;P3T1L1H1R1;P3N1K2H1;G2A1V2K1M1R1;G3V1L1K1M1R1;A1P1T4L2;A1C1R4;G2P3K2H1;G1L3Q1H2;P1L1E1F1R2;T1L1N1K1R1W1;V1T1Q1K1R1W1;S1L1Q1K1R1W1;A1L3N1H2;A…	0.3;0.3;0.3;0.3;0.3;0.3;0.3;0.3;0.3;0.3;0.3;0.9;0.9;0.9;0.9;0.9;0.9;0.9;0.9;0.9;2.1;2.1;2.1;2.1;2.1;3.3;3.3;3.3;3.3;3.3;3.3;3.3;3.3;3.3;3.3;3.3;3.3;3.3;3.3;3.3;4;4;3.3;3.3;3.3;4.6;4.6;4.6;4.6;4.6;4.6;4.6;4.6;4.6;4.6;4.6;4.6;4.6;4.6;4.6;4.6;4.6;4.6;4.6;5.2;4.6;4.6;4.6;4.6;4.6;4.6;4.6;4.6;5.2;5.2;5.2;5.8;5.8;5.8;5.8;5.8;5.8;5.8;5.8;5.8;5.8;5.8;5.8;5.8;5.8;6.5;6.5;6.5;6.5;5.8;5.8;5.8;6.5;6.5;6.5;7;7…	TSELLVR	Q9BVM2	S1V1T1L2E1R1					Yes
53889	839.486	G2A2P1R3;P2V1C1L1R2;A1P2L1M1R2;G5P1V2L1K1;G1A1P1Q1R3;G4A1P1V3K1;A2P1N1R3;A1C1L2K1H1R1;V1T2L2F2;S1T1L3F2;P1Q2R3;G3P1V3Q1K1;G3A3P1V1L1K1;V3C1K1H1R1;G1V1L1K1M1H1R1;A1T1L3F1Y1;A1V2K1M1H1R1;G4A2P1L2K1;G3P1V2L1N1K1;G1P1V4D1R1;G2A1P1V3N1K1;G2A4P1V2K1;G3P2V1T1K2;G3S1P2L1K2;G2A2P1V1L1Q1K1;G2A1S1P2V1K2;G1S1V2T1L1K1H1;G1S2V1L2K1H1;S2P2V3R1;G1A1P1V2L1E1R1;A1S2V2L1K1H1;G1V1L3Y2;V3T1L1F1Y1;S1V2L2F1Y1;A1V2L2Y2;…	1.5;2.1;2.1;2.7;2.7;2.7;2.7;2.1;3.2;3.2;3.9;3.9;3.9;3.2;3.2;3.2;3.2;3.9;3.9;3.9;3.9;3.9;5.1;5.1;5.1;5.1;5.1;5.1;5.1;5.1;5.1;4.4;4.4;4.4;4.4;5.1;5.1;5.1;5.1;5.1;5.1;5.1;5.1;5.1;5.1;5.1;5.1;5.1;5.1;5.1;4.4;5.1;5.1;5.6;6.3;6.3;6.3;5.6;5.6;5.6;5.6;5.6;5.6;5.6;6.3;6.3;6.3;6.3;6.3;6.3;6.3;6.3;6.3;6.3;6.3;6.3;6.3;6.3;6.3;6.3;6.3;6.3;6.3;6.3;5.6;5.6;5.6;6.3;6.3;6.3;6.3;6.3;6.3;6.3;6.3;6.3;6.8;6.8;6.8;6.8…	HTLTQIK	P40227	T2L2Q1K1H1					Yes
27434	948.474	G4S1T3R2;G3C2L1K1R2;G2P1C1L2D1K1F1;G3A1S2T2R2;G2A1V1C2K1R2;G2S3D1K1R2;G2P1C1L3N1Y1;G2P1V1C1L2Q1Y1;G2V1T2C1L2W1;G2S1T1C1L3W1;G2A2P1T1C1L2F1;G1S1P1V1C1L2N1F1;G1P1V3T1C1Q1F1;G1S1P1V2C1L1Q1F1;G1A1P1V1C1L1D1K1F1;G2P1T1L2N1M1F1;G2P1V1T1L1Q1M1F1;G2S1P1L2Q1M1F1;G2A2S3T1R2;G1S4V1N1R2;G2A2C1K1M1R2;G2N1K1M2R2;G1A1P1V1C1L2N1Y1;G1S1P2V2C1K1Y1;G2A1P1L2Q1M1Y1;G2P2V1T1K1M1Y1;G2S1P2L1K1M1Y1;G1A1V2T2C1L1W1;G1A1S1V…		EFVGLPCK	Q96AP0	G1P1V1C1L1K1E1F1					Yes
P2V2Q1M1H1;A1V1L2E1M1H2;A3P1C1N1K2F1;A1P1N2K2M1F1;A1S1T1K2M1H1F1;A2P1K1E1M1F1R1;A2T1K2M1H1Y1;A4T1C1K2W1;A2T1N1K2M1W1;A2S1Q1K2M1W1;G1A1P2K1F2W1;V1T1L1H1F2W1;S1L2H1F2W1;A1L2H1F1Y1W1;S1P1V1K1F1W2;A5P2L1M1H1;G5S1V1T3R1;G5S2T2L1R1;G4V1C2L1K1R1;G4A1S2V1T2R1;G4A1S3T1L1R1;G4A1C1L1K1M1R1;P3C1D1K1H1R1;G3A2S3V1T1R1;G3A2S4L1R1;G2S4V2N1R1;G3A2V1C1K1M1R1;G3V1N1K1M2R1;A2P3T1C1H1R1;P3T1N1M1H1R1;S1P3Q1M1H1R1;G2A3…	0.3;0.3;0.3;0.3;0.3;0.3;0.3;0.3;0.3;0.3;0.3;0.3;0.3;0.3;0.3;0.3;0.3;0.3;0.3;0.3;0.3;0.3;0.3;0.3;0.3;0.3;0.3;0.3;0.3;0.3;0.3;0.3;0.3;0.3;0.3;0.3;0.3;0.3;0.3;0.3;0.3;0.3;0.3;0.3;0.3;0.3;0.3;0.3;0.3;0.3;0.3;0.3;0.3;0.3;0.3;0.3;0.3;0.3;0.3;0.3;0.3;0.3;0.3;0.3;0.3;0.3;0.3;0.3;0.3;0.3;0.3;0.3;0.3;0.3;0.3;0.3;0.3;0.3;0.3;0.3;0.3;0.3;0.3;0.3;0.3;0.3;0.3;0.3;0.3;0.3;0.3;0.3;0.3;0.3;0.3;0.3;0.3;0.3;0.3;0.3…										Yes
6250	903.474	G3P5T1K1;V1T1C1N1R3;S1C1L1N1R3;S1V1C1Q1R3;A1C1D1K1R3;G1C1K1E1R3;G1T1Q1M1R3;G1P2T2L1R1Y1;P1L2D1Q1R1Y1;T2L2D1R1W1;G1P4V1L1N2;G2A2P4L1Q1;G1P4V2N1Q1;G2A1S1P5K1;G3S1V4C1K1;G4V3T1K1M1;G4S1V2L1K1M1;G1P3V2T2H1;G1S1P3V1T1L1H1;P2V1L2N1D1H1;G1A1L2Q3F1;G1P1T1L1N1Q1K1F1;G1P1V1T1Q2K1F1;G1S1P1L1Q2K1F1;G1T3L1K1H1F1;P1L1D1K1E1F1R1;A3T1C1R3;A1T1N1M1R3;A1S1Q1M1R3;G1A1P1L1Q2K1Y1;G1P2T1N1K2Y1;A1P2V1T2R1Y1;A1S1P2T1L1R…	0.3;0.3;0.3;0.3;0.3;0.3;0.3;0.3;0.3;0.3;0.3;0.3;0.3;0.3;0.3;0.3;0.3;0.3;0.3;0.3;0.3;0.3;0.3;0.3;0.3;0.3;0.3;0.3;0.3;0.3;0.3;0.3;0.3;0.3;0.3;0.3;0.3;0.3;0.3;0.3;0.3;0.3;0.3;0.3;0.3;0.3;0.3;0.3;0.3;0.3;0.3;0.3;0.3;0.3;0.3;0.3;0.3;0.3;0.3;0.3;0.3;0.3;0.3;0.3;0.3;0.3;0.3;0.3;0.3;0.3;0.3;0.3;0.3;0.3;0.3;0.3;0.3;0.3;0.3;0.3;0.3;0.3;0.3;0.3;0.3;0.3;0.3;0.3;0.3;0.3;0.3;0.3;0.3;0.3;0.3;1.4;0.8;0.8;1.4;1.4…	ALMDEVVK	P00558	A1V2L1D1K1E1M1					Yes
51810	904.477	G3C1L1D1K3;G2V2T2C1L1R1;G2S1V1T1C1L2R1;G2S2C1L3R1;G3T2L2M1R1;G2A1V1C1D1K3;G3V1C1K3E1;G3T1L1N1K2M1;P3T2Q1K1H1;G1A1V3T2C1R1;G1A1S1V2T1C1L1R1;G1A1S2V1C1L2R1;G2A1V1T2L1M1R1;G2A1S1T1L2M1R1;G1V2T1D1K1M1R1;G1S1V1L1D1K1M1R1;G2A1V1T1N1K2M1;G2A1S1L1N1K2M1;G2A2D1K3M1;G3A1K3E1M1;A2S1V3T1C1R1;A2S2V2C1L1R1;G1A2V2T2M1R1;G1A2S1V1T1L1M1R1;G1A2S2L2M1R1;S1V3T1N1M1R1;S2V2L1N1M1R1;S2V3Q1M1R1;A1S1V2D1K1M1R1;G1S1V2K1E1…	0.3;0.3;0.3;0.3;0.3;0.3;0.3;0.3;0.3;0.3;0.3;0.3;0.3;0.3;0.3;0.3;0.3;0.3;0.3;0.3;0.3;0.3;0.3;0.3;0.3;0.3;0.3;0.3;0.3;0.3;0.3;0.3;0.3;0.3;0.3;0.3;0.3;0.3;0.3;0.3;0.3;0.3;0.3;0.3;0.3;0.3;0.3;0.3;0.3;0.3;0.3;0.3;0.3;0.3;0.3;0.3;0.3;0.3;0.3;0.3;0.3;0.3;0.3;0.3;0.3;0.8;0.8;0.8;0.8;0.8;0.8;0.8;0.8;0.8;0.8;0.8;0.8;0.8;0.8;0.8;1.4;0.8;0.8;0.8;0.8;0.8;0.8;0.8;0.8;1.4;1.4;1.4;0.8;0.8;0.8;1.4;1.4;1.4;1.4;0.8…	HHLELEK	Q8ND82	L2K1E2H2					Yes
100509	853.437	G2P2L2D1W1;S4C1K3;G2S1P4V1F1;G2P1T2K1F2;G1L1D1Q1K1F2;G1L2N1Q1F1Y1;G1P1L1N1K1Y2;G1P1V1Q1K1Y2;G1A1P2V1L1D1W1;G2P2V1L1E1W1;G1V1T2K1Y1W1;G1S1T1L1K1Y1W1;V1T1L1N2F2;S1L2N2F2;G1A2T1L1Q1F2;V2T1N1Q1F2;S1V1L1N1Q1F2;S1V2Q2F2;G1A1S1P1T1K1F2;A1L1N1D1K1F2;A1V1D1Q1K1F2;G1L1N1K1E1F2;G1V1Q1K1E1F2;A1L2N2F1Y1;A1V1L1N1Q1F1Y1;G1A2P1T1K1F1Y1;A1P1V1N1K1Y2;A2P2V2D1W1;G1A1P2V2E1W1;S2V1T1K1F1W1;S3L1K1F1W1;A1S1V1T1K1Y1W1;A…	0.3;0.3;0.3;0.3;0.3;0.3;0.3;0.3;0.3;0.3;0.3;0.3;0.3;0.3;0.3;0.3;0.3;0.3;0.3;0.3;0.3;0.3;0.3;0.3;0.3;0.3;0.3;0.3;0.3;0.3;0.3;0.3;0.3;0.3;0.3;0.3;0.3;0.3;0.3;0.3;0.3;0.3;0.3;0.3;0.3;0.3;0.3;0.3;1.5;0.8;1.5;1.5;0.8;0.8;0.8;0.8;0.8;0.8;1.5;1.5;1.5;1.5;1.5;1.5;1.5;1.5;1.5;0.8;1.5;1.5;0.8;0.8;0.8;0.8;1.5;1.5;0.8;1.5;0.8;1.5;1.5;1.5;1.5;1.5;1.5;1.5;1.5;1.5;1.5;1.5;0.8;0.8;0.8;1.5;1.5;1.5;0.8;0.8;0.8;0.8…	QLTAYMK	Q14204	A1T1L1Q1K1M1Y1					Yes
30143	917.57	G1S2K4R1;K1F1R4;V2L2R2Y1;P1V4L1H1R1;G1A1V1L1K2F1R1;G2L2K2F1R1;A2V2K2F1R1;P1V1K3R1Y1;V2T1C1L1K3;S1V1C1L2K3;G1T1L2K3M1;A1V1T1L1K3M1;A1S1L2K3M1;G1P1L4H1R1;T1L3F1R2;A1P1V1L3H1R1;L2N1K2F1R1;V1L1Q1K2F1R1;V1L3K1F1W1;P4V1K2R1;A1P2L1K3H1;S1V3K3M1;A2P4L1K2;P2T1L3K1H1;G1V1C1K5;G1A1K5M1;L4Q1R1Y1;G1P4V2K2;P1V1L4N1H1;P1V2L3Q1H1;G1P1T1L1K3F1;L3K1E1F1R1;A3P1L4H1;A2L2Q1K2F1;A1P1V1T1K3F1;A1S1P1L1K3F1;A2P1L1K3Y1;Q1…	0.3;1.4;3.6;3.6;3.6;3.6;3.6;4.7;4.1;4.1;4.1;4.1;4.1;4.7;4.7;4.7;4.7;4.7;4.1;5.7;5.7;5.1;6.2;6.2;7.9;7.9;7.3;7.3;7.3;7.3;7.3;7.3;7.3;7.3;7.3;7.3;7.3;9;8.4;8.4;8.4;8.4;8.4;8.4;8.4;8.4;8.4;8.4;8.4;8.4;8.4;8.4;8.4;8.4;9.5;9.5;9.5;9.5;9.5;9.5;9.5;9.5;9.5;9.5;10.6;10.6;10.6;10.6;11.7;11.7;11.7;11.7;11.7;11.7;11.7;11.7;11.7;12.8;16.6;16.6;16.6;16;16;17.7;17.7;18.8;18.8;18.2;18.2;18.8;18.8;18.8;19.3;19.3…	ELFLLRK	Q8IUD2	L3K1E1F1R1					Yes
123068	893.486	P3T1L2Q1E1;P2L1Q1H1F1R1;P3K1H1R1Y1;P1T1K2H2F1;A1P4T3L1;P3N1K1R1W1;A1P1Q1K2H1W1;G2P3K1R1W1;T1L1R2Y1W1;A1P1T1F2R2;N1K2R1Y1W1;A3L1K1H2F1;P3L2D2K1;S1P4V2T2;S3P4L2;A2P3T1L2D1;G1A1P3T1L2E1;P3V1L1D1K1E1;A1T3L2Q1F1;P1V1T4K1F1;S1P1T3L1K1F1;A1P1T3L1K1Y1;T1L2Q1K1E1Y1;A2P3V1T1L1E1;A2S1P3L2E1;P3V2K1E2;T1L1K2E2F1;P6H1R1;G2V1C1K2F1R1;G1A1P2L1H1F1R1;V3C1R2Y1;G1V1L1M1R2Y1;K2H1R1Y2;L2K2M3;G1P1V3M1H1R1;G2A1K2M1F1R1…	0.3;0.3;0.3;0.3;0.3;0.3;0.3;0.8;0.8;0.8;0.8;0.8;0.8;0.8;0.8;0.8;0.8;0.8;0.8;0.8;0.8;0.8;0.8;0.8;0.8;0.8;0.8;1.4;1.4;0.8;1.4;1.4;0.8;1.4;1.4;1.4;0.8;1.4;1.4;0.8;0.8;0.8;0.8;0.8;0.8;1.9;1.9;1.9;1.9;1.9;1.9;1.9;1.9;1.9;1.9;1.9;1.9;1.9;1.9;1.9;1.9;1.9;1.9;1.9;1.9;1.9;1.9;1.9;1.9;1.9;1.9;1.9;1.9;1.9;1.9;1.9;1.9;1.9;1.9;1.9;1.9;2.5;1.9;1.9;1.9;1.9;2.5;2.5;2.5;2.5;2.5;2.5;2.5;2.5;2.5;2.5;1.9;1.9;1.9;1.9…	TAVEFLSK	Q7L2E3-2	A1S1V1T1L1K1E1F1					Yes
55888	970.497	G6V5D1;G1S1V1K1M1F2R1;G3A5N1R2;G5L1N1Q1R2;G5V1Q2R2;G4A1L1N2R2;G4A1V1N1Q1R2;G3C1K3F2;G3A2V1N2R2;G4A4Q1R2;G1V2C1K1F1R1Y1;G2L1K1M1F1R1Y1;P4L1Q1H1W1;G2P1V2K1M1H1F1;G1A1V1K1M1F1R1Y1;G3P1T1D1R3;G3L1N2Q1R2;G3V1N1Q2R2;G2A1S1P1D1R3;G3S1P1E1R3;G5S2P1V4;G2P1C1L2K1H1F1;G2A1V1N2Q1R2;G3A3Q2R2;G2S3K1H1R2;G2P2V1C1K2W1;G1A1P1V1C1L1K1H1F1;G1C1N1K3F2;G1A1P3V1M1F1R1;L1N1K1M1F1R1Y1;V1Q1K1M1F1R1Y1;G2A1P2K2M1W1;V3T1C1K…		IEGIAEDPK	Q6PJW8	G1A1P1L2D1K1E2					Yes
1A4L2N1D1R1;G1A4V1L1D1Q1R1;A2V3N1D1Q1R1;G1A3S1P1V1D1K1R1;G2A3L2N1E1R1;G1A1V2L1N2E1R1;G2A3V1L1Q1E1R1;G1A1V3N1Q1E1R1;G2A2S1P1V1K1E1R1;G1A3V1L1N3K1;A1V3N4K1;G2A5L1N1Q1K1;G1A3V2N2Q1K1;G2A5V1Q2K1;G2A4S1P1N1K2;G1A2S3V1K2H1;A3S2P1V2N1R1;A5V1L1N1D1R1;A5V2D1Q1R1;G1A4V1L1N1E1R1;A2V3N2E1R1;G1A4V2Q1E1R1;G1A6L1N2K1;A4V2N3K1;G1A6V1N1Q1K1;A6S2P1V1R1;G1A7L1E1R1;A5V2N1E1R1;A7V1N2K1;G1A9Q1K1;A8V1E1R1;G4A1P1C1L3N1;…	0.3;0.3;0.3;0.3;0.3;0.3;0.3;0.3;0.3;0.3;0.3;0.3;0.3;0.3;0.3;1.3;1.3;1.3;1.3;1.3;1.3;1.3;1.3;1.3;1.3;1.3;1.3;1.3;1.3;1.3;1.3;1.3;1.3;1.3;1.3;1.3;1.3;1.3;1.3;1.3;1.3;1.3;1.3;0.7;0.7;0.7;1.3;1.3;0.7;1.3;1.3;1.3;1.3;0.7;1.3;0.7;1.3;0.7;1.3;1.3;1.3;1.3;1.3;1.3;1.3;1.3;1.3;1.3;1.3;1.3;0.7;0.7;0.7;0.7;0.7;0.7;0.7;0.7;0.7;0.7;0.7;0.7;0.7;0.7;0.7;1.3;0.7;0.7;0.7;0.7;0.7;0.7;0.7;0.7;1.3;0.7;0.7;0.7;2.3;2.3…										Yes
85685	956.465	G3P1C1L3N2;G3P1V1C1L2N1Q1;G3P1V2C1L1Q2;G4A1P2T1C1L1K1;G3P2V1C1D1K2;G4P1L2Q2M1;G3V1T2C1L2H1;G3S1T1C1L3H1;G9A1V2R1;G2A1P1V1C1L2N2;G3A3P1C1L2Q1;P6N2Q1;G2A1P1V3C1Q2;G3A2S1P2C1L1K1;G3A1P1L2N1Q1M1;G3A1P1V1L1Q2M1;G3P2V1T1N1K1M1;G3S1P2L1N1K1M1;G3S1P2V1Q1K1M1;G3A1P2D1K2M1;G4P2K2E1M1;G2A1V2T2C1L1H1;G2A1S1V1T1C1L2H1;G2A1S2C1L3H1;P5T2N1H1;S1P5T1Q1H1;G1S1V2C1L1D1K1H1;G3A1T2L2M1H1;G2V1T1L1D1K1M1H1;G2S1L2D1K1M1…		MWHEARK	Q8N2M8	A1K1E1M1H1R1W1					Yes
1K1E1W1;G1P1L2N1E2W1;G1P1V1L1Q1E2W1;P3V1C1K1M1W1;G3P2L1H2W1;S2T3K1F1W1;G2P1T1H1F1R1W1;A1S1T3K1Y1W1;N1R2Y2W1;G2A1P1Q1R1W2;A2S3P4F1;A4P3T1D1F1;A1S1P3V1N1E1F1;A3T3Q1F2;A1T2N1K1E1F2;A1S1T1Q1K1E1F2;G2Q1K1H2F2;A3S1C1N1K1H1R1;A2P3V1N1E1Y1;A2T1Q1K1E1F1Y1;A2S1P2V1T1E1W1;A2S2P2L1E1W1;A1P1V1L1N1E2W1;A1P1V2Q1E2W1;A1P3K1M2W1;G2A1P2V1H2W1;G1A1S1P1H1F1R1W1;G1A2P1H1R1Y1W1;G1A2P1N1R1W2;S2V1H1R1W2;G1A1N1K1H2F2;A5P…	0.3;0.3;0.3;0.3;0.3;0.3;0.3;0.3;0.3;0.3;0.3;0.3;0.3;0.3;0.3;0.3;0.3;0.3;0.3;0.3;0.3;0.3;0.3;0.3;0.3;0.3;0.3;0.3;0.3;0.3;0.3;0.3;0.3;0.3;0.3;0.3;0.3;0.3;0.3;0.3;0.3;0.3;0.3;0.3;0.3;0.3;0.3;0.3;0.3;0.3;0.3;0.3;0.3;0.3;0.3;0.3;0.3;0.3;0.3;0.3;0.3;0.3;0.3;0.3;0.3;0.3;0.3;0.3;0.3;0.3;0.3;0.3;0.3;0.3;0.3;0.3;0.3;0.3;0.3;0.3;0.3;0.3;0.3;0.3;0.3;0.3;0.3;0.3;0.3;0.3;0.3;0.3;0.3;0.3;0.3;0.3;0.3;0.3;0.3;0.3…										Yes
52308	751.434	G1P3T1K1R1;L2N1Q1K1H1;V1L1Q2K1H1;P1D1K3H1;A2P2L1Q1R1;A1S1P3K1R1;A2P1T1K2H1;V3L1H1W1;G1L2F2R1;A1V1L1F2R1;G2L2Q1K1H1;G1P2V1L1N1R1;G1P2V2Q1R1;V1L2D1H1R1;G1T1K2R1Y1;G1A1L2N1K1H1;G1A1V1L1Q1K1H1;G1S1P1V1K2H1;G1A3P2L1R1;A1P2V2N1R1;V2L1E1H1R1;S2K2F1R1;A1S1K2R1Y1;A2V1L1N1K1H1;A2V2Q1K1H1;A4P2V1R1;A5L1K1H1;A1L3H1W1;K3Y1W1;G3A1L2K1H1;G2A1P2V2R1;G1V3N1K1H1;G1A3V2K1H1;P3K2W1;G3P2V1L1R1;G2A2V1L1K1H1;Q1H1R3;G3V3…	1;1;1;1;1;1;1;1.7;1.7;1.7;2.3;2.3;2.3;2.3;2.3;2.3;2.3;2.3;2.3;2.3;2.3;2.3;2.3;2.3;2.3;2.3;2.3;3;3;3.6;3.6;3.6;3.6;4.4;3.6;3.6;5;5;6.3;6.3;7;7;7.6;7.6;7.6;8.9;11;11.6;11.6;12.3;12.3;12.3;12.3;12.3;12.9;12.9;12.9;12.9;13.7;13.7;13.7;13.7;14.3;14.3;14.3;15.6;15.6;15.6;15.6;15.6;15.6;15.6;15.6;15.6;15.6;15.6;15.6;16.3;16.3;16.9;16.9;16.9;16.9;16.9;16.9;16.9;16.9;16.9;16.9;16.9;16.9;16.9;16.9;16.9;16.…	HLGNAIK	Q99567	G1A1L2N1K1H1					Yes
44934	962.509	G4S1V2T3K1;G4S2V1T2L1K1;G3V2C2L1K2;G4C1L2K2M1;P5V1T1C1R1;G5V1T1F1R2;G5S1L1F1R2;G3A1S2V2T2K1;G3A1S3V1T1L1K1;G3A1S4L2K1;G2A1V3C2K2;G2S3V2D1K2;G3A1V1C1L1K2M1;A1P3T1C1L1K1H1;P2L2Q2M1H1;S1V5C2R1;A1P5T1M1R1;G1V4T1C1M1R1;G5A1P1V2H1R1;G4A1S1V1F1R2;G4A2V1R2Y1;G2A2S3V2T1K1;G2A2S4V1L1K1;G1S4V3N1K1;G2A2V2C1K2M1;G3A2L1K2M2;G2V2N1K2M2;A1S1V4C1M1R1;G1A3S4V2K1;G2A3V1K2M2;G4S3T1L2K1;S1P5C1L1R1;G6P1V1L1H1R1;G5A1L1…		GHHVWVTK	Q9H2W6	G1V2T1K1H2W1					Yes
R1;G1S3P1L2F1R1;V2T1L1N1D1F1R1;V3T1D1Q1F1R1;S1V2L1D1Q1F1R1;G1V1L1D1K1E1F1R1;G2A1L2N1Q1K1Y1;G2A1V1L1Q2K1Y1;G2P1V1T1N1K2Y1;G2S1P1L1N1K2Y1;G2S1P1V1Q1K2Y1;G2A1P1D1K3Y1;G3P1K3E1Y1;G1A1P1V2T2R1Y1;G1A1S2P1L2R1Y1;A1V2L1D1Q1R1Y1;S1P1V2D1K1R1Y1;G1V2L1Q1E1R1Y1;G2A3P3V1L1N1;G1A1P3V3N2;G2A3P3V2Q1;G1A1S1P2V3T1H1;A1P1V3L1N1D1H1;A1P1V4D1Q1H1;G2A2P1V1L2E1H1;G1P1V4Q1E1H1;G1A1V2T1N1Q1K1F1;G1A1S1V1L1N1Q1K1F1;G2A1L1N…	0.3;0.3;0.3;0.3;0.3;0.3;0.3;0.3;0.3;0.3;0.3;0.3;0.3;0.3;0.3;0.3;0.3;0.3;0.3;0.3;0.3;0.3;0.3;0.3;0.3;0.3;0.3;0.3;0.3;0.3;0.3;0.3;0.3;0.3;0.3;0.3;0.3;0.3;0.3;0.3;0.3;0.3;1.3;1.3;1.3;1.3;0.8;0.8;0.8;1.3;1.3;0.8;0.8;0.8;0.8;0.8;0.8;0.8;0.8;1.3;0.8;0.8;0.8;1.3;1.3;1.3;1.3;1.3;1.3;1.3;1.3;1.3;1.3;1.3;1.3;0.8;0.8;0.8;0.8;0.8;0.8;0.8;0.8;0.8;0.8;0.8;0.8;1.3;1.3;1.3;1.3;1.3;0.8;0.8;1.3;1.3;1.3;1.3;1.3;0.8…										Yes
109608	897.423	G3P1L1N1Q3;G3P1V1Q4;G3T2L1Q2H1;G2A1P2T1D1Q1R1;G3P2T1Q1E1R1;G1P1C2L2H1R1;L1D3K1H1R1;S1T2D1R2Y1;G2A1P1V1N1Q3;G2A1T2L1N1Q1H1;G2A1V1T2Q2H1;G2A1S1T1L1Q2H1;G2S2P1T1Q1K1H1;G1V1T1N1D1Q1K1H1;G1S1L1N1D1Q1K1H1;G1S1V1D1Q2K1H1;G2D1Q1K2E1H1;G1S3P3N1R1;S1P2V1N2D1R1;G1A2S1P2D1Q1R1;G2A1S1P2Q1E1R1;A1P1V1C2L1H1R1;S2P1V1T1D1H1R1;S3P1L1D1H1R1;A2T1L1D2H1R1;G1A1T1L1D1E1H1R1;V1D2K1E1H1R1;G2T1L1E2H1R1;C2N1K2F1R1;G6V1K1F1…	0.3;0.3;0.3;0.3;0.3;0.3;0.3;0.3;0.3;0.3;0.3;0.3;0.3;0.3;0.3;0.3;0.3;0.3;0.3;0.3;0.3;0.3;0.3;0.3;0.3;0.3;0.3;0.3;0.3;0.3;0.3;0.3;0.3;0.3;0.3;0.3;0.3;0.3;0.3;0.3;0.3;0.3;0.3;0.3;0.3;0.3;0.3;0.3;0.3;0.3;0.3;0.3;0.3;0.3;0.3;0.3;0.3;0.3;0.3;0.3;0.3;0.3;0.3;0.3;0.3;0.3;0.3;0.3;0.3;0.3;0.3;0.3;0.3;0.3;0.3;0.3;0.3;0.3;0.3;0.3;0.3;0.3;0.3;0.3;0.3;0.3;0.3;0.3;0.3;0.3;0.3;0.3;0.3;0.3;0.3;0.3;0.3;0.3;0.3;0.3…	SAFPFSDK	Q14677-3	A1S2P1D1K1F2					Yes
126239	934.443	C1L4D2M1;G3S2C1R3;G3P1T1L1D1R1Y1;G4S1P4V1N1;V1C1L3D1E1M1;G3P2V2T1D1H1;G4P1T2N1K1F1;G4S1P1T1Q1K1F1;G3L1N1D1Q1K1F1;G3V1D1Q2K1F1;G2S1P1V1T1D1F1R1;G2S2P1L1D1F1R1;G1V1L1N1D2F1R1;G1V2D2Q1F1R1;G3L2N2Q1Y1;G3V1L1N1Q2Y1;G3V2Q3Y1;G4A1P1T1Q1K1Y1;G3P1N1D1K2Y1;G2A1P1V1T1D1R1Y1;G2A1S1P1L1D1R1Y1;G3P1V1T1E1R1Y1;G3S1P1L1E1R1Y1;V2C1L2E2M1;G2A1S1P2V2D1H1;G3S1P2V2E1H1;G3A2T1L1N1Q1F1;G2V2T1N2Q1F1;G2S1V1L1N2Q1F1;G3A1S1…		TLEEQMGK	O75691	G1T1L1Q1K1E2M1					Yes
1D1E1F1;G1A2V2N1E2F1;A5S1P1V1D1Y1;G1A4S1P1V1E1Y1;A2V1L1M2H1Y1;G1A5V1E2F1;G1V1T1C2L3N1;G1V2T1C2L2Q1;G1V2T3D2K1;G1S1V1T2L1D2K1;G1S2T1L2D2K1;G3V1T4L1E1;G2T1C1L3Q1M1;G5S1P4R1;G1S3P1V2T3;G1S5P1T1L2;A1S1V1C2L3N1;A1S2V1T1L1D2K1;A1S3L2D2K1;G2A1S1V1T3L1E1;G1A1T1C1L3N1M1;G1A1V1T1C1L2Q1M1;G1A1S1C1L3Q1M1;V2C1L1D1Q1K1M1;G4P1V1L1N1Q1H1;G3T1L1N2F1R1;G3V1T1N1Q1F1R1;G3S1L1N1Q1F1R1;G3S1V1Q2F1R1;G1A1V1D2F1R2;G3A1L1…	0.3;0.3;0.3;0.3;0.3;0.3;0.3;0.3;0.3;0.3;0.3;0.3;0.3;0.3;0.3;0.3;0.3;0.3;0.3;0.3;0.3;0.3;0.3;0.3;0.3;0.3;0.3;0.3;0.3;0.3;0.3;0.3;0.3;0.3;0.3;0.3;0.3;0.3;0.3;0.3;0.3;0.3;0.3;0.3;0.3;0.3;0.3;0.3;0.3;0.3;0.3;0.3;0.3;0.3;0.3;0.3;0.3;0.3;0.3;0.3;0.3;0.3;0.3;0.3;0.3;0.3;0.3;0.3;0.3;0.3;0.3;0.3;0.3;0.3;0.3;0.3;0.3;0.3;0.3;0.3;0.3;0.3;0.3;0.3;0.3;0.3;0.3;0.3;0.3;0.3;0.3;0.3;0.3;0.3;0.3;0.3;0.3;0.3;0.3;0.3…										Yes
41641	899.403	G4A1P1T1Q3;G3P1N1D1Q2K1;G3T2D1Q1K1H1;G2S1P2T1N1D1R1;G1P1L1N2D2R1;G2S2P2D1Q1R1;G1P1V1N1D2Q1R1;G1V1T2D2H1R1;G1S1T1L1D2H1R1;V1T1C2R2Y1;S1C2L1R2Y1;G2P1V1T1N3Q1;G2S1P1L1N3Q1;G3A2S1P1Q3;G2A1P1N2D1Q1K1;G3P1N2Q1K1E1;G2V1T3N2H1;G2S1T2L1N2H1;G2A1T2N1D1K1H1;G2A1S1T1D1Q1K1H1;G3T2N1K1E1H1;G3S1T1Q1K1E1H1;G1A1S2P2N1D1R1;A1P1V1N2D2R1;G1A3P1D2Q1R1;G2S2P2N1E1R1;G1P1V1N2D1E1R1;G2A2P1D1Q1E1R1;G3A1P1Q1E2R1;S1P1V2C2H1…		FVNDYDK	Q14257	V1N1D2K1F1Y1					Yes
K1E1H1F1W1;A1P1L1N1H1Y1W1;A1P1V1Q1H1Y1W1;A1L1E1H2F2;A3P1T1H1F1W1;G4P2C1N2K1;G4S1P1T1C1K1H1;G3C1L1N1D1K1H1;G3V1C1D1Q1K1H1;G3A2P2C1D1R1;G4A1P2C1E1R1;G3P2N1D1M1R1;G1V2C1D2H1R1;G2L1D2M1H1R1;L2D3F1Y1;G1T3K1M3;G3A2T1C1L1N1H1;G2V2T1C1N2H1;G2S1V1C1L1N2H1;G2S1V2C1N1Q1H1;G3A1S2P1C1K1H1;G2A1V1C1N1D1K1H1;G3V1C1N1K1E1H1;G3A1D1Q1K1M1H1;G4Q1K1E1M1H1;G2V1D1E1M1H1R1;G1C1M2F1R2;V1L1D2E1F1Y1;G4S1P2W2;A1S1T2K1M3;G2A…	0.3;0.3;0.3;0.3;0.3;0.3;0.3;0.3;0.3;0.3;0.3;0.3;0.3;0.3;0.3;0.3;0.3;0.3;0.3;0.3;0.3;0.3;0.3;0.3;0.3;0.3;0.3;0.3;0.3;0.3;0.3;0.3;0.3;0.3;0.3;0.3;0.3;0.3;0.3;0.3;0.3;0.3;0.3;0.3;0.3;0.3;0.3;0.3;0.3;0.3;0.3;0.3;0.3;0.3;0.3;0.3;0.3;0.3;0.3;0.3;0.3;0.3;0.3;0.3;0.3;0.3;0.3;0.3;0.3;0.3;0.3;0.3;0.3;0.3;0.3;0.3;0.3;0.3;0.3;0.3;0.3;0.3;0.3;0.3;0.3;0.3;0.3;0.3;0.3;0.3;0.3;0.3;0.3;0.3;0.3;0.3;0.3;0.3;0.3;0.3…										Yes
5450	856.538	V5T1N1K1;S1V4L1N1K1;S1V5Q1K1;G1V4K2E1;G3V1T1L3K1;G3S1L4K1;G2A1V2T1L2K1;G2A1S1V1L3K1;G1V3L1D1K2;G1A2V3T1L1K1;G1A2S1V2L2K1;A1V4D1K2;A3V4T1K1;A3S1V3L1K1;G2S1V4L1K1;A2Q1K2R2;L1K1E1R3;G2V5T1K1;G2L3K2E1;G1A1S1V5K1;G1A1V1L2K2E1;G1V1T1L3N1K1;G1S1L4N1K1;G1V2T1L2Q1K1;G1S1V1L3Q1K1;G1A1L3D1K2;G1A3T1L3K1;A1V2T1L2N1K1;A1S1V1L3N1K1;A1V3T1L1Q1K1;A1S1V2L2Q1K1;S1P1V3T1K2;S2P1V2L1K2;A2V1L2D1K2;A4V1T1L2K1;A4S1L3K1;A…	0.3;0.3;0.3;0.3;0.3;0.3;0.3;0.3;0.3;0.3;0.3;0.3;0.3;0.3;0.8;0.8;0.8;0.8;1.5;0.8;1.5;1.5;1.5;1.5;1.5;1.5;1.5;1.5;1.5;1.5;1.5;1.5;1.5;1.5;1.5;1.5;1.5;2;2;2;2;2;2;2.7;2.7;2.7;2.7;2.7;2.7;2.7;2.7;2.7;3.2;3.8;5;5;5.5;6.2;6.2;6.2;7.3;6.7;8.5;8.5;8.5;9;9.7;9.7;9.7;10.2;10.2;10.2;10.2;10.2;10.2;10.8;11.4;11.4;11.4;11.4;11.4;11.4;11.4;11.4;11.4;12;12;12.5;12.5;12.5;12.5;13.2;13.2;13.2;13.2;13.2;13.2;13.7;…	AKTPVTLK	P42167	A1P1V1T2L1K2					Yes
35794	964.498	G1P3V1L1D2R1;G1T1L2D1Q1R1Y1;G2P3V2T1N1Q1;G2S1P3V1L1N1Q1;G3P3V1Q1K1E1;G2P2V2T3H1;G2S2P2T1L2H1;G1P1V1T1L2N1D1H1;G1S1P1L3N1D1H1;G1S1P1V1L2D1Q1H1;G1A1P1L2D2K1H1;G1D2Q1K3F1;A1P3V2D2R1;G1S1P1V1T3F1R1;G1S2P1T2L1F1R1;V1T2L1N1D1F1R1;S1T1L2N1D1F1R1;V2T2D1Q1F1R1;S1V1T1L1D1Q1F1R1;S2L2D1Q1F1R1;P1V1C2L1K1F1R1;A1T1L1D2K1F1R1;G1T1L1D1K1E1F1R1;G2A1T1L1Q2K1Y1;G2P1T2N1K2Y1;G2S1P1T1Q1K2Y1;G1L1N1D1Q1K2Y1;G1V1D1Q2K2Y1…		EVESFARK	Q8TED1	A1S1V1K1E2F1R1					Yes
1;G1A1V1T1C1Q1K2M1;G1A1S1C1L1Q1K2M1;G1S2P1C1K3M1;V1C1N1D1K3M1;G1D1Q1K3M2;G4P1N2K2H1;G4S1T1K2H2;G2P2C1L1K1F2;S3V2T2E1R1;S4V1T1L1E1R1;S5L2E1R1;A2S1T1C1L2M1R1;V2T1C1K1E1M1R1;S1V1C1L1K1E1M1R1;G3A1P1V1T1N1H1R1;G3A1S1P1L1N1H1R1;G3A1S1P1V1Q1H1R1;G3A2P1D1K1H1R1;G4A1P1K1E1H1R1;G2A1S1T1N1F1R2;G2A1S2Q1F1R2;G1C1L3H1F1Y1;G2A2T1N1R2Y1;G1S1V1N2R2Y1;G2A2S1Q1R2Y1;G1C1L3N1F1W1;G1V1C1L2Q1F1W1;G1P1V1C1L1K1Y1W1;A2S4V…	0.3;0.3;0.3;0.3;0.3;0.3;0.3;0.3;0.3;0.3;0.3;0.3;0.3;0.3;0.3;0.3;0.3;0.3;0.3;0.3;0.3;0.3;0.3;0.3;0.3;0.3;0.3;0.3;0.3;0.3;0.3;0.3;0.3;0.3;0.3;0.3;0.3;0.3;0.3;0.3;0.3;0.3;0.3;0.3;0.3;0.3;0.3;0.3;0.3;0.3;0.3;0.3;0.3;0.3;0.3;0.3;0.3;0.3;0.3;0.3;0.3;0.3;0.3;0.3;0.3;0.3;0.3;0.3;0.3;0.3;0.3;0.3;0.3;0.3;0.3;0.3;0.3;0.3;0.3;0.3;0.3;0.3;0.3;0.3;0.3;0.3;0.3;0.3;0.3;0.3;0.3;0.3;0.3;0.3;0.3;0.3;0.3;0.3;0.3;0.3…										Yes
4838	716.407	G1C1L2R2;P1L3D1F1;P1V1L2E1F1;A2L1M1R2;A1V1C1L1R2;G1V2M1R2;A1P1K2H2;G1P1T3L1K1;T1L2D1Q1K1;A1P1V1T3K1;A1S1P1T2L1K1;T1L2N1K1E1;V1T1L1Q1K1E1;S1L2Q1K1E1;A1L1K2E2;A2P1F1R2;A2T2L2Q1;V1T1R2W1;S1L1R2W1;L4D1M1;V1L3E1M1;G1V1T2L2N1;G1S1T1L3N1;G1A1T1L2D1K1;G2T1L2K1E1;A1V2T2L1N1;A1S1V1T1L2N1;A1S2L3N1;A2V1T1L1D1K1;A2S1L2D1K1;V2D1K2E1;A2V2T1K1E1;G1V2T2L1Q1;G1S1V1T1L2Q1;G1S2L3Q1;V1L1D2K2;G1A3T2L2;A1V3T2Q1;A1S1V2T…	0.4;0.4;0.4;0.4;0.4;1;2.4;3.8;3.8;3.8;3.8;3.8;3.8;3.8;3.8;3.8;3.8;3.8;3.8;4.6;4.6;5.2;5.2;5.2;5.2;5.2;5.2;5.2;5.2;5.2;5.2;5.2;5.2;5.2;5.2;5.2;5.2;5.2;5.2;5.2;5.2;5.2;5.2;5.2;5.2;5.2;5.2;6.6;6.6;6.6;6.6;6.6;6.6;6.6;6.6;6.6;6.6;6.6;6.6;6.6;6.6;6.6;6.6;6.6;8;8;8;8;8.8;8.8;8.8;8.8;8.8;8.8;8.8;9.4;10.2;10.2;10.2;10.2;10.2;10.2;10.2;10.2;10.2;10.2;10.2;10.2;10.2;10.2;10.2;10.2;10.2;10.2;10.2;10.2;11.6;…	AIDLASK	O75351	A2S1L2D1K1					Yes
52004	970.491	G4V1L1Q4;G4P1D1Q2K2;G4A1P2T3R1;G2P1L1N1D2K1R1;G2P1V1D2Q1K1R1;G4P1T1L1Q1E1R1;G2C2L3H1R1;P1V2D3R2;G3A1L2N2Q2;G3A1V2Q4;G3P1T1L1N3K1;G3P1V1T1N2Q1K1;G3S1P1L1N2Q1K1;G4A2P1T1Q2K1;G3S1P1V1N1Q2K1;G3A1P1N1D1Q1K2;G3V1T3N1K1H1;G3S1T2L1N1K1H1;G3S1V1T2Q1K1H1;G3S2T1L1Q1K1H1;G3A1T2D1K2H1;G2S1D2K3H1;G4T2K2E1H1;T1C1L3D1F2;G3A2S1P2T2R1;G2S2P2V1T1N1R1;G2S3P2L1N1R1;G2A2P1T1L1N1D1R1;G2A2P1V1T1D1Q1R1;G2A2S1P1L1D1Q1R1;G…		HINELSMK	Q8TC07-2	S1L2N1K1E1M1H1					Yes
G2T1C2K3F1;A2P1V1L1D3R1;G1A1P1V1L1D2E1R1;G2P1V1L1D1E2R1;G1S2V1T3R1Y1;G1S3T2L1R1Y1;V2T1C2K1R1Y1;S1V1C2L1K1R1Y1;G1T1C1L1K1M1R1Y1;G3A1P1D1R2W1;G4P1E1R2W1;G3A4P2T3;G1S2P2V2T1N2;G1S3P2V1L1N2;G1A2P1V1T1L1N2D1;G1A2S1P1L2N2D1;P1V3T1N3D1;S1P1V2L1N3D1;G2A2S3P2L1Q1;G2A4P1T1L1D1Q1;G1A2P1V2T1N1D1Q1;G1A2S1P1V1L1N1D1Q1;S1P1V3N2D1Q1;G1A2S1P1V2D1Q2;G2A1S4P3K1;G2A3S1P2T1D1K1;G1A1S2P2V1N1D1K1;G1A3P1L1N1D2K1;A1P1V2N…	0.3;0.3;0.3;0.3;0.3;0.3;0.3;0.3;0.3;0.3;0.3;0.3;0.3;0.3;0.3;0.3;0.3;0.3;0.3;0.3;0.3;0.3;0.3;0.3;0.3;0.3;0.3;0.3;0.3;0.3;0.3;0.3;0.3;0.3;0.3;0.3;0.3;0.3;0.3;0.3;0.3;0.3;0.3;0.3;0.3;0.3;0.3;0.3;0.3;0.3;0.3;0.3;0.3;0.3;0.3;0.3;0.3;0.3;0.3;0.3;0.3;0.3;0.3;0.3;0.3;0.3;0.3;0.3;0.3;0.3;0.3;0.3;0.3;0.3;0.3;0.3;0.3;0.3;0.3;0.3;0.3;0.3;0.3;0.3;0.3;0.3;0.3;0.3;0.3;0.3;0.3;0.3;0.3;0.3;0.3;0.3;0.3;0.3;0.3;0.3…										Yes
56581	818.49	T2L3K1M1;P4V2T1L1;S1P4V1L2;P1T2L2K1F1;T1K2M1R2;G1L4Q1Y1;S1L4N1F1;A1L3D1K1F1;G1L3K1E1F1;A1L4N1Y1;A1V1L3Q1Y1;A3T1L3F1;A1V1L2K1E1F1;V1T1L3N1F1;V2T1L2Q1F1;S1V1L3Q1F1;P1V2T1L1K1Y1;S1P1V1L2K1Y1;G2V1T1L3F1;G2S1L4F1;V3L1D1K1F1;V3L2N1Y1;A2V3T1L1F1;G2A1L4Y1;G1A1V2T1L2F1;G1A1S1V1L3F1;G1A2V1L3Y1;V4L1Q1Y1;A2S1V2L2F1;V4K1E1F1;A3V2L2Y1;G2S2K4;T3L1Q1K2;G1S1V4L1F1;A2K3H2;G1P2K2H1R1;G2V3L2Y1;G1V5T1F1;G1A1V4L1Y1;A1…	1.6;2.1;2.1;2.1;2.1;3.3;3.3;3.3;3.3;3.3;3.3;3.3;3.3;3.3;3.3;3.3;3.3;3.3;4.5;4.5;4.5;4.5;4.5;4.5;4.5;4.5;4.5;4.5;4.5;4.5;4.5;5.2;5.8;5.8;5.8;5.8;5.8;5.8;5.8;5.8;5.8;6.4;6.4;6.4;6.4;7;7;7;7;7;7;7;7;7;8.2;8.9;8.9;8.9;8.2;8.2;8.2;8.2;8.2;8.9;8.9;8.9;8.9;8.9;8.9;10.1;10.1;10.1;10.1;10.1;10.1;10.1;10.1;10.1;10.1;10.1;10.1;10.1;11.3;11.3;11.3;11.3;11.9;13.8;15;15;15;15;15.5;15.5;15.5;15.5;15.5;16.8;16.8…	IFVAELK	Q9BYK8	A1V1L2K1E1F1					Yes
6173	818.49	G2S2K4;S1V1T2K2R1;S2T1L1K2R1;G1K1F1R3;S2N1K4;T2L3K1M1;G1V2L2R1Y1;A1V3L1R1Y1;A1P1V5H1;G3L2K2F1;G1P1V4L1H1;G2A1V1L1K2F1;V4T1F1R1;S1V3L1F1R1;G1A2V2K2F1;P4V2T1L1;S1P4V1L2;P1T2L2K1F1;T1K2M1R2;G2P1L4H1;G1T1L3F1R1;G1A1P1V1L3H1;G1L2N1K2F1;G1V1L1Q1K2F1;A1V1T1L2F1R1;A1S1L3F1R1;G1P1V1K3Y1;A2L3R1Y1;A2P1V2L2H1;A1V1L1N1K2F1;A1V2Q1K2F1;A4L1K2F1;G1L4Q1Y1;S1L4N1F1;A1L3D1K1F1;G1L3K1E1F1;A1L4N1Y1;A1V1L3Q1Y1;A3T1L3F…	1.6;2.8;2.8;2.8;2.8;2.1;5.2;5.2;5.2;5.2;5.2;5.2;5.2;5.2;5.2;5.8;5.8;5.8;5.8;6.4;6.4;6.4;6.4;6.4;6.4;6.4;6.4;6.4;6.4;6.4;6.4;6.4;7;7;7;7;7;7;7;7;7.7;7.7;7.7;7.7;7;7;7;7;7;8.2;8.2;8.2;8.2;8.2;8.2;8.2;8.2;8.2;8.2;8.2;8.2;8.2;9.4;9.4;9.4;10.1;9.4;9.4;9.4;9.4;9.4;9.4;10.7;10.7;10.7;11.3;11.3;10.7;10.7;10.7;10.7;10.7;10.7;11.3;11.3;11.9;11.9;11.9;11.9;11.9;11.9;15.5;19.2;19.2;19.2;19.9;19.9;19.9;19.9;1…	ALLFEVK	O75356	A1V1L2K1E1F1					Yes
15007	835.375	G6S3T1L1;G5V2C2K1;G6C1L1K1M1;G5A1S3V1T1;G5A1S4L1;T1C1L2E3;G5A1V1C1K1M1;G2A1P3T1C1H1;G1P1C1Q1E1F1R1;G1T1C1Q1K1H1Y1;G1T1C1N1Q1K1W1;G1S1C1Q2K1W1;S2P1T1C1R1W1;C1D1K1E1R1W1;T1D1Q1M1R1W1;G4A2S4V1;G5A2K1M2;G1A2S1P3C1H1;P1V1T1D1M1H2;S1P1L1D1M1H2;P1C1N3K1F1;A1S1C1Q1K1H1Y1;A1T1C1N2K1W1;A1S1C1N1Q1K1W1;A2T1C1E1R1W1;T1N1E1M1R1W1;S1Q1E1M1R1W1;G1P1Q1Y1W2;G1T2W3;S1P1V1E1M1H2;S1P1H1F1Y1W1;A1P1H1Y2W1;S1P1N1F1W2;A1…	0.3;0.3;0.3;0.3;0.3;0.3;0.3;0.3;0.3;0.3;0.3;0.3;0.3;0.3;0.3;0.3;0.3;0.3;0.3;0.3;0.3;0.3;0.3;0.3;0.3;0.3;0.3;0.3;0.3;0.3;0.3;0.3;0.3;0.3;0.3;0.3;0.3;0.3;0.3;0.3;0.3;0.3;0.3;0.3;0.3;1.5;1.5;1.5;1.5;1.5;1.5;1.5;1.5;1.5;1.5;0.9;0.9;0.9;1.5;1.5;1.5;1.5;1.5;1.5;1.5;1.5;1.5;1.5;0.9;0.9;1.5;0.9;0.9;0.9;0.9;0.9;0.9;0.9;1.5;1.5;1.5;1.5;1.5;1.5;1.5;1.5;1.5;0.9;0.9;0.9;0.9;0.9;0.9;1.5;1.5;1.5;1.5;1.5;0.9;0.9…	DCTEALK	Q15785	A1T1C1L1D1K1E1					Yes
31417	951.379	T2C1N1D2Q1R1;S1T1C1D2Q2R1;P1C3D1Q1K1R1;G6P1C1L1D1Y1;G1S2T1C1N1Q3;G1S3C1Q4;G6P1T1D1M1F1;A2P1T1C3Q1R1;S1T1C1N1D1Q1E1R1;S2C1D1Q2E1R1;P1T1C2N1Q1M1R1;S1P1C2Q2M1R1;T3C2M1H1R1;G6P1V1C1E1Y1;A1S3C1N1Q3;G6S1P1E1M1F1;S1T1C1N2E2R1;S2C1N1Q1E2R1;G1C1N2D1H2R1;G5A2P1D1M1Y1;G6A1P1E1M1Y1;D2Q2H1F1Y1;C2L1N1Q1W2;V1C2Q2W2;N1D1Q1E1H1F1Y1;A1C1Q2M1W2;N2E2H1F1Y1;G1T3C1N3Q1;G1S1T2C1N2Q2;G5S1P1V1C1D1F1;T2C1N2D1E1R1;P1C3N1K1…		EMEEQMR	P23246	Q1E3M2R1					Yes
1L1E1M2;P1V1C1D1K1E1M2;G1S1P2T2M3;P1T1L1N1D1M3;P1V1T1D1Q1M3;S1P1L1D1Q1M3;G3A3P2C1D1H1;G4A2P2C1E1H1;G3A1P2N1D1M1H1;G1A1V2C1D2H2;G2V2C1D1E1H2;G2A1L1D2M1H2;G3L1D1E1M1H2;G2C1L1N4F1;G2V1C1N3Q1F1;G3A2C1N1Q2F1;G3N2Q2M1F1;G2S2C1N1K1H1Y1;V1T1D1E1Y3;S1L1D1E1Y3;P1C1L1M1Y3;G2S2C1N2K1W1;G1A2S2C1D1R1W1;G2A1S2C1E1R1W1;G1S2N1D1M1R1W1;G3D1Q1F1W2;A1S2V2C1E3;S4P1V1E2M1;A2S1V1T1D1E2M1;A2S2L1D1E2M1;G1A1S1V1T1E3M1;G1A…	0.3;0.3;0.3;0.3;0.3;0.3;0.3;0.3;0.3;0.3;0.3;0.3;0.3;0.3;0.3;0.3;0.3;0.3;0.3;0.3;0.3;0.3;0.3;0.3;0.3;0.3;0.3;0.3;0.3;0.3;0.3;0.3;0.3;0.3;0.3;0.3;0.3;0.3;0.3;0.3;0.3;0.3;0.3;0.3;0.3;0.3;0.3;0.8;0.8;0.8;0.8;0.8;0.8;0.8;0.8;0.8;0.8;0.8;0.8;0.8;0.8;0.8;0.8;0.8;0.8;0.8;0.8;0.8;0.8;1.3;1.3;0.8;0.8;1.3;0.8;0.8;0.8;0.8;0.8;0.8;0.8;0.8;0.8;0.8;0.8;0.8;0.8;0.8;0.8;0.8;0.8;0.8;0.8;0.8;0.8;0.8;0.8;0.8;0.8;0.8…										Yes
144911	909.544	G1S1P2T1L4;P1L5N1D1;P1V1L4D1Q1;A1P2V2T2L2;A1S2P2L4;P1V1L4N1E1;P1V2L3Q1E1;A3P1L4E1;G1K3F2R1;G1P2V1T2L3;A1S1P2V1T1L3;A2P1V2L3D1;A1L1K3H1W1;G2P1L5D1;G1A1P1V1L4D1;G2P1V1L4E1;P2V5T2;G1A1P1V2L3E1;P2T1L3K1E1;A2P1V3L2E1;P1L2K1H1F1R1;S1P2V4T1L1;S2P2V3L2;P2V1K2R1W1;G1P1V4L2D1;T1L1Q1K2H1R1;G1P1V5L1E1;A1P1V6E1;P1L2Q2R2;P2K2E1R2;A1P1V5L1D1;N1Q1K4H1;G1A1P1L2Q1R2;G1P2V1T1K1R2;G1S1P2L1K1R2;G2Q1K4H1;G1A1T1L1K2H1R…	0.3;0.3;0.3;0.3;0.3;0.3;0.3;0.3;0.3;0.3;0.3;0.8;1.4;0.8;0.8;0.8;0.8;0.8;1.4;0.8;1.4;0.8;0.8;1.4;1.9;1.9;1.9;1.9;1.9;1.9;1.9;1.9;3;3;3;3;3;3;3;3;3;3;3;3;3.6;4.7;4.1;4.1;4.1;4.1;4.1;4.1;4.1;4.1;5.2;5.2;6.3;7.4;8;8;7.4;7.4;7.4;7.4;8.5;9.1;9.1;9.1;9.1;8.5;8.5;8.5;9.1;10.2;10.2;10.2;10.2;10.2;10.2;9.6;11.3;11.3;10.7;11.3;11.3;11.3;11.3;11.3;11.3;11.3;10.7;10.7;11.3;11.3;11.3;11.8;11.8;11.8;12.4;12.4;1…	YLAFLRK	P40429	A1L2K1F1R1Y1					Yes
124473	925.412	P1T7C1;P3C1N1D1Q1R1;G7T1N1H1R1;P2T2C1D1H1R1;T1C1Q3R1Y1;G1P1C1Q2K1E1H1;P3C1N2E1R1;G6A1S1N1H1R1;S1P2T1C1E1H1R1;A1P1C1N1Q1K1E1H1;G1A1C1K1H4;P2E1H2F1Y1;A1P1T1E1H1W2;G7S1Q1H1R1;P1T1C1L1N2Q1H1;P1V1T1C1N1Q2H1;S1P1C1L1N1Q2H1;S1P1V1C1Q3H1;A1P1C1D1Q2K1H1;G1P1T1Q3M1H1;T3C1L1N1H2;V1T3C1Q1H2;S1T2C1L1Q1H2;G5P1C1K1F2;G4V1C1K1Y1W1;A3P1T1C1Q2H1;A1P1T1N1Q2M1H1;A1S1P1Q3M1H1;A1T2C1K1E1H2;A1T3Q1M1H2;P1Q1E2M1H1R1;G4S1…		TFFSCHK	Q9HB40	S1T1C1K1H1F2					Yes
1C1N3Y1;S1V1C1L1N3Y1;G1A2V1T1C1N1Q1Y1;G1A2S1C1L1N1Q1Y1;S1V2C1N2Q1Y1;G1A2S1V1C1Q2Y1;G1A1S2P1C1N1K1Y1;G1A3C1D1Q1K1Y1;G1V1C1N2K1E1Y1;G2A2C1Q1K1E1Y1;G1T1L1N3M1Y1;G1V1T1N2Q1M1Y1;G1S1L1N2Q1M1Y1;G1A1N1D1Q1K1M1Y1;G2N1Q1K1E1M1Y1;A2V1C1D1E1R1Y1;G1A1V1C1E2R1Y1;A1S2P1D1M1R1Y1;G1S2P1E1M1R1Y1;V1N1D1E1M1R1Y1;D1F1R1Y3;G1A1S3T1C1K1W1;G1A1C2K2M1W1;G2P1T1D1F2W1;V1T1C1M2R1W1;S1C1L1M2R1W1;G2S1P2Y2W1;G1V1T1D1Y1W2;G1S1…	0.3;0.3;0.3;0.3;0.3;0.3;0.3;0.3;0.3;0.3;0.3;0.3;0.3;0.3;0.3;0.3;0.3;0.3;0.3;0.3;0.3;0.3;0.3;0.3;0.3;0.3;0.3;0.3;0.3;0.3;0.3;0.3;0.3;0.3;0.3;0.8;1.4;1.4;1.4;1.4;1.4;1.4;1.4;1.4;1.4;0.8;0.8;0.8;0.8;0.8;0.8;0.8;0.8;0.8;0.8;0.8;0.8;1.4;0.8;0.8;0.8;0.8;0.8;0.8;1.4;1.4;1.4;1.4;1.4;0.8;0.8;0.8;0.8;0.8;0.8;0.8;0.8;0.8;0.8;0.8;0.8;1.4;1.4;1.4;1.4;1.4;0.8;0.8;1.4;0.8;0.8;1.4;0.8;0.8;1.4;1.4;0.8;0.8;0.8;0.8…			C15743							Yes
1278	862.458	G1P4D1K1R1;G1P2T1L1N1K1H1;G1P2V1T1Q1K1H1;G1S1P2L1Q1K1H1;G1A2P4T1R1;S1P4V1N1R1;A1T1L1Q2F1R1;P1T2N1K1F1R1;S1P1T1Q1K1F1R1;A1P1T1Q1K1R1Y1;A1P2V1T1N1K1H1;A1S1P2L1N1K1H1;A1S1P2V1Q1K1H1;G1A1P2K2E1H1;A3S1P4R1;A4P2T1K1H1;G1A1P1L2Q2H1;T1L2D1K1H2;G1Q3K2F1;A1T3K1R1W1;A2P1L2N1Q1H1;A2P1V1L1Q2H1;A2P2D1K2H1;A2T2L2H2;V1T1L1K1E1H2;S1L2K1E1H2;A1N1Q2K2F1;G3V1L1K1F1W1;V1T4L2D1;S1T3L3D1;V2T4L1E1;S1V1T3L2E1;S2T2L3E1;G2…	0.3;0.3;0.3;0.3;0.3;0.3;0.3;0.3;0.3;0.3;0.3;0.3;0.3;0.3;0.3;0.3;0.3;0.3;0.3;0.3;0.3;0.3;0.3;0.3;0.3;0.3;0.3;1.5;0.8;0.8;0.8;0.8;0.8;0.8;0.8;0.8;0.8;1.5;1.5;1.5;1.5;0.8;0.8;0.8;0.8;0.8;0.8;0.8;0.8;0.8;0.8;1.5;0.8;0.8;1.5;1.5;0.8;0.8;0.8;0.8;0.8;0.8;0.8;0.8;0.8;0.8;0.8;0.8;0.8;0.8;0.8;0.8;0.8;0.8;0.8;0.8;0.8;0.8;0.8;0.8;0.8;0.8;0.8;0.8;0.8;0.8;0.8;0.8;0.8;0.8;0.8;0.8;0.8;0.8;0.8;0.8;1.5;0.8;2;2;2.6…	AAVCTTLK	Q8NB49	A2V1T2C1L1K1					Yes
16271	934.476	G1P4L1D2K1;G1T2C1N1K1R2;G1S1T1C1Q1K1R2;T2D1M1R3;P4V2T1N1D1;S1P4V1L1N1D1;S1P4V2D1Q1;A1P4V1D2K1;G2A1P4T1L1E1;G1S1P2T3K1F1;P1V1T2D1Q1K1F1;S1P1T1L1D1Q1K1F1;G1T1L2Q2E1F1;A1S1T1C1N1K1R2;A1S2C1Q1K1R2;S1T1E1M1R3;P1T2L2N2Y1;P1V1T2L1N1Q1Y1;S1P1T1L2N1Q1Y1;P1V2T2Q2Y1;S1P1V1T1L1Q2Y1;S2P1L2Q2Y1;G1A1P2T3K1Y1;A1P1T1L1D1Q1K1Y1;S1P2T1D1K2Y1;G1P1T1L1Q1K1E1Y1;V1T4L1H1Y1;S1T3L2H1Y1;G1S3V5C1;A3P4V1T1D1;G1A2P4V1T1E1;G1…		DFLEAVNK	P35998	A1V1L1N1D1K1E1F1					Yes
1F1;G2S1P1V1L1K1M1F1;G1A1P1V3C1K1Y1;G2A1P1V1L1K1M1Y1;G1A4V1C1L2F1;A2V4C1Q1F1;G1A2V1L2N1M1F1;V3L1N2M1F1;G1A2V2L1Q1M1F1;V4N1Q1M1F1;G1A1S1P1V2K1M1F1;G1A2P1V2K1M1Y1;S2V3K1M1W1;A5V2C1L1F1;G1A5L2M1F1;A3V2L1N1M1F1;A3V3Q1M1F1;A6V1L1M1F1;G1V1T1C2L3N1;G1V2T1C2L2Q1;G1V2T3D2K1;G1S1V1T2L1D2K1;G1S2T1L2D2K1;G3V1T4L1E1;G2T1C1L3Q1M1;G5S1P4R1;G1S3P1V2T3;G1S5P1T1L2;A1S1V1C2L3N1;A1S2V1T1L1D2K1;A1S3L2D2K1;G2A1S1V1T3L…	0.3;0.3;0.3;0.3;0.3;0.3;0.3;0.3;0.3;0.3;0.3;0.3;0.3;0.3;0.3;0.3;0.3;0.3;0.3;0.3;0.3;0.3;0.3;0.3;0.3;0.3;0.3;0.3;0.3;0.3;0.3;0.3;0.3;0.3;0.3;0.3;0.3;0.3;0.3;0.3;0.3;0.3;0.3;0.3;0.3;0.3;0.3;0.3;0.3;0.3;0.3;0.3;0.3;0.3;0.3;0.3;0.3;0.3;0.3;0.3;0.3;0.3;0.3;0.3;0.3;0.3;0.3;0.3;0.3;0.3;0.3;0.3;0.3;0.3;0.3;0.3;0.3;0.3;0.3;0.3;0.3;0.3;0.3;0.3;0.3;0.3;0.3;0.3;0.3;0.3;0.3;0.3;0.3;0.3;0.3;0.3;0.3;0.3;0.3;0.3…										Yes
74549	938.562	P2T1L1Q2K2;G2P1V3L2W1;G1A1P1V4L1W1;A2P1V5W1;G1V3K2F1Y1;P1V3L2H1Y1;G1A1L2K2F1Y1;A2V1L1K2F1Y1;P2T1L2D1K1R1;P1L3N2Q1K1;P1V1L2N1Q2K1;G1A1P2T1L1Q1K2;A2P2T2L2R1;A3P1L2Q2K1;A2P2T1L1N1K2;A2P2V1T1Q1K2;A2S1P2L1Q1K2;V1L3R1Y2;G2A1P1L4W1;G1K3H1R1W1;G1P3V3K1F1;G1V1T1L1K2F2;G1S1L2K2F2;G1A2P1V1L3W1;P1V3L2N1W1;P1V4L1Q1W1;A1V2T1K2F2;A1S1V1L1K2F2;A3P1V2L2W1;P1V2L1Q3K1;G1S1P3T1K3;P2L1N1D1K3;P2V1D1Q1K3;T2L3N1K1H1;V1T…	0.3;0.3;0.3;0.3;0.3;1.4;1.4;1.4;0.8;0.8;0.8;0.8;0.8;0.8;0.8;0.8;0.8;1.4;1.4;0.8;1.4;1.4;1.4;1.4;1.4;1.4;1.4;1.4;1.4;0.8;0.8;0.8;0.8;0.8;0.8;0.8;0.8;0.8;0.8;0.8;0.8;0.8;0.8;0.8;2.4;2.4;1.8;1.8;1.8;1.8;1.8;1.8;1.8;1.8;1.8;1.8;1.8;1.8;1.8;1.8;1.8;1.8;2.4;1.8;1.8;1.8;2.4;2.4;2.4;2.4;2.4;2.4;2.4;2.4;2.4;2.4;2.4;1.8;1.8;1.8;1.8;1.8;1.8;1.8;1.8;1.8;1.8;1.8;1.8;1.8;1.8;1.8;1.8;1.8;1.8;1.8;1.8;1.8;1.8;1.8…	LMPPLIQK	O14787-2	P2L3Q1K1M1					Yes
146964	908.439	G3A1P3T1Q2;G1P1L1D2Q1K1H1;P3V1N1D2R1;T1D2Q1K1F1R1;G1P1T3N1R1Y1;G1S1P1T2Q1R1Y1;T1L1N1D1Q1R1Y1;V1T1D1Q2R1Y1;S1L1D1Q2R1Y1;G1S1T4R1W1;T1C2L1K1R1W1;G2A2P3T1N1Q1;G1S1P3V1N2Q1;G2A2S1P3Q2;G2A2P2T3H1;G1S1P2V1T2N1H1;P1V1T1L1N2D1H1;S1P1L2N2D1H1;G1S2P2V1T1Q1H1;G1S3P2L1Q1H1;G1A2P1T1L1D1Q1H1;P1V2T1N1D1Q1H1;S1P1V1L1N1D1Q1H1;S1P1V2D1Q2H1;G1A1S1P2T1D1K1H1;A1P1L1N1D2K1H1;A1P1V1D2Q1K1H1;G2A1P1T1L1Q1E1H1;G2S1P2T1K1E…		YVFDTHK	P57772	V1T1D1K1H1F1Y1					Yes
1V1M1H1F2;G3A1C1L2R1Y1;V2T1C1L2M2;S1V1C1L3M2;G1T1L3M3;G3A1P1V2C1L1H1;P4L1D1H2;G3V1C1N1K2F1;G4Q1K2M1F1;G2A1V2T1C1F1R1;G3A1T1L1M1F1R1;G2A2V1C1L1R1Y1;G1V3C1N1R1Y1;G2V1L1N1M1R1Y1;P1T1L1Q2H1W1;P3Q1E1R1W1;A1V1T1L2M3;A1S1L3M3;P4V1E1H2;G3A3C1K2F1;G3A1N1K2M1F1;G1A2S1V2C1F1R1;G1A3V2C1R1Y1;G2A3L1M1R1Y1;G2V2H1F3;G1A4V1M1R1Y1;G4S1C2L1K2;G3S4D1K2;G5S2T3K1;P4C1D1Q1R1;G7P1T1H1R1;G4A1S3T2K1;C1Q4K1F1;G1S2V3C2R1;P4…	0.3;0.3;0.3;0.3;0.3;0.3;0.3;0.3;0.3;0.3;0.3;0.3;0.3;0.3;0.3;0.3;0.3;0.3;0.3;0.3;0.3;0.3;0.3;0.3;0.3;0.3;0.3;0.3;0.3;0.3;0.3;0.3;0.3;0.3;0.3;0.3;0.3;0.3;0.3;0.3;0.3;0.3;0.3;0.3;0.3;0.3;0.3;0.3;0.3;0.3;0.3;0.3;0.3;0.3;0.3;0.3;0.3;0.3;0.3;0.3;0.3;0.3;0.3;0.3;0.3;0.3;0.3;0.3;0.3;0.3;0.3;0.3;0.3;0.3;0.3;0.3;0.3;0.3;0.3;0.3;0.3;0.3;0.3;0.3;0.3;0.3;0.3;0.3;0.3;0.3;0.3;0.3;0.3;0.3;0.3;0.3;0.3;0.3;0.3;0.3…										Yes
99872	857.486	G1P1V1T1C1L2R1;G1S1P1C1L3R1;A1P1V2T1C1L1R1;A1S1P1V1C1L2R1;G1A1P1T1L2M1R1;P1V1L1D1K1M1R1;G1A1P1L1N1K2M1;A2P1V1T1L1M1R1;A2S1P1L2M1R1;P1V2K1E1M1R1;A2P1V1N1K2M1;G1P1V1C1L1N1K2;G1P1V2C1Q1K2;G2P1L1Q1K2M1;G1A3P1C1L1K2;A1P1V2C1N1K2;G1A1P1V1Q1K2M1;L2F2R1Y1;G1A1L3W2;A4P1V1C1K2;P1V2L1H1F2;A2V1L2W2;A5P1K2M1;A2K2F3;G3P1V1C1L1K2;G2A1P1V2C1K2;G1V3L1W2;P6T1R1;G3A1P1L1K2M1;S1P1V4C1R1;G1P1V3T1M1R1;G1S1P1V2L1M1R1;P…	0.3;0.3;0.3;0.3;0.3;0.3;0.3;0.3;0.3;0.3;0.3;0.3;0.3;0.3;0.3;0.3;0.3;0.3;0.3;0.3;0.3;0.3;0.3;0.3;0.8;0.8;0.8;0.8;0.8;0.8;0.8;0.8;1.5;1.5;1.5;0.8;0.8;1.5;1.5;1.5;1.5;0.8;1.5;1.5;1.5;2;2;2;2;2;2;2;2;2;2.7;2.7;2;2.7;2.7;3.2;3.2;3.2;3.2;3.2;3.2;3.2;3.2;3.2;3.2;3.2;3.8;3.8;3.2;3.2;3.2;3.2;3.2;3.2;3.2;3.2;3.2;3.2;3.2;3.2;3.2;3.2;3.2;3.2;3.2;3.2;3.2;3.2;3.8;3.2;3.2;3.2;3.2;3.2;3.2;3.2;3.2;3.2;3.8;3.8;3.8…	QLDLELK	Q9P2R3	L3D1Q1K1E1					Yes
19288	912.459	G7P1N1K1R1;G1P2Q3K1M1;A1T1C1L2Q2H1;P1T2C1L1N1K1H1;P1V1T2C1Q1K1H1;S1P1T1C1L1Q1K1H1;A2P3T2C1R1;S1P3C1K1E1R1;P3T2N1M1R1;S1P3T1Q1M1R1;A1P1T1C1K2E1H1;A1P1T2Q1K1M1H1;L1Q2K1E1M1H1;P2T1L1N1W2;P2V1T1Q1W2;S1P2L1Q1W2;P1V1M1H3R1;P3T1C1D1K1R1;P2C1L1N2Q1K1;P2V1C1N1Q2K1;A1P2C1L1Q1E1R1;A3P2C1Q2K1;A1P2N1Q2K1M1;G3V2C1K1F2;G4L1K1M1F2;Q1M1H1R2W1;P2T1L1H1Y1W1;G3A1V1K1M1F2;A1P3T1H1F2;A2P3Q1F1W1;A1P2K1E1W2;G2P2V1C1Q2K1…		DLVEYFK	Q8NHH9	V1L1D1K1E1F1Y1					Yes
Q1K1H3;G2A1S1V1T1K1F2;G2A1S2L1K1F2;G1A2P1V3D1W1;G2A1P1V3E1W1;G1A2S2V1K1F2"	0.3;0.3;0.3;0.3;0.3;0.3;0.3;0.3;0.3;0.3;0.3;0.3;0.3;0.3;0.3;0.3;0.3;0.3;0.3;0.3;0.3;0.3;0.3;0.3;0.3;0.3;0.3;0.3;0.3;0.3;0.3;0.8;0.8;0.8;0.8;0.8;0.8;0.8;0.8;1.4;0.8;0.8;0.8;0.8;0.8;0.8;0.8;0.8;0.8;0.8;0.8;0.8;0.8;0.8;0.8;0.8;0.8;0.8;0.8;0.8;0.8;0.8;0.8;0.8;0.8;0.8;0.8;0.8;0.8;0.8;0.8;0.8;0.8;0.8;0.8;0.8;0.8;0.8;0.8;0.8;0.8;1.4;0.8;0.8;0.8;0.8;0.8;0.8;0.8;0.8;0.8;0.8;0.8;0.8;0.8;0.8;0.8;0.8;0.8;0.8…										Yes
38690	944.45	G7T1N1R2;P2T2C1D1R2;G1P1C1Q2K1E1R1;T3C1L1N1H1R1;G6A1S1N1R2;S1P2T1C1E1R2;P1C1N3Q1K2;T2C1N2K2H1;S1T1C1N1Q1K2H1;S2C1Q2K2H1;G4V2C1L1H1F1;A1P1C1N1Q1K1E1R1;A1T2C1K1E1H1R1;G5P1V1K1M1W1;G2P4T1H1W1;P2D1Q1F1R1W1;G1L1Q3W2;G1A1C1K1H3R1;P1T1K1H2Y2;T1L1N1Q1H1F1W1;V1T1Q2H1F1W1;S1L1Q2H1F1W1;P2N1E1F1R1W1;A1L1Q2H1Y1W1;P1T1N1K1H1Y1W1;S1P1Q1K1H1Y1W1;A1V1Q3W2;P1T1N2K1W2;S1P1N1Q1K1W2;A1P1T1E1R1W2;A2P1Q2H1F2;T1K1E1H2F2…		FHEAWQK	Q9NRF8	A1Q1K1E1H1F1W1					Yes
1M1Y2;A1P3T1H1Y2;A1S1P2T2W2;P1T1L1N1E1W2;P1V1T1Q1E1W2;S1P1L1Q1E1W2;G1A1Q1K1M1H3;V1E1M1H3R1;A1P1K1E2W2;N1H1F1R1W2;A2N1K1M1H3;P1T1L1N2Q2M1;S1P1V1Q4M1;A2T3C1L1Q1H1;T3L1N1Q1M1H1;V1T3Q2M1H1;S1T2L1Q2M1H1;G3S1V1K1M1F1Y1;S1P3T1N1F1W1;S2P3Q1F1W1;G2S3P2L2M1;G1A1S2P2V2T1M1;G2A2P1V1T1L1E1M1;G2A2S1P1L2E1M1;G1S1P1V3Q1E1M1;G3A1L1M1H1F1R1;G1A3S1P1V1L1E1M1;G2A2V1M1H1F1R1;S2P1V2F2Y1;G2P1C1L1D1Q2K1;G8S1L1N1R1;G8A1D…	0.3;0.3;0.3;0.3;0.3;0.3;0.3;0.3;0.3;0.3;0.3;0.3;0.3;0.3;0.3;0.3;0.3;0.3;0.3;0.3;0.3;0.3;0.3;0.3;0.3;0.3;0.3;0.3;0.3;0.3;0.3;0.3;0.3;0.3;0.3;0.3;0.3;0.3;0.3;0.3;0.3;0.3;0.3;0.3;0.3;0.3;0.3;0.3;0.3;0.3;0.3;0.3;0.3;0.3;0.3;0.3;0.3;0.3;1.4;1.4;1.4;1.4;1.4;1.4;1.4;1.4;1.4;1.4;1.4;1.4;1.4;0.8;0.8;0.8;1.4;0.8;0.8;0.8;0.8;0.8;0.8;0.8;1.4;1.4;0.8;0.8;0.8;0.8;0.8;0.8;0.8;0.8;1.4;0.8;1.4;1.4;0.8;0.8;0.8;0.8…										Yes
40168	908.45	A1P1C1L2Q2H1;P2T1C1L1N1K1H1;P2V1T1C1Q1K1H1;S1P2C1L1Q1K1H1;C1Q3K2F1;P4T1N1M1R1;S1P4Q1M1R1;G6A2L1H1R1;G5V2N1H1R1;A1P2T1Q1K1M1H1;G5A3V1H1R1;P3L1H1Y1W1;P3V1Q1W2;A1P4H1F2;P4C1D1K1R1;A2P4T1C1R1;A1P2C1K2E1H1;P3L1N1W2;G2P3L1W2;A1L1Q1H1F3;A1P1K1H1F2Y1;T4L2E1M1;G2P2T1C1L1K1H1;G1S1P4V1C1R1;G2P4T1M1R1;G7V2H1R1;G1P1T2C1K1F1R1;C1L1D1Q1K1F1R1;C1L2N1Q1R1Y1;V1C1L1Q2R1Y1;P1C1D1K2R1Y1;G3S3T2K2;G2S1V1C2K3;G3T1C1K3M1…	0.3;0.3;0.3;0.3;0.3;0.3;0.3;0.3;0.3;0.3;0.3;0.3;0.3;0.3;0.3;0.3;0.3;0.3;0.8;0.8;0.8;0.8;0.8;0.8;0.8;0.8;0.8;0.8;0.8;0.8;0.8;1.4;1.4;1.4;0.8;0.8;0.8;0.8;0.8;0.8;0.8;0.8;0.8;0.8;0.8;0.8;0.8;0.8;1.4;0.8;0.8;0.8;0.8;0.8;0.8;0.8;0.8;0.8;0.8;0.8;0.8;1.4;1.4;0.8;0.8;0.8;0.8;0.8;0.8;0.8;0.8;0.8;0.8;0.8;1.4;1.4;1.4;1.4;0.8;1.4;0.8;0.8;0.8;0.8;0.8;0.8;1.4;0.8;0.8;0.8;1.4;1.4;1.4;0.8;0.8;1.4;0.8;1.4;0.8;1.4…	FPFAANSR	P09622	A2S1P1N1F2R1					Yes
128501	813.442	G1L2Q4;P2T2D1K1R1;A1V1L1Q4;P1T1L1N2Q1K1;P1V1T1N1Q2K1;S1P1L1N1Q2K1;S1P1V1Q3K1;A1P1D1Q2K2;T3L1N1K1H1;V1T3Q1K1H1;S1T2L1Q1K1H1;S1P2T1K1E1R1;A3P1T1Q2K1;A1Q1H1F1R2;G1A1K2H3;A1L2N1Q3;G1P1Q2K2E1;A2P2T3R1;A1P1T1L1Q1E1R1;A1P1N1Q1K2E1;A1T2K2E1H1;G1S2P2T1L1R1;P1V1T1L1N1D1R1;S1P1L2N1D1R1;G2A1P1Q1K2E1;A1S3P2L1R1;A3P1T1L1D1R1;G1A2P1T1L1E1R1;G1A2P1N1K2E1;A3S1P1L1E1R1;A5P1T1N1K1;G2A1L2Q3;G2P1T1L1N1Q1K1;G2P1V1T1Q2…	0.3;0.3;0.3;0.3;0.3;0.3;0.3;0.3;0.3;0.3;0.3;0.3;0.3;0.3;0.3;0.3;0.3;0.3;0.3;0.3;0.3;0.9;0.9;0.9;0.9;0.9;0.9;0.9;0.9;0.9;0.9;0.9;0.9;0.9;0.9;0.9;0.9;0.9;0.9;0.9;0.9;0.9;0.9;0.9;0.9;0.9;0.9;0.9;0.9;0.9;0.9;0.9;0.9;0.9;0.9;0.9;0.9;0.9;1.6;0.9;0.9;0.9;0.9;0.9;0.9;0.9;0.9;0.9;0.9;0.9;0.9;0.9;0.9;0.9;0.9;0.9;1.6;0.9;0.9;1.6;1.6;1.6;0.9;0.9;1.6;1.6;1.6;1.6;2.1;2.1;2.1;2.1;2.1;2.1;2.1;2.1;2.1;2.1;2.1;2.1…	TQPPLMK	Q9NZ32	P2T1L1Q1K1M1					Yes
90931	873.503	G1V1T1C1L3R1;G1S1C1L4R1;G1V1C1L2N1K2;G1V2C1L1Q1K2;G2L2Q1K2M1;A1V2T1C1L2R1;A1S1V1C1L3R1;G1A3C1L2K2;A1V2C1L1N1K2;A1V3C1Q1K2;G1A1L2N1K2M1;G1A1V1L1Q1K2M1;V2L1K1E1M1R1;A4V1C1L1K2;A2V1L1N1K2M1;A2V2Q1K2M1;V2L2H1F2;P1V3K1F1W1;A5L1K2M1;G1A1T1L3M1R1;V1L2D1K1M1R1;G1S1P1V1K3M1;A2V1T1L2M1R1;A2S1L3M1R1;G3V1C1L2K2;G2A1V2C1L1K2;P5N1K2;G1P1T1C1L1K3;G3A1L2K2M1;C1L3K1E1R1;T1L3Q1M1R1;G1A2V3C1K2;A2C1L2Q1K2;A1P1V1T1C1…	0.3;0.3;0.3;0.3;0.3;0.3;0.3;0.3;0.3;0.3;0.3;0.3;0.3;0.3;0.3;0.3;0.3;0.3;0.3;0.3;0.3;0.3;0.3;0.3;0.8;0.8;0.8;1.5;0.8;1.5;1.5;0.8;1.5;1.5;1.5;0.8;1.5;1.5;1.5;0.8;1.5;1.5;0.8;0.8;0.8;0.8;0.8;0.8;0.8;0.8;2;2;2;2;2;2;2;2;2;2;2;2;2;2;2;2;2;3.1;3.1;3.1;3.1;3.1;3.1;3.1;3.8;3.1;3.1;3.1;3.8;3.1;3.1;3.1;3.1;3.1;3.1;3.1;3.1;3.1;3.1;3.1;3.1;3.1;3.1;3.1;3.1;3.1;3.1;3.1;3.1;3.1;3.1;3.1;3.1;3.1;4.9;4.9;4.9;4.9;4…	NSGTIRVK	Q99829	G1S1V1T1L1N1K1R1					Yes
17803	870.504	G2P1L2K1M1R1;A1P1V3C1K1R1;A2P1V2K1M1R1;G1P1V2C1L1K1R1;G1A1P1V1L1K1M1R1;V1T1K3M1H1;S1L1K3M1H1;A1P4K2H1;P1L2N1K1M1R1;P1V1L1Q1K1M1R1;A2P1C1L2K1R1;G1P1Q1K3W1;A1P1T1L1K1R1W1;A2P1L3H2;A1P1N1K3W1;P1M1R4;P2L1N1K1F1R1;P2V1Q1K1F1R1;A1L1Q1K2H1F1;S1P1K3H1F1;A1P1K3H1Y1;P1V1T2L3D1;S1P1T1L4D1;G1L3N1R1W1;G1V1L2Q1R1W1;A2L4E2;G1P1V2L2H2;G2A1P1K3W1;A1V1L2N1R1W1;A1V2L1Q1R1W1;S1P1V2K1R1W1;G4A1L1K1R2;A4L2R1W1;G3A2V1K1…	0.3;0.3;0.3;0.3;0.3;1.5;1.5;0.8;1.5;1.5;1.5;2;2;2;2;2;2;2;2;2;2;3.1;3.1;3.1;3.1;3.1;3.1;3.1;3.1;3.1;3.1;3.8;3.1;3.8;3.1;3.1;3.1;3.1;3.1;3.1;3.1;3.1;3.1;3.1;3.1;3.1;3.1;4.9;4.9;4.9;4.9;4.3;4.3;4.3;4.3;4.3;4.3;4.3;4.9;4.9;4.9;4.9;4.9;4.3;4.3;4.3;4.3;4.3;4.3;6.1;6.1;6.1;6.1;6.1;5.4;5.4;5.4;5.4;5.4;5.4;5.4;5.4;6.1;6.1;6.1;6.1;6.1;6.1;6.1;6.1;6.1;6.1;6.1;6.1;5.4;7.2;7.2;7.2;6.6;6.6;6.6;6.6;6.6;6.6;6.6…	DIQLARR	P84243	A1L2D1Q1R2					Yes
117237	856.502	G1P2V2L2Y1;A1P2V3L1Y1;V2L3D1W1;P2V4T1F1;S1P2V3L1F1;V3L2E1W1;G1P2T1L3F1;P1V2C1K1R2;G1P1L1K1M1R2;A1P2V1T1L2F1;A1S1P2L3F1;A1P1V1K1M1R2;A2P2L3Y1;A1L4E1W1;A1P1T2L2N1K1;L3N1Q1K1E1;V1L2Q2K1E1;A2P1T1L1K2E1;G1P1T2L2Q1K1;L3D1Q2K1;A2T1L3Q2;A1P1V1T2L1Q1K1;A1S1P1T1L2Q1K1;S1P2V1T2K2;S2P2T1L1K2;P1L1D1K3E1;G1P2K1F1R2;L2H1R2Y1;L2N1R2W1;V1L1Q1R2W1;P1V1K3E2;P1V2L1H2R1;A2K2H1F1R1;P1V3T2N1K1;S1P1V2T1L1N1K1;A2L3N1D1K1…	0.3;0.3;0.3;0.3;0.3;0.3;1.5;1.5;1.5;1.5;1.5;1.5;1.5;1.5;2;2;2;2;2;2;2;2;2;2;2;2;2;2;2;2;2;2;2;3.2;3.2;3.2;3.2;3.2;3.2;3.2;3.2;3.2;3.2;3.8;3.2;3.2;3.2;3.2;3.2;3.2;3.2;3.2;3.2;3.2;3.2;3.2;3.2;3.2;3.2;3.2;3.2;3.2;3.2;3.2;3.2;3.2;3.2;3.2;3.2;3.2;3.2;3.2;3.2;3.2;3.2;3.2;3.2;3.2;3.2;3.2;3.2;3.2;3.8;4.3;4.3;4.3;4.3;4.3;4.3;4.3;4.3;4.3;4.3;4.3;4.3;4.3;4.3;4.3;4.3;4.3;4.3;4.3;4.3;4.3;4.3;4.3;4.3;4.3;4.3;4…	SPISINVK	Q9UK58	S2P1V1L2N1K1					Yes
125505	966.525	G3P3V1K2M1;G2A2C1L4H1;G1V2C1L3N1H1;G1V3C1L2Q1H1;P6T1K1H1;G2L4N1M1H1;G2V1L3Q1M1H1;G2V1T1C1K3F1;G2S1C1L1K3F1;G2A1C1L1K3Y1;V3T1C1K1R1Y1;S1V2C1L1K1R1Y1;G1V1T1L1K1M1R1Y1;G1S1L2K1M1R1Y1;G1A3V1C1L3H1;A1V3C1L2N1H1;A1V4C1L1Q1H1;S1P1V4C1K1H1;G1P1V3T1K1M1H1;G1S1P1V2L1K1M1H1;G1A1S1V1C1K3F1;G2A1T1K3M1F1;S1V2T1K1M1F1R1;S2V1L1K1M1F1R1;G1A2V1C1K3Y1;G1V1N1K3M1Y1;A1V2T1K1M1R1Y1;A1S1V1L1K1M1R1Y1;G2L2K1F2W1;A4V2C1L2…	0.3;0.3;0.3;0.3;0.3;0.3;0.3;0.3;0.3;0.3;0.3;0.3;0.3;0.3;0.3;0.3;0.3;0.3;0.3;0.3;0.3;0.3;0.3;0.3;0.3;0.3;0.3;0.3;0.3;0.3;0.3;0.3;0.3;0.3;0.3;0.3;0.3;0.3;0.3;0.3;0.3;1.3;0.7;0.7;0.7;0.7;1.3;0.7;1.3;1.3;1.3;0.7;0.7;1.3;1.3;0.7;1.3;1.3;0.7;0.7;0.7;1.3;1.3;0.7;0.7;0.7;1.3;1.3;1.3;1.3;1.3;1.3;1.3;1.3;1.3;1.3;1.3;1.3;1.3;1.3;1.3;1.3;1.3;1.3;1.3;1.3;0.7;0.7;1.3;1.3;1.3;1.3;1.3;1.3;1.3;1.3;1.3;1.3;0.7;0.7…	TIAPQNAPR	Q9NYF8	A2P2T1L1N1Q1R1					Yes
146493	808.433	A1P1C1L2H1R1;C1Q1K2F1R1;G4L1H1R2;G3A1V1H1R2;V1C1L1R2Y1;P1V3C1H1R1;G1A1C1K2F1R1;A1L1M1R2Y1;G2L1N1H1R2;G2V1Q1H1R2;G1A1V1N1H1R2;G1P1V1L1M1H1R1;V1T1M1F1R2;S1L1M1F1R2;A1P1V2M1H1R1;G1A4H1R2;G4A1P2V3;V1N1Q1H1R2;P4K1H2;G5P2V2L1;L1N2H1R2;A3Q1H1R2;G3P2V2L1N1;G3P2V3Q1;G3V1T1K2Y1;G3S1L1K2Y1;G2V3L1E1H1;G2A1S1V1K2Y1;S2V3R1Y1;G1A1V4E1H1;P4V1T3;S1P4T2L1;P3L1K1E2;P1T1L1H1R1W1;L1Q1K1H2F1;P1K2H2Y1;P1N1K2H1W1;G4A2P2…	0.9;0.9;1.6;1.6;2.1;2.1;2.1;2.1;2.8;2.8;2.8;2.1;2.1;2.1;2.1;2.8;4.1;4.1;3.4;4.1;4.1;4.1;5.3;5.3;5.3;5.3;5.3;5.3;5.3;5.3;4.6;4.6;4.6;4.6;4.6;4.6;4.6;5.3;5.3;5.3;5.3;5.3;5.3;5.3;5.3;5.8;5.8;6.5;5.8;5.8;5.8;5.8;5.8;5.8;5.8;5.8;5.8;5.8;5.8;5.8;5.8;5.8;5.8;5.8;5.8;5.8;5.8;6.5;6.5;6.5;6.5;6.5;6.5;6.5;6.5;6.5;6.5;6.5;6.5;6.5;6.5;6.5;6.5;6.5;6.5;6.5;6.5;6.5;6.5;6.5;6.5;6.5;6.5;6.5;6.5;6.5;6.5;6.5;6.5;6.5…	YSLVEAK	P15924	A1S1V1L1K1E1Y1					Yes
24912	966.423	G1S2P4V1D2;G1A2P3L1D3;P3V2N1D3;G2A1P3L1D2E1;G1P1T1C2L2N1F1;G1S1P1C2L2Q1F1;G1A1T2L1D2Q1F1;G1S1P1T2D2K1F1;T1L1N1D3K1F1;V1T1D3Q1K1F1;S1L1D3Q1K1F1;G3P1T4E1F1;G2T2L1D1Q1E1F1;G1S3T1C1N1R2;G1S4C1Q1R2;G1A2C3K1R2;G1C2N1K1M1R2;C1D1M2R3;G2S2P2T3Y1;T1L2N2D2Y1;G1A1P1C2L2Q1Y1;G1S1P1V1T2D1Q1Y1;G1S2P1T1L1D1Q1Y1;V1T1L1N1D2Q1Y1;S1L2N1D2Q1Y1;V2T1D2Q2Y1;S1V1L1D2Q2Y1;G1P2V1T1C2K1Y1;G1S1P2C2L1K1Y1;G1A1P1T2D2K1Y1;A1L1D…		EDGACLFR	Q96G74	G1A1C1L1D1E1F1R1					Yes
;G3P1T1E1M1R1Y1;G2A1S1P2V1D1M1H1;G3S1P2V1E1M1H1;G2A2V1T1C1N1Q1F1;G2A2S1C1L1N1Q1F1;G1S1V2C1N2Q1F1;G2T1L1N3M1F1;G2V1T1N2Q1M1F1;G2S1L1N2Q1M1F1;G3A2T1Q2M1F1;G2S1V1N1Q2M1F1;G2A1N1D1Q1K1M1F1;G3N1Q1K1E1M1F1;G2A1V1C1E2F1R1;G1A1S2P1D1M1F1R1;A1V1N1D2M1F1R1;G2S2P1E1M1F1R1;G1V1N1D1E1M1F1R1;G1A1V1C1L1N3Y1;G1A1V2C1N2Q1Y1;G2A3V1C1Q2Y1;G2A2S1P1C1N1K1Y1;G2A1L1N2Q1M1Y1;G2A1V1N1Q2M1Y1;G2S1P1N2K1M1Y1;G1S3V1C1K1H1Y1;…											Yes
1D2;G1S5L2D2;G3V1T2C1L1E1M1;G3S1T1C1L2E1M1;G6S2P2T1H1;G4A1S1D1Q1R1Y1;A1S4V2T1D2;A1S5V1L1D2;G1A1S2V2C2L1E1;G1S3P1V2T1C1M1;S2V3C1D1Q1M1;G2A1S1V1T1C1L1E1M1;G6A2P1T1E1H1;G2T1L1M1Y3;A1S4P1V2C1M1;G1A2S2V1C1L1E1M1;S2V3C1N1E1M1;G1S1V1T1M1F1Y2;G1S2L1M1F1Y2;G1A1V1T1M1Y3;G1A1S1L1M1Y3;S3V1M1F2Y1;A1S2V1M1F1Y2;A2S1V1M1Y3;S1P1T5C1R1;G4C1L3D1Y1;A1T4C1N1Q1K1;T3C1K1E2R1;G3A1V1C1L2D1Y1;C1N1Q2R2Y1;G2A1V3T1C1D1F1;S1P…	0.3;0.3;0.3;0.3;0.3;0.3;0.3;0.3;0.3;0.3;0.3;0.3;0.3;0.3;0.3;0.3;0.3;0.3;0.3;0.3;0.3;0.3;0.3;0.3;0.3;0.3;0.3;0.3;0.3;0.3;0.3;0.3;0.3;0.3;0.3;0.3;0.3;0.3;0.3;0.3;0.3;0.3;0.3;0.3;0.3;0.3;0.3;0.3;0.3;0.3;0.3;0.3;0.3;0.3;0.3;0.3;0.3;0.3;0.3;0.3;0.3;0.3;0.3;0.3;0.3;0.3;0.3;0.3;0.3;0.3;0.3;0.3;0.3;0.3;0.3;0.3;0.3;0.3;0.3;0.3;0.3;0.3;0.3;0.3;0.3;0.3;0.3;0.3;0.3;0.3;0.3;0.3;0.3;0.3;0.3;0.3;0.3;0.3;0.3;0.3…										Yes
98665	944.45	G7V2T1L1D1;G7S1V1L2D1;G2N1D2R3;G6A1V3T1D1;G6A1S1V2L1D1;G7V3T1E1;P1L3D2E1M1;G3T1N3R2;G3S1N2Q1R2;G2P3V1C1R1Y1;G3P1C1L1Q1K1W1;G1P1V1C1L1D1R1W1;G5A2S1V3D1;G6A1S1V3E1;P1V1L2D1E2M1;G2A1C1L2Q1H1F1;G2P1V1T1C1K1H1F1;G2S1P1C1L1K1H1F1;G2S1P3M1F1R1;G2A1S1N3R2;G2A1P1C1L1K1H1Y1;G2A1P3M1R1Y1;G1A1T1C1K1F1R1Y1;V1C1N1K1R1Y2;G2A1P1C1L1N1K1W1;G2A1P1V1C1Q1K1W1;A1P1V2C1D1R1W1;G1P1V2C1E1R1W1;G1A1P1L1D1M1R1W1;G2P1L1E1M1…		QFHEAWK	H3BPE1	A1Q1K1E1H1F1W1					Yes
N1E1M1;A2S1P1L2N1E1M1;A2P1V2T1Q1E1M1;A1S2P2V1K1E1M1;A3P1L1D1K1E1M1;G1A2P1L1K1E2M1;P1V2N1K1E2M1;S1P1V1T2F3;S2P1T1L1F3;G1A3C1L1H1F1R1;A1V2C1N1H1F1R1;G1A1L1N1M1H1F1R1;A2P1T1L1F1Y2;P1V1K1E1F1Y2;A3P1V1K1E2M1;S1V3M1H3;A4V1C1H1F1R1;A2V1N1M1H1F1R1;A5M1H1F1R1;G4A1T1N1Q2R1;G4A1S1Q3R1;G3C2K2H1R1;G2A2D2Q1R2;G3A2T1N2Q1R1;G2S1V1N3Q1R1;G3A2S1N1Q2R1;G1S1V1C1M1H1R2;G2T1M2H1R2;G2A2P3C1L1Y1;G2P3V1Q1M1Y1;P1V2C1L1D1H…	0.3;0.3;0.3;0.3;0.3;0.3;0.3;0.3;0.3;0.3;0.3;0.3;0.3;0.3;0.3;0.3;0.3;0.3;0.3;0.3;0.3;0.3;0.3;0.3;0.3;0.3;0.3;0.3;0.3;0.3;0.3;0.3;0.3;0.3;0.3;0.3;0.3;0.3;0.3;0.3;0.3;0.3;0.3;0.3;0.3;0.3;0.3;0.3;0.3;0.3;0.3;0.3;0.3;0.3;0.3;0.3;0.3;0.3;0.3;0.3;0.3;0.3;0.3;0.3;0.3;0.3;0.3;0.3;0.3;0.3;0.3;0.3;0.3;0.3;0.3;0.8;1.4;0.8;0.8;1.4;1.4;1.4;1.4;1.4;1.4;0.8;1.4;0.8;0.8;1.4;1.4;1.4;1.4;1.4;1.4;1.4;1.4;1.4;1.4;1.4…										Yes
133301	876.471	P4T1L1Q2;G2V2T2C1L1K1;G2S1V1T1C1L2K1;G2S2C1L3K1;G3T2L2K1M1;G1A1V3T2C1K1;G1A1S1V2T1C1L1K1;G1A1S2V1C1L2K1;S1V3C1D1K2;G2A1V1T2L1K1M1;G2A1S1T1L2K1M1;G1V2T1D1K2M1;G1S1V1L1D1K2M1;A2S1V3T1C1K1;A2S2V2C1L1K1;G1A2V2T2K1M1;G1A2S1V1T1L1K1M1;G1A2S2L2K1M1;S1V3T1N1K1M1;S2V2L1N1K1M1;S2V3Q1K1M1;A1S1V2D1K2M1;G1P2V3F1Y1;V3L1D1F1W1;A3S1V2T1K1M1;A3S2V1L1K1M1;V4E1F1W1;G1S1V2K2E1M1;A2P4T1L1N1;G1A1P4T1L1Q1;G1S1P5T1K1;P4…	0.3;0.3;0.3;0.3;0.3;0.3;0.3;0.3;0.3;0.3;0.3;0.3;0.3;0.3;0.3;0.3;0.3;0.3;0.3;0.3;0.3;0.3;0.3;0.3;0.3;0.3;0.3;0.3;0.8;0.8;0.8;0.8;0.8;1.5;0.8;0.8;0.8;0.8;0.8;0.8;0.8;1.5;1.5;1.5;1.5;1.5;0.8;0.8;0.8;1.5;1.5;1.5;1.5;0.8;0.8;0.8;1.5;1.5;1.5;1.5;1.5;1.5;1.5;1.5;1.5;1.5;1.5;1.5;1.5;1.5;1.5;1.5;1.5;1.5;1.5;1.5;1.5;1.5;1.5;1.5;0.8;1.5;1.5;1.5;1.5;1.5;1.5;1.5;0.8;1.5;1.5;1.5;0.8;0.8;1.5;1.5;2;2;2;2;2;2;2;2…	VENFIQK	P48739	V1L1N1Q1K1E1F1					Yes
63440	927.503	G3P1C1L2R2;G2A1P1V1C1L1R2;G1A1P2V1L2D1F1;G2P2V1L2E1F1;G1A2P1V2C1R2;G2A2P1L1M1R2;G1P1V2N1M1R2;G1P3V3T1Y1;G1S1P3V2L1Y1;G1V1T2L1K1F1Y1;G1S1T1L2K1F1Y1;G1A1T1L2K1Y2;G1A1P2V2L1E1F1;G1A3P1V1M1R2;G1V1F3R2;A1S1P3V3Y1;A1V2T2K1F1Y1;A1S1V1T1L1K1F1Y1;A1S2L2K1F1Y1;A2V1T1L1K1Y2;A2S1L2K1Y2;V2K2E1Y2;A2P2V3E1F1;G2P2L3D1F1;V1L1D1K2Y2;P1V3T1L1D1W1;S1P1V2L2D1W1;S2P3V3F1;A2P2V2L1D1F1;S1V2T2K1F2;S2V1T1L1K1F2;S3L2K1F2;P…	0.3;0.3;0.3;0.3;0.3;0.3;0.3;0.3;0.3;0.3;0.3;0.3;0.3;0.3;0.3;0.3;0.3;0.3;0.3;0.3;0.3;0.3;0.3;0.3;0.3;0.3;0.3;0.3;0.3;0.3;0.3;0.3;0.3;0.3;0.8;0.8;1.4;0.8;1.4;0.8;1.4;1.4;1.4;1.4;0.8;1.4;1.4;1.4;1.4;1.4;0.8;1.4;0.8;1.4;1.4;1.4;1.4;1.4;1.4;1.4;1.4;1.4;1.4;1.4;1.4;0.8;1.4;1.4;1.4;1.4;0.8;0.8;1.4;1.4;0.8;1.4;1.4;0.8;1.4;1.4;1.4;0.8;1.4;1.4;1.4;1.4;1.9;1.9;1.9;1.9;1.9;1.9;1.9;1.9;1.9;1.9;1.9;1.9;1.9;1.9…	KETPSAPAK	P49454	A2S1P2T1K2E1					Yes
74436	952.432	G4T1C1L2E1F1;G1P1C1Q3H1R1;G3P1V2T2C1Y1;G3S1P1V1T1C1L1Y1;G3S2P1C1L2Y1;G2V2C1L1D1Q1Y1;G4P1T2L1M1Y1;G3L2D1Q1M1Y1;G2S2P1V2T1C1F1;G1S1V2C1L1N1D1F1;G1S1V3C1D1Q1F1;G1A1V2C1D2K1F1;G3A1V1T1C1L1E1F1;G3A1S1C1L2E1F1;G2V2T1D1Q1M1F1;G2S1V1L1D1Q1M1F1;G2A1L1D2K1M1F1;G3L1D1K1E1M1F1;A1P1C1N1Q2H1R1;A1T2C1Q1H2R1;G2A1S1P1V2T1C1Y1;G2A1S2P1V1C1L1Y1;G1A1V3C1D1Q1Y1;G2V2C1L1N1E1Y1;G2V3C1Q1E1Y1;G3A1P1V1T2M1Y1;G3A1S1P1T1L1M…		LMFDENGK	P46199	G1L1N1D1K1E1M1F1					Yes
G1A3N1Q2F2;S3N1K1H1F2;A3S1P1V1D1H1W1;A1S2N2K1F1W1;A2S2E1F1R1W1;A2S1N2K1Y1W1;A3S1E1R1Y1W1;A4N2Q1F2;G3A1T2C2K1R1;G2C1L1D1F1R1W1;G3T1C1K1H1F2;G1A3S2C2K1R1;G3A1C1Q1K1F1W1;G1A1V1C1D1F1R1W1;G2V1C1E1F1R1W1;G2S1P1M1R1Y1W1;V3C1E3F1;G2A1S1C1K1H1F2;L2E1M3W1;G2A2C1N1K1F1W1;G2N2K1M1F1W1;G1A2D1M1F1R1W1;G2A1E1M1F1R1W1;G2V1Y1W3;G1S2P3Q1H1F1;G1A1S1P3N1Q1W1;G1A1S1P2T2H1W1;S2P2D1K1H1W1;S1P1V1T1E1H2F1;S2P1L1E1H2F1;C…											Yes
E1F1;G1S3L2N1E1F1;G1S2V2T1Q1E1F1;G1S3V1L1Q1E1F1;G1A1S1V1T1D1K1E1F1;G1A1S2L1D1K1E1F1;G2S1V1T1K1E2F1;G2S2L1K1E2F1;V1C1L2N2M1F1;G1A2C1L2Q1M1F1;V3C1Q2M1F1;G1A1P1V1T1C1K1M1F1;G1A1S1P1C1L1K1M1F1;G3A1N1Q1F2R1;G1A2S2P1V1T2Y1;G1A2S3P1T1L1Y1;S3P1V2T1N1Y1;S4P1V2Q1Y1;A2S1V2T1D1Q1Y1;A2S2V1L1D1Q1Y1;G1A1V2T2N1E1Y1;G1A1S1V1T1L1N1E1Y1;G1A1S2L2N1E1Y1;G1A1S1V2T1Q1E1Y1;G1S3P1V1K1E1Y1;G2A1V1T1K1E2Y1;G2A1S1L1K1E2Y1;G1…	0.3;0.3;0.3;0.3;0.3;0.3;0.3;0.3;0.3;0.3;0.3;0.3;0.3;0.3;0.3;0.3;0.3;0.3;0.3;0.3;0.3;0.3;0.3;0.3;0.3;0.3;0.3;0.3;0.3;0.3;0.3;0.3;0.3;0.3;0.3;0.3;0.3;0.3;0.3;0.3;0.3;0.3;0.3;0.3;0.3;0.3;0.3;0.3;0.3;0.3;0.3;0.3;0.3;0.3;0.3;0.3;0.3;0.3;0.3;0.3;0.3;0.3;0.3;0.3;0.3;0.3;0.3;0.3;0.3;0.3;0.3;0.3;0.3;0.3;0.3;0.3;0.3;0.3;0.3;0.3;0.3;0.3;0.3;0.3;0.3;0.3;0.3;0.3;0.3;0.3;0.3;0.3;0.3;0.3;0.3;0.3;0.3;0.3;0.3;0.3…										Yes
38528	956.439	G6P1T1N1Q1R1;G6S1P1Q2R1;G6T3H1R1;G4A1P1D2R2;P2T1Q4M1;G5A1S1T2H1R1;G3C1L2Q1F1Y1;G3P1C1L1K1Y2;G4A2S1P1N2R1;G4A2S2T1H1R1;G3S3V1N1H1R1;P3C1N1H2R1;G2A1V1C1L1Q1F1Y1;G2S1P1V1C1K1F1Y1;G3P1T1K1M1F1Y1;G2A1P1V1C1K1Y2;G3A3S3H1R1;V3C1N2F1Y1;G1A2V2C1Q1F1Y1;G1V1L1N2M1F1Y1;G2A2L1Q1M1F1Y1;G1V2N1Q1M1F1Y1;G2A1S1P1K1M1F1Y1;G2A2P1K1M1Y2;G1A5C1L1F1Y1;A3V2C1N1F1Y1;G1A3L1N1M1F1Y1;A1V2N2M1F1Y1;G1A3V1Q1M1F1Y1;A4V1N1M1F1Y1…		FGPPGPEAW	P28340	G2A1P3E1F1W1					Yes
P1N2K1E1;G4A2S1T1D1K1H1;V2C1L1D2F2;G1L2D2M1F2;G4A3P1D1E1R1;V3C1D1E1F2;A1V1L1D2M1F2;G3M1F2R1W1;G3A5S1P1N2;G5S1P2T1D1R1;G4P1L1N1D2R1;G4P1V1D2Q1R1;G5P1T1L1N3;G5P1V1T1N2Q1;G5S1P1L1N2Q1;G6P1N1Q1K1E1;G5V1T3N1H1;G5S1T2L1N1H1;G6T2K1E1H1;G4A1S2P2D1R1;G3A1P1V1N1D2R1;G5S2P2E1R1;G4A1P1V1T1N3;G4A1S1P1L1N3;G5A3P1T1N1Q1;G4A1S1P1V1N2Q1;G5A3T3H1;G4A1S1V1T2N1H1;G4A1S2T1L1N1H1;G4S4P1K1H1;G3S2V1N1D1K1H1;G5A1S1T1K1E1…	0.3;0.3;0.3;0.3;0.3;0.3;0.3;0.3;0.3;0.3;0.3;0.3;0.3;0.3;0.3;0.3;0.3;0.3;0.3;0.3;0.3;0.3;0.3;0.3;0.3;0.3;0.3;0.3;0.3;0.3;0.3;0.3;0.3;0.3;0.3;0.3;0.3;0.3;0.3;0.3;0.3;0.3;0.3;0.3;0.3;0.3;0.3;0.3;0.3;0.3;0.3;0.3;0.3;0.3;0.3;0.3;0.3;0.3;0.3;0.3;0.3;0.3;0.3;0.3;0.3;0.3;0.3;0.3;0.3;0.3;0.3;0.3;0.3;0.3;0.8;0.8;0.8;0.8;0.8;0.8;0.8;0.8;0.8;0.8;0.8;0.8;0.8;0.8;0.8;0.8;0.8;0.8;0.8;0.8;0.8;0.8;0.8;0.8;1.3;0.8…										Yes
42044	912.459	G4P1T1L2N1Q1;G4T3L2H1;G2A1P1L2D2R1;G3P1L2D1E1R1;G3A1P1T1L2N2;G3A1P1V1T1L1N1Q1;G3A1S1P1L2N1Q1;G4A2P2T2K1;G3S1P2V1T1N1K1;G3S2P2L1N1K1;G3A2P1L1D1Q1K1;G2P1V2N1D1Q1K1;G4A1P1L1Q1K1E1;G4S1P2K2E1;G3A1S1T2L2H1;G2V2T2D1K1H1;G2S1V1T1L1D1K1H1;G2S2L2D1K1H1;G1S2P2V2D1R1;G1A2P1V1L1D2R1;P1V3N1D2R1;G2A1P1V1L1D1E1R1;G3P1V1L1E2R1;G1P1V3T1N3;G1S1P1V2L1N3;G2A2S1P1V1L1N1Q1;G2A1S2P2V1N1K1;G2A3P1L1N1D1K1;G1A1P1V2N2D1K1;…	0.3;0.3;0.3;0.3;0.3;0.3;0.3;0.3;0.3;0.3;0.3;0.3;0.3;0.3;0.3;0.3;0.3;0.3;0.3;0.3;0.3;0.3;0.3;0.3;0.3;0.3;0.3;0.3;0.3;0.3;0.3;0.3;0.3;0.3;0.3;0.3;0.3;0.3;0.3;0.3;0.3;0.3;0.3;0.3;0.3;0.3;0.3;0.3;0.3;0.3;0.3;0.3;0.3;0.3;0.3;0.3;0.3;0.3;0.3;0.3;0.3;0.3;0.3;0.3;0.3;0.3;0.3;0.3;0.3;0.3;0.3;0.3;0.3;0.3;0.3;0.3;0.3;0.3;0.3;0.3;0.3;0.3;0.3;0.3;0.3;0.3;0.3;0.3;0.3;0.3;0.3;0.3;0.3;0.3;0.3;0.3;0.8;1.4;1.4;1.4…	FYVEDLK	O75400	V1L1D1K1E1F1Y1					Yes
56160	930.575	G1S1V1T1K2R2;G1S2L1K2R2;A1S2V1K2R2;L3K2M1W1;T1D1K3R2;A2T2K2R2;S1K3E1R2;S1V5T2K1;S3V3L2K1;G1V4F1R2;S2V4T1L1K1;G1V2T3L2K1;G2L3F1R2;G1A1V1L2F1R2;A1C1L2Q1K3;P1V1T1C1K4;S1P1C1L1K4;A1P1T1K4M1;P1L2K2F1W1;G1S1V1T2L3K1;G1S2T1L4K1;A1V3T3L1K1;A1S1V2T2L2K1;A1S2V1T1L3K1;A1S3L4K1;A2V2L1F1R2;V1T2L2K2E1;S1T1L3K2E1;V1L2Q1F1R2;P1V1L1K1R2Y1;P2V3K1H1R1;G1A1P1K3F1R1;V2T1C1L2K1R1;S1V1C1L3K1R1;G1T1L3K1M1R1;G1A2C1L2K3;V…	0.3;0.3;0.3;0.3;1.4;1.4;1.4;2.4;2.4;2.4;2.4;3.5;3.5;3.5;2.9;2.9;2.9;2.9;2.9;3.5;3.5;3.5;3.5;3.5;3.5;3.5;4.6;4.6;4.6;4.6;4.6;4.6;4;4;4;4;4;4;4;4;4;4;4.6;4;4.6;4.6;4.6;4.6;4.6;4;4;4;5.7;5.7;5.7;5.1;5.1;5.1;5.1;5.1;5.1;5.1;6.2;6.2;6.7;6.7;6.2;6.2;7.2;7.2;7.2;7.2;7.2;7.2;7.2;7.8;7.8;7.8;7.8;7.8;7.8;7.8;7.2;7.2;7.2;7.2;7.2;7.2;7.2;7.2;7.2;7.2;7.2;7.2;7.2;7.2;8.9;8.3;8.3;8.3;8.3;8.3;8.3;8.3;8.3;8.3;8.3…	IESLITKK	Q8WZ64	S1T1L3K2E1					Yes
100273	872.512	T2L2N1R2;V1T2L1Q1R2;S1T1L2Q1R2;T1L1N2K2R1;A1D1Q1K3R1;G1Q1K3E1R1;A1T1L1K1E1R2;N3K4;A1N1K3E1R1;V1T1N1Q1K2R1;S1L1N1Q1K2R1;S1V1Q2K2R1;A3T1Q1K2R1;G2T2L2R2;G1A1V1T2L1R2;G1A1S1T1L2R2;C1L5W1;G2N2K4;G1A2D1K3R1;G2A1K3E1R1;A2V2T2R2;A2S1V1T1L1R2;A2S2L2R2;S1V2K1E1R2;G1A4T1K2R1;A5S1K2R1;G2T1L1N1K2R1;G2V1T1Q1K2R1;G2S1L1Q1K2R1;V2T1D1K1R2;S1V1L1D1K1R2;G1A1V1T1N1K2R1;G1A1S1L1N1K2R1;G1A1S1V1Q1K2R1;A2S1V1N1K2R1;G4N1…	0.3;0.3;0.3;0.3;0.3;0.3;0.3;0.3;0.3;0.3;0.3;0.3;0.3;0.8;0.8;0.8;0.8;0.8;0.8;0.8;0.8;0.8;0.8;0.8;0.8;0.8;0.8;0.8;0.8;0.8;0.8;0.8;0.8;0.8;0.8;2;2;2;2.6;2;2.6;2.6;2.6;2.6;2.6;2.6;2.6;2;2;2;2.6;2.6;2;2;2.6;2.6;2.6;3.8;3.8;3.8;3.8;3.8;3.8;3.8;3.8;3.8;3.8;3.8;3.8;3.8;3.8;3.8;3.8;3.1;3.8;4.3;4.9;4.9;4.9;4.3;4.3;4.9;5.4;5.4;6;5.4;5.4;5.4;5.4;5.4;5.4;5.4;5.4;5.4;6;6;6;6;5.4;5.4;5.4;5.4;5.4;5.4;6.6;6.6;6.6…	QLPFQLK	O43149	P1L2Q2K1F1					Yes
68919	838.455	G2K2M1R1Y1;G2P1C1L1K2H1;G1A1P1V1C1K2H1;P1V2T1M1H1R1;S1P1V1L1M1H1R1;G1A2P1K2M1H1;G2P3K1M1R1;G1T1C1K2F1R1;T1L1M1R2Y1;A1S1C1K2F1R1;A2C1K2R1Y1;N1K2M1R1Y1;V2L1H1W2;L1Q2K1H1W1;A2P3L1H2;A1L1F2R1W1;P1V1C1Q1K2H1;A1P1Q1K2M1H1;S1P3V1T1L1E1;P1T1C1L2H1R1;N1Q1K1F2R1;P1C1L1N1K2H1;A2P3C1K1R1;P3N1K1M1R1;A2L1K1H2Y1;P3V1T2L1D1;S1P3T1L2D1;T3L2Q1Y1;P3V2T2E1;S2P3L2E1;T3L1K1E1F1;G1P2L1H1R1Y1;P1T1F1R2Y1;G1P2L1N1R1W1;G1P…	0.3;1.5;1.5;1.5;1.5;1.5;1.5;1.5;1.5;1.5;1.5;1.5;1.5;0.9;0.9;1.5;2.7;2.7;2.1;2.7;2.1;2.7;2.7;2.7;2.1;2.1;2.1;2.1;2.1;2.1;2.1;2.1;2.1;2.1;2.1;2.1;2.1;2.1;2.1;2.1;2.1;2.1;2.1;2.1;2.1;2.1;2.1;2.1;2.1;2.1;3.2;3.2;3.2;3.2;3.2;3.2;3.2;3.2;3.2;3.2;3.2;3.2;3.2;3.2;3.2;3.2;3.2;3.2;3.2;3.2;3.2;3.2;3.2;3.2;3.2;3.2;3.2;3.2;3.2;5.1;5.1;5.1;4.4;4.4;4.4;4.4;4.4;4.4;4.4;4.4;4.4;4.4;4.4;4.4;4.4;4.4;4.4;4.4;4.4;6.3…	LEHALEK	F5H1X8	A1L2K1E2H1					Yes
65009	939.554	T1C1L4K1H1;A2P2C1L2K2;P2L2N1K2M1;P2V1L1Q1K2M1;P1L4W2;P2T1L3M1R1;G1P2V2C1L1K2;G2P2L2K2M1;A1P2V3C1K2;G1A1P2V1L1K2M1;A2P2V2K2M1;V2T1L2K1M1H1;S1V1L3K1M1H1;G4A1P1L1K2R1;G2P1V3T1R2;G2S1P1V2L1R2;G3A2P1V1K2R1;G1A1S1P1V3R2;P3L1N1K2F1;A1P2T1L1K2W1;G2A1P1T1L2R2;G1P1V1L1D1K1R2;G3T1K4H1;G1A2P1V1T1L1R2;G1A2S1P1L2R2;P1V3T1N1R2;S1P1V2L1N1R2;S1P1V3Q1R2;A1P1V2D1K1R2;G2A1S1K4H1;S2V2K2H1R1;A3P1V2T1R2;A3S1P1V1L1R2;G1…	0.3;0.3;0.3;0.3;0.3;0.3;0.8;0.8;0.8;0.8;0.8;0.8;0.8;2.4;2.4;2.4;2.4;2.4;2.9;2.9;3.5;3.5;3.5;3.5;3.5;3.5;3.5;3.5;3.5;3.5;3.5;3.5;3.5;2.9;2.9;2.9;2.9;2.9;3.5;3.5;3.5;3.5;3.5;3.5;2.9;4;4;4;4;4;4;4;4;4.6;4.6;4.6;4.6;4.6;4;4;4;4;4;4;4;4;4.6;4.6;4.6;4.6;4.6;4.6;4.6;4.6;4.6;4.6;4.6;4.6;4.6;4;4;4;4;4;4;5;5;5;5.6;5.6;5.6;5;5;5;5;5;5;5;5;5;5;5;5;5.6;6.1;6.1;6.7;6.7;6.7;6.7;6.7;6.7;6.1;6.1;6.1;6.1;6.1;6.1;6…	KPPPNLFK	P17655	P3L1N1K2F1					Yes
128433	886.512	G3P1C1L1K3;G1V1C1L3N1R1;G1V2C1L2Q1R1;G2A1P1V1C1K3;G1A3C1L3R1;A1V2C1L2N1R1;A1V3C1L1Q1R1;S1P1V3C1K1R1;G1A1L3N1M1R1;G1P1V2T1K1M1R1;A4V1C1L2R1;A2V1L2N1M1R1;A2V2L1Q1M1R1;A1S1P1V2K1M1R1;G1V2L1K1W2;A5L2M1R1;A1V3K1W2;G2L3Q1M1R1;G1A1V1L2Q1M1R1;G1S1P1V1L1K1M1R1;G2A2P1K3M1;G1A1P1Q1K3M1;P1V1L1K1H1F2;G3V1C1L3R1;G2A1V2C1L2R1;G1P1T1C1L2K1R1;G1P1C1L1N1K3;G1P1V1C1Q1K3;A1P3L1Q1K1H1;G1A2V3C1L1R1;A2C1L3Q1R1;A1P1V1T1…	0.3;0.3;0.3;0.3;0.3;0.3;0.3;0.3;0.3;0.3;0.3;0.3;0.3;0.3;0.3;0.3;0.3;0.3;0.3;0.3;0.3;1.4;1.4;0.8;0.8;1.4;1.4;1.4;0.8;0.8;1.4;1.4;1.4;0.8;1.4;1.4;1.4;1.4;0.8;0.8;1.4;1.4;1.4;1.4;1.4;0.8;0.8;0.8;0.8;0.8;0.8;0.8;0.8;0.8;1.9;1.9;2.6;1.9;1.9;1.9;1.9;1.9;1.9;1.9;1.9;1.9;1.9;1.9;1.9;1.9;1.9;1.9;1.9;1.9;1.9;1.9;1.9;1.9;1.9;1.9;1.9;1.9;1.9;1.9;1.9;1.9;1.9;3.1;3.7;3.7;3.1;3.7;3.1;3.1;3.1;3.1;3.1;3.1;3.1;3.1…	TQLLPTSK	Q6P4F7	S1P1T2L2Q1K1					Yes
117521	945.528	G3T1D1K3R1;G2V2T3R2;G2S1V1T2L1R2;G2S2T1L2R2;G1A1P1C1L4F1;G3A2T2K2R1;G2S1V1T1N1K2R1;G2S2L1N1K2R1;G2S2V1Q1K2R1;G2A1S1D1K3R1;G3S1K3E1R1;G1A1S1V2T2R2;G1A1S3L2R2;S2V2D1K1R2;A2P1V1C1L3F1;P1V1L3N1M1F1;G2A3S1T1K2R1;G1A1S2V1N1K2R1;A2S2V2T1R2;A2S3V1L1R2;G1A4S2K2R1;G1A1S2V1T1L1R2;V2T1C1L3W1;S1V1C1L4W1;G1T1L4M1W1;P1V2L2Q1M1F1;P2V2L1K1M1Y1;A1V1T1L3M1W1;A1S1L4M1W1;A3P1L3M1F1;L3F4;P5V2L1M1;G1V5L1M2;A1V6M2;G4S1V…	0.3;0.3;0.3;0.3;0.3;0.3;0.3;0.3;0.3;0.3;0.3;0.3;0.3;0.3;0.3;0.3;0.3;0.3;0.3;0.3;0.3;0.3;0.3;0.3;0.3;0.3;0.3;0.3;0.3;0.3;0.3;1.3;1.3;1.3;0.8;0.8;1.3;0.8;1.3;0.8;1.3;1.3;1.3;1.3;1.3;1.3;1.3;1.3;1.3;1.3;1.3;1.3;1.3;1.3;1.3;1.3;1.3;1.3;1.3;1.3;1.3;1.3;1.3;1.3;1.3;1.3;1.3;1.3;0.8;0.8;1.3;1.3;0.8;0.8;1.3;1.3;1.3;0.8;0.8;0.8;2.4;1.8;2.4;2.4;2.4;2.4;2.4;2.4;2.4;2.4;2.4;2.4;2.4;2.4;1.8;1.8;2.4;1.8;1.8;1.8…	SPQFINLK	Q92576	S1P1L2N1Q1K1F1					Yes
98683	881.44	G4P3C1L1K1;G2T1C1L2R1Y1;G3A1P3V1C1K1;G2P1V2T1C1L1H1;G2S1P1V1C1L2H1;G2T2L1M1F1R1;G1A1V1T1C1L1R1Y1;G1A1S1C1L2R1Y1;G3A2P3K1M1;G1A1S1P1V2C1L1H1;G2A2T1C1K2F1;G1S1V1C1N1K2F1;G2T1N1K2M1F1;G2S1Q1K2M1F1;A1S1V2T1C1F1R1;A2V2T1C1R1Y1;A2S1V1C1L1R1Y1;G1A2T1L1M1R1Y1;G1A3S1C1K2F1;A2S2L1M1F1R1;G1A4C1K2Y1;A3V1T1M1R1Y1;A3S1L1M1R1Y1;G1V1L1N1F2W1;G1V2Q1F2W1;S1V2H1F3;G1A3L1F2W1;A1V2N1F2W1;A4V1F2W1;G3P1T1L2M1H1;G2C1D1K…	0.3;0.3;0.3;0.3;0.3;0.3;0.3;0.3;0.3;0.3;0.3;0.3;0.3;0.3;0.3;0.3;0.3;0.3;0.3;0.3;0.3;0.3;0.3;0.3;0.3;0.3;0.3;0.3;0.3;0.3;0.3;0.3;0.3;0.3;0.3;0.3;0.3;0.3;0.3;0.3;0.3;0.3;0.3;0.3;0.3;0.3;0.3;0.3;0.3;0.3;0.3;0.3;0.3;0.3;0.3;0.3;0.3;0.3;0.3;0.3;0.3;0.3;0.3;1.4;1.4;1.4;1.4;1.4;1.4;1.4;1.4;1.4;1.4;1.4;1.4;1.4;1.4;1.4;1.4;1.4;1.4;1.4;1.4;1.4;1.4;1.4;1.4;1.4;1.4;1.4;1.4;0.8;0.8;0.8;0.8;1.4;1.4;1.4;1.4;1.4…	QFLDFGR	Q15120	G1L1D1Q1F2R1					Yes
143957	876.438	G4S1T1C1L3;G3A1V2T2C1L1;G3A1S2C1L3;G1P5T2N1;G1S1P5T1Q1;P4L1N1D1Q1;P4V1D1Q2;G4A1T2L2M1;G3V1T1L1D1K1M1;G3S1L2D1K1M1;P3T2L1D1H1;P1T1L1Q3Y1;T3L1Q2W1;G2A2V3T2C1;G2A2S1V2T1C1L1;G2A2S2V1C1L2;A1S2P5Q1;G1S2V4C1Q1;P4V1N1Q1E1;G3A2V1T2L1M1;G3A2S1T1L2M1;G2V3T2N1M1;G2S2V1L2N1M1;G2S1V3T1Q1M1;G2S2V2L1Q1M1;G2A1S1V1L1D1K1M1;G3V2T1K1E1M1;G3S1V1L1K1E1M1;P3V1T2E1H1;S1P3T1L1E1H1;P1T1Q2K1E1F1;G1P2Q1H1R1W1;G1A3S1V3T1C1;…	0.3;0.3;0.3;0.3;0.3;0.3;0.3;0.3;0.3;0.3;0.3;0.3;0.3;0.3;0.3;0.3;0.3;0.3;0.3;0.3;0.3;0.3;0.3;0.3;0.3;0.3;0.3;0.3;0.3;0.3;0.3;0.3;0.3;0.3;0.3;0.3;0.3;0.3;0.3;0.3;0.3;0.3;0.3;0.3;0.3;0.3;0.3;0.3;0.3;0.3;0.3;0.3;0.3;0.3;0.3;0.3;0.3;0.3;0.3;0.3;0.3;0.3;0.3;0.3;0.3;0.3;0.3;0.3;0.8;0.8;0.8;0.8;0.8;0.8;0.8;0.8;0.8;0.8;0.8;0.8;0.8;0.8;1.5;1.5;1.5;0.8;1.5;0.8;0.8;0.8;0.8;0.8;1.5;0.8;0.8;0.8;0.8;0.8;0.8;0.8…	YFGSYLK	O00506	G1S1L1K1F1Y2					Yes
115370	822.412	G3A2C1L1K1F1;G2V2C1N1K1F1;A1P3Q2W1;G2A3V1C1K1F1;G2A4K1M1F1;G3L1N1K1M1F1;G3V1Q1K1M1F1;P3T1Q1H1F1;G1V2D1M1F1R1;G2A1V1N1K1M1F1;G1S1P2V2M1H1;S2P1V1M1F1R1;T3C1N1K1R1;S1T2C1Q1K1R1;G4V2C1K1F1;G1C1L2D1F1R1;P1T2R1Y1W1;G2A1C1L1Q1K1F1;G2S1P1C1K2F1;A1V1C1L1D1F1R1;G1V1C1L1E1F1R1;S1M1H2R2;G2A1P1C1K2Y1;S1P1V2C1R1Y1;G1P1V1T1M1R1Y1;G1S1P1L1M1R1Y1;P3V1N2W1;G1A2P3Q1W1;S1P2V1T1H1W1;S2P2L1H1W1;T1N1Q1K1F1W1;S1Q2K1F1W1…	0.3;0.3;0.3;0.3;0.3;0.3;0.3;0.3;0.3;0.3;1.6;1.6;0.9;0.9;0.9;1.6;0.9;1.6;1.6;1.6;1.6;0.9;1.6;1.6;1.6;1.6;0.9;0.9;0.9;0.9;0.9;0.9;0.9;1.6;1.6;1.6;1.6;1.6;1.6;1.6;1.6;1.6;0.9;1.6;0.9;1.6;1.6;1.6;1.6;1.6;1.6;1.6;1.6;1.6;1.6;1.6;0.9;0.9;0.9;0.9;0.9;0.9;0.9;0.9;0.9;2.8;2.1;2.1;2.1;2.1;2.1;2.1;2.1;2.1;2.1;2.8;2.8;2.8;2.8;2.1;2.1;2.8;2.8;2.1;2.8;2.1;2.1;2.1;2.1;2.1;2.1;2.1;2.1;2.8;2.8;2.8;2.8;2.8;2.8;2.1…	SLPDTYK	Q9UBL3	S1P1T1L1D1K1Y1					Yes
11856	907.455	G5C1L2K1F1;A1T3C1Q1K1R1;G3A2V2C1K1F1;A1P3L1N1H1Y1;P1L2E1H2Y1;G4A1V1C1L1K1F1;V1T1C1H2R2;S1C1L1H2R2;G1P3L1Q1H1Y1;P2T1Q1F1R1Y1;G1P3L1N1Q1W1;G1P3V1Q2W1;G1P2T2L1H1W1;P1L2D1Q1H1W1;P1T3F1R1W1;G4A2L1K1M1F1;G3V2N1K1M1F1;P3V1T1N1H1F1;S1P3L1N1H1F1;S1P3V1Q1H1F1;A1P3D1K1H1F1;G1P3K1E1H1F1;P1N1Q2K1F2;T2Q1K1H1F2;A1T1M1H2R2;A1P3V1Q1H1Y1;A1P3L1N2W1;A1P3V1N1Q1W1;A1P2V1T2H1W1;A1S1P2T1L1H1W1;P1L2N1E1H1W1;P1V1L1Q1E1H1…	0.3;0.3;0.3;0.3;0.3;0.3;0.3;0.3;0.3;0.3;0.3;0.3;0.3;0.3;0.3;0.3;0.3;0.3;0.3;0.3;0.3;0.3;0.3;0.3;0.3;0.3;0.3;0.3;0.3;0.3;0.3;0.3;0.3;0.3;0.3;0.3;1.4;1.4;1.4;1.4;1.4;1.4;1.4;1.4;1.4;1.4;0.8;0.8;0.8;0.8;0.8;0.8;0.8;1.4;1.4;0.8;1.4;1.4;0.8;0.8;0.8;1.4;0.8;1.4;1.4;1.4;1.4;1.4;0.8;0.8;1.4;0.8;1.4;1.4;0.8;1.4;1.4;1.4;0.8;0.8;0.8;0.8;0.8;0.8;0.8;0.8;0.8;0.8;0.8;0.8;0.8;0.8;0.8;0.8;0.8;0.8;0.8;0.8;0.8;0.8…	AWPPTTVH	Q8IY37	A1P2V1T2H1W1					Yes
99738	904.538	G1S1T2K3R1;V1R4Y1;A1S2T1K3R1;A1C1L5F1;A1P1L1H1R3;V3C1L3F1;G3A1L1K3F1;G1S1V2L1K1F1R1;G1A1V2L1K1R1Y1;G2A2V1K3F1;G1V1L4M1F1;A1V2L3M1F1;G2V1L2K1R1Y1;G2P1V3L1K1H1;G1V3T1K1F1R1;G1A1P1V4K1H1;A1S1V3K1F1R1;A2V3K1R1Y1;G1A1P3V2L1R1;V1L1D1K2F1R1;G1A1V1Q1K3F1;V5L1M1F1;G2P3V1L2R1;G2A1P1L3K1H1;G2L1Q1K3F1;G1A1T1L2K1F1R1;G2P1K4Y1;V1L2N1K1R1Y1;V2L1Q1K1R1Y1;G1A2P1V1L2K1H1;P1V3L1N1K1H1;P1V4Q1K1H1;G1A1L1N1K3F1;A2P3V3…	0.3;0.3;0.3;0.8;1.4;1.9;2.5;2.5;2.5;2.5;1.9;1.9;2.5;2.5;2.5;2.5;2.5;2.5;3.6;3.6;3.6;3;3.6;3.6;3.6;3.6;3.6;3.6;3.6;3.6;3.6;3.6;3.6;3.6;3.6;3.6;3.6;3.6;3.6;3.6;3.6;4.7;4.1;4.1;4.1;4.1;4.7;4.7;4.7;4.7;4.7;4.7;4.7;4.7;4.7;4.7;4.7;4.7;4.7;4.7;5.2;5.2;5.2;5.2;5.2;5.2;5.8;5.8;6.3;6.3;6.3;6.9;6.9;7.4;7.4;7.4;7.4;7.4;7.4;7.4;7.4;7.4;7.4;7.4;7.4;7.4;8;8;8;7.4;8;8;8;8;8.5;8.5;8.5;8.5;8.5;8.5;8.5;8.5;8.5;8.5…	QKLEFLK	Q99805	L2Q1K2E1F1					Yes
61893	875.496	G3A1C1K4;G1V2L1F1R1W1;A1V3F1R1W1;G1S1V2C1K2R1;G2V1T1K2M1R1;G2S1L1K2M1R1;G1A1S1V1K2M1R1;V1T1N1K2M1R1;S1L1N1K2M1R1;S1V1Q1K2M1R1;G1K3E1M1R1;A3T1K2M1R1;G1P4Q1K1R1;G2C1Q1K4;T1L2Q1K1H2;A1P4N1K1R1;G1A1T1C1L1K2R1;V1C1D1K3R1;V1T2L1M1R2;S1T1L2M1R2;G1A1C1N1K4;A2P2Q1K2H1;L4E2F1;A2V1T1C1K2R1;A2S1C1L1K2R1;A1D1K3M1R1;G1L1K2H1F2;A2L2F1R1W1;A1V1K2H1F2;P2L1K1E1H1R1;A1T3L2K1E1;G1P1Q1K2R1Y1;G1T2K2R1W1;G1A1T1L2K1H2;A…	0.3;0.3;0.3;0.3;0.3;0.3;0.3;1.5;1.5;1.5;1.5;1.5;0.8;1.5;0.8;0.8;1.5;1.5;1.5;1.5;1.5;0.8;1.5;1.5;1.5;1.5;1.5;1.5;1.5;0.8;2;2;2;2;2;2;2.6;2;2;2;2.6;2.6;2.6;2;2;2;2;2;2;2;2;2;2;2;2.6;2;2;2;2;2;2;2;3.1;3.1;3.1;3.1;3.1;3.1;3.1;3.1;3.1;3.1;3.1;3.1;3.1;3.1;3.1;3.1;3.1;3.1;3.1;3.1;3.1;3.1;3.1;3.1;3.1;3.1;3.1;3.1;3.1;3.1;3.1;3.1;4.3;4.9;4.9;4.3;4.3;4.3;4.3;4.3;4.3;4.3;4.3;4.3;4.3;4.3;4.3;4.3;4.3;4.3;4.3;6…	ITSELVSK	Q14008	S2V1T1L2K1E1					Yes
82905	780.384	G1P2L1N1H1F1;G1P2V1Q1H1F1;L2D1H2F1;P1T1N1F2R1;S1P1Q1F2R1;A1P1Q1F1R1Y1;A1P2V1N1H1F1;V1L1E1H2F1;A4P2H1F1;G1A1P1T1L1H1W1;P1V1D1K1H1W1;A1T2F1R1W1;K1E1R1Y1W1;A2P1V1T1H1W1;A2S1P1L1H1W1;S2V1F1R1W1;G3P2L1H1F1;G2P1T1F2R1;G4K2M1F1;G2A1P2V1H1F1;G1A1S1P1F2R1;G2V2M1R1Y1;G1A2P1F1R1Y1;G1V1T1R1Y1W1;G1S1L1R1Y1W1;G1S1P1V2H1W1;P1T1L1Q1H1W1;P3E1R1W1;A1S1V1R1Y1W1;G2C1L2R1Y1;G3P1L2M1H1;G2T1L1M1F1R1;G1A1V1C1L1R1Y1;G1A1…	0.4;0.4;0.4;0.4;0.4;0.4;0.4;0.4;0.4;0.4;0.4;0.4;0.4;0.4;0.4;0.9;0.9;0.9;1.6;0.9;0.9;1.6;0.9;0.9;0.9;0.9;1.6;1.6;0.9;2.9;2.9;2.9;2.9;2.9;2.9;2.9;2.9;2.9;2.9;2.9;2.9;2.2;2.9;2.9;2.9;2.9;2.9;2.9;2.9;2.9;3.5;3.5;3.5;3.5;3.5;3.5;4.2;4.2;4.2;4.2;4.2;3.5;3.5;3.5;3.5;3.5;3.5;3.5;3.5;4.2;4.2;4.2;4.2;4.2;4.2;4.2;4.2;4.2;4.2;4.2;4.2;4.2;4.2;4.2;4.2;4.2;4.2;4.2;4.2;4.2;4.8;4.8;4.8;4.8;4.8;4.8;4.8;4.8;4.8;4.8…	MFAVDAK	Q7Z2Z2	A2V1D1K1M1F1					Yes
45872	837.387	G1S1T4D1R1;T1C2L1D1K1R1;G1A1T1C2Q1K2;C2N1D1K3;A1S2T3D1R1;G1S2T3E1R1;V1T1C2K1E1R1;S1C2L1K1E1R1;S3T2N2K1;S4T1N1Q1K1;S5Q2K1;A2T1C2N1K2;A2S1C2Q1K2;T1C1N2K2M1;S1C1N1Q1K2M1;A1S3T2E1R1;G2P4M1W1;G1P1T1C1K1F1W1;A1T1C1L1H1F2;A2C1L1Q1F1W1;A1S1P1C1K1F1W1;L1N1Q1M1F1W1;V1Q2M1F1W1;A2P1C1K1Y1W1;P1N1K1M1Y1W1;K1E1M1H1F2;A2T2C2L1R1;T2C1L1N1M1R1;V1T2C1Q1M1R1;S1T1C1L1Q1M1R1;A1T1C1K1E1M1R1;A1T2Q1M2R1;G2S1P1N2H1R1;G2S2…	0.3;0.3;0.3;0.3;0.3;0.3;0.3;0.3;0.3;0.3;0.3;0.3;0.3;0.3;0.3;0.3;0.3;0.3;0.3;0.3;0.3;0.3;0.3;0.3;0.3;0.3;0.3;0.3;0.3;0.3;0.3;0.3;0.3;0.3;0.3;0.3;0.3;0.3;1.5;1.5;1.5;1.5;1.5;0.9;0.9;1.5;0.9;0.9;1.5;1.5;0.9;1.5;1.5;1.5;1.5;1.5;1.5;0.9;0.9;0.9;0.9;0.9;1.5;0.9;0.9;0.9;1.5;1.5;1.5;1.5;0.9;0.9;0.9;0.9;0.9;0.9;0.9;0.9;0.9;0.9;0.9;0.9;0.9;0.9;0.9;0.9;0.9;0.9;0.9;0.9;0.9;0.9;0.9;0.9;0.9;0.9;0.9;0.9;0.9;0.9…	GLDYENK	Q13315	G1L1N1D1K1E1Y1					Yes
90575	842.497	P1T1L3M1R1;L4W2;A2P1C1L2K2;P1L2N1K2M1;P1V1L1Q1K2M1;G1P1V2C1L1K2;G2P1L2K2M1;A1P1V3C1K2;G1A1P1V1L1K2M1;A2P1V2K2M1;G4A1L1K2R1;G2V3T1R2;G3A2V1K2R1;G1A1S1V3R2;G2S1V2L1R2;G3L1Q1K2R1;G1V1L1D1K1R2;G2A1L1N1K2R1;G2A1V1Q1K2R1;S1V3Q1R2;A1V2D1K1R2;G1V2K1E1R2;G1A2V1N1K2R1;G1A5K2R1;G1P3L3H1;P2T1L2F1R1;P1K1M1R3;A1P3V1L2H1;P2L1N1K2F1;P2V1Q1K2F1;A1P1T1L1K2W1;G2A1T1L2R2;G1A2V1T1L1R2;G1A2S1L2R2;V3T1N1R2;S1V2L1N1R2;A…	0.3;0.3;0.3;0.3;0.3;0.9;0.9;0.9;0.9;0.9;2.7;2.7;2.7;2.7;2.7;3.9;3.9;3.9;3.9;3.9;3.9;3.9;3.9;3.9;3.2;3.2;3.2;3.2;3.2;3.2;3.2;3.9;3.9;3.9;3.9;3.9;3.9;3.9;5.1;5.1;5.1;5.1;5.1;5.1;5.1;4.4;4.4;4.4;4.4;4.4;4.4;4.4;4.4;4.4;4.4;4.4;5.1;4.4;5.1;5.1;5.1;5.1;4.4;4.4;6.3;5.6;5.6;5.6;5.6;5.6;6.3;6.3;6.3;5.6;6.8;6.8;6.8;7.4;7.4;7.4;7.4;7.4;7.4;7.4;7.4;6.8;6.8;6.8;7.4;8;8;8;8;8;8;8;8;8;8;8;8;8.6;8.6;8.6;8.6;8.6…	NRELLAK	Q9BRP7	A1L2N1K1E1R1					Yes
44812	918.46	G7P4L1;G1T3Q3R1;G6A1P4V1;G5L2N1Q1F1;G5V1L1Q2F1;G5P1D1K2F1;A1S1T2Q3R1;T2Q1E2R2;G5P1V1Q1K1Y1;G3P1V2D1R1Y1;G5V1T2K1W1;G5S1T1L1K1W1;G4A1L2N2F1;G4A1V1L1N1Q1F1;G4A1V2Q2F1;G5A2P1T1K1F1;G4S1P1V1N1K1F1;A1D1Q1H2R2;G1Q1E1H2R2;G4A1P1V1N1K1Y1;G4A1S1V1T1K1W1;G4A1S2L1K1W1;G3A2V1L1N2F1;G2V3N3F1;G4A4L1Q1F1;G3A2V2N1Q1F1;A1N1E1H2R2;G4A4P1K1Y1;G3A2S2V1K1W1;G2A3V2N2F1;G3A5V1Q1F1;G2A6V1N1F1;G2A9F1;A1T3N1Q2R1;G5P1L1N1K…		GGVPSWFGL	Q16540	G3S1P1V1L1F1W1					Yes
1E1H2;A6S1L1H2;G3A1T3L1N1Q1;G3S1P1T3N1K1;G3S2P1T2Q1K1;G1N1D3K3;G3T1D1Q1K2E1;G1A1P1V1T1C2L1R1;G1A1S1P1C2L2R1;G1S2P1V1T2D1R1;G1S3P1T1L1D1R1;V2T2N1D2R1;S2L2N1D2R1;S1V2T1D2Q1R1;S2V1L1D2Q1R1;G3T2L1E2R1;G1P1C1L1D1K1M1R1;G5P2Q1H1R1;G1V2T3N3;G1S1V1T2L1N3;G1S2T1L2N3;G2A2V1T3N1Q1;G2A2S1T2L1N1Q1;G1S1V2T2N2Q1;G1S2V1T1L1N2Q1;G1S3L2N2Q1;G1S3V2Q3;G3A2T2Q1K1E1;G2S1V1T1N1Q1K1E1;G2S2L1N1Q1K1E1;G2S2V1Q2K1E1;G2A1T1N…	0.3;0.3;0.3;0.3;0.3;0.3;0.3;0.3;0.3;0.3;0.3;0.3;0.3;0.3;0.3;0.3;0.3;0.3;0.3;0.3;0.3;0.3;0.3;0.3;0.3;0.3;0.3;0.3;0.3;0.3;0.3;0.3;0.3;0.3;0.3;0.3;0.3;0.3;0.8;0.8;0.8;0.8;0.8;0.8;0.8;0.8;0.8;0.8;0.8;1.4;0.8;1.4;1.4;0.8;0.8;0.8;0.8;0.8;0.8;0.8;0.8;0.8;0.8;0.8;0.8;0.8;0.8;0.8;0.8;0.8;0.8;1.4;0.8;0.8;0.8;0.8;0.8;0.8;1.4;0.8;1.4;0.8;0.8;1.4;1.4;1.4;0.8;0.8;1.4;1.4;1.4;1.4;1.4;0.8;0.8;0.8;0.8;0.8;1.4;1.4…										Yes
121099	957.477	G4P1V3T2D1;G4S2P1V1L2D1;G4A2L3D2;G5A1L3D1E1;A1P2C2R3;G3A1S1P1V3T1D1;G4S2P1V2L1E1;G4A2V1L2D1E1;G3V3L1N1D1E1;G3V4D1Q1E1;G5A1V1L2E2;G1N3Q2K1R1;P3C1L1E1F1R1;G2A4V2L1D2;G3A3V2L1D1E1;G2A1V4N1D1E1;G3V4N1E2;A1N4Q1K1R1;A2N2Q1E1R2;P3L1Y1W2;G2A4V3D1E1;G4S1P1V2T1L1D1;G3V2L2N1D2;G3V3L1D2Q1;G6L3E2;G1A1D1Q3R2;G2Q3E1R2;G3A1S2P1V2L1D1;G3A3V1L2D2;G2A1V3L1N1D2;G2A1V4D2Q1;G4S1P1V3T1E1;P1T1C1L2Q1H1F1;G7K2H1F1;S1P1T1N…		STSVPENPK	P04150	S2P2V1T1N1K1E1					Yes
2C1L1K1M1R1;G2A2T1L2N2Q1;G1V2T1L1N3Q1;G1S1V1L2N3Q1;G2A2V2T1Q3;G2A2S1V1L1Q3;G1S1V3N1Q3;G3A3P1T2Q1K1;G2A1S1P1V1T1N1Q1K1;G2A1S2P1L1N1Q1K1;G2V1L1N2Q1K1E1;G3A2L1Q2K1E1;G2V2N1Q2K1E1;G3A1P1T1N1K2E1;G3A1S1P1Q1K2E1;G2A1S1V1T3K1H1;G1A1S3P2V1T1R1;G1A1S4P2L1R1;G1A3P1V1T2D1R1;G1A3S1P1T1L1D1R1;A3L2N1D2R1;A1S2P1V2D1Q1R1;A3V1L1D2Q1R1;A2S1P1V1D2K1R1;G2A2P1V1T2E1R1;G1S1P1V2T1N1E1R1;G1S2P1V1L1N1E1R1;G1S2P1V2Q1E1R1;…	0.3;0.3;0.3;0.3;0.3;0.3;0.3;0.3;0.3;0.3;0.3;0.3;0.3;0.3;0.3;0.3;0.3;0.3;0.3;0.3;0.3;0.3;0.3;0.3;0.3;0.3;0.3;0.3;0.3;0.3;0.3;0.3;0.3;0.3;0.3;0.3;0.3;0.3;0.3;0.3;0.3;0.3;0.3;0.3;0.3;0.3;0.3;0.3;0.3;0.3;0.3;0.3;0.3;0.3;0.3;0.3;0.3;0.3;0.3;0.3;0.3;0.3;0.3;0.3;0.3;1.3;1.3;1.3;1.3;1.3;1.3;1.3;1.3;1.3;1.3;1.3;1.3;1.3;1.3;1.3;1.3;1.3;1.3;1.3;1.3;1.3;1.3;1.3;1.3;1.3;1.3;1.3;1.3;1.3;1.3;1.3;1.3;1.3;1.3;1.3…										Yes
31462	961.437	G8S1V2T2;G8S2V1T1L1;G8S3L2;G7A1S3V1L1;S2P1V1C1L2D1E1;A2C1L3D2E1;G1A1C1L3D1E2;G2C1L3E3;P2V2T1C2L1M1;G1P1V1T2L1D1E1M1;G1S1P1T1L2D1E1M1;L3N1D2E1M1;G1P2T1C1L2M2;G4A1P3C1L1H1;G3A1P2T1C1F1R1;G3C1L1Q1K1H1Y1;G2P2V1C1N1R1Y1;G1V1C1L1D1H1R1Y1;G3C1L1N1Q1K1W1;G3V1C1Q2K1W1;G2S1P1V1T1C1R1W1;G2S2P1C1L1R1W1;G1V1C1L1N1D1R1W1;G1V2C1D1Q1R1W1;G3P1T2M1R1W1;G2L1D1Q1M1R1W1;S1P1V3T1C1E2;S2P1V2C1L1E2;A2V1C1L2D1E2;G1A1V1C1…		EMFGGFFK	Q9Y5X3	G2K1E1M1F3					Yes
3F1R1;S1P3M2F1R1;G2N1Q1H1F2R1;A1S1P2V1T1N2Y1;A1S2P2L1N2Y1;G1A3S1P2T1Q1Y1;A1S2P2V1N1Q1Y1;A3P1L1N1D1Q1Y1;A3P1V1D1Q2Y1;P1V2N2Q1E1Y1;A1S2P1V1T2H1Y1;A1S3P1T1L1H1Y1;A3T2L1D1H1Y1;V2T2N1E1H1Y1;S2L2N1E1H1Y1;S1V2T1Q1E1H1Y1;S2V1L1Q1E1H1Y1;A1V1T1D1K1E1H1Y1;A1S1L1D1K1E1H1Y1;G1V1T1K1E2H1Y1;G1S1L1K1E2H1Y1;A1P1C1L1K1M1H1Y1;A3S2P2T1N1F1;A3S3P2Q1F1;A2P1V1T1N2E1F1;A2S1P1L1N2E1F1;G1A4P1T1Q1E1F1;A2S1P1V1N1Q1E1F1;A2S1…											Yes
2;G3A1D1H2R2;G4E1H2R2;S1P3V2T1C1Y1;S2P3V1C1L1Y1;A2P2C1L2D1Y1;G1A1P2C1L2E1Y1;G1P3V1T2M1Y1;G1S1P3T1L1M1Y1;P2L2N1D1M1Y1;V1T3C1K1F1Y1;S1T2C1L1K1F1Y1;A1T2C1L1K1Y2;G6A2V2N1F1;A1P2V2T1C1E1F1;A1S1P2V1C1L1E1F1;A2P2T1L1D1M1F1;G1A1P2T1L1E1M1F1;G1A3S1T2N2R1;A1S2V1T1N3R1;A1S3L1N3R1;G1A3S2T1N1Q1R1;A1S3V1N2Q1R1;G1A3S3Q2R1;G1A1S2N2K1E1R1;S6K1H1R1;G1P1V1C1H1F2R1;A3S2D1E1R2;G1A2S2E2R2;A3S1P1C1M1R2;A1S1P1N1M2R2;S1C…	0.3;0.3;0.3;0.3;0.3;0.3;0.3;0.3;0.3;0.3;0.3;0.3;0.3;0.3;0.3;0.3;0.3;0.3;0.3;0.3;0.3;0.3;0.3;0.3;0.3;0.3;0.3;0.3;0.3;0.3;0.3;0.3;0.3;0.3;0.3;0.3;0.3;0.3;0.3;0.3;0.3;0.3;0.3;0.3;0.3;0.3;0.3;0.3;0.3;0.3;0.3;0.3;0.3;0.3;0.3;0.3;0.3;0.3;0.3;0.3;0.3;0.3;0.3;0.3;0.3;0.3;0.3;0.3;0.3;0.3;0.3;0.3;0.3;0.3;0.3;0.3;0.3;0.3;0.3;0.3;0.3;0.3;0.3;0.3;0.3;0.3;0.3;0.3;0.3;0.3;0.3;0.3;0.3;0.3;0.3;0.3;0.3;0.3;0.3;0.3…										Yes
74163	954.55	G1P2T3L2R1;L4N2Q2;V2L2Q4;G1A1P1T1L2Q2K1;G1P2T2L1N1K2;G1P2V1T2Q1K2;G1S1P2T1L1Q1K2;P1L2N1D1Q1K2;P1V1L1D1Q2K2;P2D2K4;T2L2D1K2H1;A1S1P2T2L2R1;P1V1T1L2Q1E1R1;S1P1L3Q1E1R1;A2P1V1T1L1Q2K1;A2S1P1L2Q2K1;A1P2V1T2N1K2;A1S1P2T1L1N1K2;A1S1P2V1T1Q1K2;A1S2P2L1Q1K2;S3P3K3;A2P2T1D1K3;G1A1P2T1K3E1;A2T3L2K1H1;V1T2L1K2E1H1;S1T1L2K2E1H1;L2N1H1F1R2;V1L1Q1H1F1R2;P1V1K1H1R2Y1;P1V1N1K1R2W1;A4P2T2K2;A2S1P2K3E1;A3P1K1R2W1;…	0.3;0.3;0.3;0.3;0.3;0.3;0.3;0.3;0.3;0.3;0.3;0.3;0.3;0.3;0.3;0.3;0.3;0.3;0.3;0.3;0.3;0.3;0.3;0.3;0.3;0.3;0.3;0.3;0.3;0.3;0.3;0.3;0.3;0.3;0.3;0.3;0.3;0.3;0.3;0.3;0.3;0.3;0.3;0.3;0.3;0.3;0.8;0.8;0.8;0.8;0.8;0.8;0.8;0.8;0.8;0.8;0.8;0.8;0.8;0.8;0.8;0.8;0.8;0.8;0.8;0.8;0.8;0.8;0.8;0.8;0.8;0.8;0.8;0.8;0.8;0.8;0.8;0.8;0.8;0.8;0.8;0.8;0.8;0.8;0.8;0.8;0.8;0.8;0.8;0.8;0.8;0.8;0.8;0.8;0.8;0.8;0.8;0.8;0.8;0.8…	LLTSSAVHK	Q9UPU5	A1S2V1T1L2K1H1					Yes
50644	969.565	G1L2Q3K1R1;P1T2L2N1R2;P1V1T2L1Q1R2;S1P1T1L2Q1R2;V5L2D2;A1L2N1Q2K1R1;A1V1L1Q3K1R1;P1T1L1N2K2R1;P1V1T1N1Q1K2R1;S1P1L1N1Q1K2R1;S1P1V1Q2K2R1;A1P1D1Q1K3R1;G1P1Q1K3E1R1;V1T3K2H1R1;S1T2L1K2H1R1;A1P1T1L1K1E1R2;P1N3K4;V6L1D1E1;A3P1T1Q1K2R1;A1P1N1K3E1R1;A1K1H1F1R3;V7E2;S1T1N1K4H1;S2Q1K4H1;G2V5R1W1;G2V3K2H1F1;G2P1T2L2R2;G1L3D1Q1R2;G1V1L5D2;G2A1L2Q2K1R1;G2P1T1L1N1K2R1;G2P1V1T1Q1K2R1;G2S1P1L1Q1K2R1;A1L3N1D1R2…	0.3;0.3;0.3;0.3;0.3;0.3;0.3;0.3;0.3;0.3;0.3;0.3;0.3;0.3;0.3;0.3;0.3;0.3;0.3;0.3;0.3;0.3;0.3;0.3;0.3;1.3;0.7;0.7;1.3;0.7;0.7;0.7;0.7;0.7;0.7;0.7;0.7;1.3;0.7;1.3;0.7;0.7;0.7;0.7;0.7;0.7;0.7;0.7;0.7;0.7;0.7;0.7;0.7;0.7;0.7;1.3;0.7;0.7;0.7;0.7;0.7;0.7;1.3;0.7;0.7;1.3;1.3;0.7;0.7;0.7;0.7;0.7;0.7;0.7;1.3;1.3;0.7;1.3;1.3;1.3;1.3;2.3;1.8;1.8;1.8;1.8;1.8;1.8;1.8;1.8;1.8;1.8;1.8;1.8;1.8;1.8;1.8;1.8;2.3;2.3…	HAFEIILK	Q07889	A1L3K1E1H1F1					Yes
5911	756.438	G5V1L2K1;A2Q1R3;G3A2V3K1;G4A1V2L1K1;G3V1L2N1K1;G3V2L1Q1K1;G1V3L1D1R1;G3A3L2K1;G2A1V3Q1K1;A1V4D1R1;G1V4E1R1;G1A5V2K1;G1V1N1R3;G1A3R3;G2A1V2L1N1K1;G2A4V1L1K1;G1A2V3N1K1;G3P1T1L1K2;G1A1L3D1R1;G2L3E1R1;G2A2L2Q1K1;G1V2L1N1Q1K1;G2A1P1V1T1K2;G2A1S1P1L1K2;S1P1V3T1R1;S2P1V2L1R1;A2V1L2D1R1;G1A1V1L2E1R1;G1A3V1L1Q1K1;A1V3N1Q1K1;G1A2S1P1V1K2;A2V2L1E1R1;A4V2Q1K1;G3V1R3;G1V1L2N2K1;G1V3Q2K1;G1A3L2N1K1;A1V2L1N2K1…	0.4;0.4;0.4;0.4;1.7;1.7;1.7;1.7;1.7;1.7;1.7;1.7;1;1;1.7;1.7;1.7;3;3;3;3;3;3;3;3;3;3;3;3;3;3;3;3;2.3;3;3;3;3;3;3;4.3;4.3;4.3;4.3;4.3;4.3;4.3;4.3;4.3;4.3;4.3;4.3;4.3;4.3;4.3;4.3;4.3;4.3;5.7;4.9;5.7;5.7;7;7;7;6.2;8.3;8.3;8.3;8.3;8.3;8.3;8.9;9.6;10.2;10.2;10.2;10.2;10.2;10.2;10.2;10.2;10.2;10.2;10.2;10.2;10.2;11.5;11.5;11.5;12.3;12.3;11.5;11.5;11.5;11.5;11.5;11.5;11.5;11.5;11.5;11.5;11.5;11.5;11.5;11…	ALETVPK	P63272	A1P1V1T1L1K1E1					Yes
56765	714.377	G3L1Q2R1;G2A1L1N1Q1R1;G2A1V1Q2R1;G2S1P1N1K1R1;V2N3R1;G1A2V1N1Q1R1;G1A5Q1R1;G1A2L1N2R1;A3V1N2R1;A6N1R1;G4A1L1Q1R1;G4S1P1K1R1;G3A2L1N1R1;G2V2N2R1;G3A2V1Q1R1;G1V1Q3R1;A1P1T1D1R2;G1P1T1E1R2;G2A3V1N1R1;A1L1N2Q1R1;S1P1N2K1R1;S2T1K1H1R1;A1S1P1E1R2;G2A6R1;G1L1N1Q2R1;A1V1N1Q2R1;A4Q2R1;G5A2L1R1;G4V2N1R1;G4A3V1R1;G1P2T1C1L1K1;A2P1C1L2Q1;A1P2V1T1C1K1;A1S1P2C1L1K1;G3L1K1H1F1;G2A1V1K1H1F1;G6V2R1;P1L2N1Q1M1;P1V…	0.4;0.4;0.4;0.4;0.4;0.4;0.4;0.4;0.4;0.4;1;1;1;1;1;1.8;1.8;1.8;1;1.8;1.8;1.8;1.8;1;1.8;1.8;1.8;2.4;2.4;2.4;3.8;3.8;3.8;3.8;4.6;4.6;3.8;3.8;3.8;3.8;3.8;3.8;5.2;5.2;5.2;5.2;5.2;5.2;5.2;5.2;5.2;5.2;5.2;5.2;5.2;5.2;6;6;6;6;6;6;6;6;6.6;6.6;6.6;6.6;6.6;6.6;6.6;6.6;7.4;6.6;7.4;8;8;8;8;8;8.8;8;8;8;9.4;9.4;9.4;9.4;9.4;9.4;9.4;9.4;10.2;10.2;10.2;10.2;9.4;9.4;9.4;9.4;9.4;9.4;9.4;9.4;9.4;9.4;9.4;9.4;9.4;9.4;1…	IGGAQNR	P14174	G2A1L1N1Q1R1					Yes
27912	919.476	G1V2T2C1L2D1;G1V3T2C1L1E1;G1S1V2T1C1L2E1;G1S2V1C1L3E1;G1A1V1T2L2D1M1;G1A1S1T1L3D1M1;V2T1L1D2K1M1;S1V1L2D2K1M1;G2V1T2L2E1M1;G2S1T1L3E1M1;G3P1V1C1K1F1R1;A1V4T2C1E1;A1S1V3T1C1L1E1;A1S2V2C1L2E1;S4P1V1L2M1;A2S1V1T1L2D1M1;G1A1V2T2L1E1M1;G1A1S1V1T1L2E1M1;G1A1S2L3E1M1;V3T1D1K1E1M1;S1V2L1D1K1E1M1;G1P1L2K1M3;G3A1P1K1M1F1R1;S1V1L2Y3;A2V3T2E1M1;A2S1V2T1L1E1M1;A2S2V1L2E1M1;S1V3K1E2M1;A1P1V1L1K1M3;G1S1V1T1C1L3…		EGLLFEGR	P19367	G2L2E2F1R1					Yes
A3C1L3D1M1;A1L3N1D1M2;A1V1L2D1Q1M2;G1L3N1E1M2;G1V1L2Q1E1M2;G4A2S1P2L1H1;G2V3T1D1H2;G2S1V2L1D1H2;G3L1N3K1F1;G4A2Q2K1F1;G2A1S2V1T1R1W1;G2A1S3L1R1W1;A1S3V2L1E2;A2P1V2T2M2;A2S2P1L2M2;A1V1L2N1E1M2;A1V2L1Q1E1M2;S1P1V2K1E1M2;G1A1S1V3D1H2;G2S1V3E1H2;G2A1V1N3K1F1;G2A4S1P1R1Y1;G1A2S3V1R1W1;A4L2E1M2;G2A4N2K1F1;G1A6D1F1R1;G1V2T1C2L3;G2T1C1L4M1;G1A1V1T1C1L3M1;G1A1S1C1L4M1;G1L3D1K1M2;G4P1V2L1Q1H1;G3V2T1Q1F1R1;…	0.3;0.3;0.3;0.3;0.3;0.3;0.3;0.3;0.3;0.3;0.3;0.3;0.3;0.3;0.3;0.3;0.3;0.3;0.3;0.3;0.3;0.3;0.3;0.3;0.3;0.3;0.3;0.3;0.3;0.3;0.3;0.3;0.3;0.3;0.3;0.3;0.3;0.3;0.3;0.3;0.3;0.3;0.3;0.3;0.3;0.3;0.3;0.3;0.3;0.3;0.8;0.8;0.8;0.8;0.8;1.4;1.4;1.4;1.4;0.8;1.4;0.8;0.8;0.8;1.4;0.8;0.8;0.8;1.4;1.4;0.8;0.8;1.4;1.4;1.4;0.8;0.8;0.8;1.4;1.4;1.4;1.4;0.8;0.8;0.8;1.4;1.4;1.4;1.4;1.4;1.4;1.4;1.4;1.4;1.4;0.8;1.4;0.8;1.4;1.4…										Yes
93708	804.438	G3A1T3L1K1;G2V1T2D1K2;G2S1T1L1D1K2;V2C2L2R1;G1C1L3M1R1;G2A2V1T3K1;G2A2S1T2L1K1;G1S1V2T2N1K1;G1S2V1T1L1N1K1;G1S3L2N1K1;G1S2V2T1Q1K1;G1S3V1L1Q1K1;G1A1S1V1T1D1K2;G1A1S2L1D1K2;G2S1V1T1K2E1;G2S2L1K2E1;A1V1C1L2M1R1;G2V1N1F1R2;G1A3S1V1T2K1;G1A3S2T1L1K1;A1S2V2T1N1K1;A1S3V1L1N1K1;A1S3V2Q1K1;A2S2V1D1K2;A2L2M2R1;G2A3F1R2;A4S2V1T1K1;A4S3L1K1;G1A1S2V1K2E1;G3S1V2T2K1;G3S2V1T1L1K1;G3S3L2K1;G2T3L1Q1K1;G4V1F1R2;G…	0.3;0.3;0.3;0.3;0.3;0.3;0.3;0.3;0.3;0.3;0.3;0.3;0.3;0.3;0.3;0.3;0.3;0.3;0.3;0.3;0.3;0.3;0.3;0.3;0.3;0.3;0.3;0.3;0.3;0.9;0.9;0.9;1.6;0.9;0.9;0.9;1.6;1.6;1.6;1.6;1.6;1.6;1.6;1.6;1.6;1.6;1.6;1.6;0.9;1.6;0.9;1.6;1.6;1.6;1.6;1.6;1.6;1.6;1.6;1.6;1.6;1.6;1.6;1.6;1.6;1.6;1.6;1.6;0.9;1.6;1.6;1.6;1.6;1.6;1.6;0.9;1.6;1.6;1.6;2.1;2.8;2.8;2.8;2.8;2.8;2.8;2.8;2.8;2.8;2.8;2.1;2.8;2.8;2.8;2.8;3.4;3.4;3.4;3.4;3.4…	PGEYVLK	Q5TBA9	G1P1V1L1K1E1Y1					Yes
47337	930.492	G5T1N1K2R1;G5S1Q1K2R1;G4A1V1T2R2;G4A1S1T1L1R2;G3S1V1D1K1R2;G4A1S1N1K2R1;G3A2S1V1T1R2;G2S2V2N1R2;G2P2V2K1M1F1;G2A3S2V1R2;V4C1L1H1Y1;G1V2L2M1H1Y1;V4T1M1H1F1;S1V3L1M1H1F1;A1V3L1M1H1Y1;G5T2L1R2;G3C1L4W1;G3A2S2L1R2;G2A1V1C1L3W1;P5L1Q1W1;G1A2V2C1L2W1;V4C1L1N1W1;V5C1Q1W1;G2A2L3M1W1;G1V2L2N1M1W1;G1V3L1Q1M1W1;A3V3C1L1W1;G1A3V1L2M1W1;A1V3L1N1M1W1;A1V4Q1M1W1;A4V2L1M1W1;P1T1C1L1N1Q1K2;P1V1T1C1Q2K2;S1P1C1L1Q2…	0.3;0.3;0.3;0.3;0.3;0.3;0.3;0.3;0.3;0.3;0.3;0.3;0.3;0.3;0.3;0.3;0.3;0.3;0.3;0.3;0.3;0.3;0.3;0.3;0.3;0.3;0.3;0.3;0.3;0.3;0.3;0.8;0.8;0.8;0.8;0.8;0.8;0.8;0.8;0.8;0.8;0.8;0.8;0.8;0.8;1.4;1.4;0.8;0.8;1.4;1.4;1.4;1.4;1.4;1.4;1.4;0.8;1.4;1.4;1.4;1.4;1.4;1.4;1.4;1.4;1.4;1.4;1.4;1.4;1.4;1.4;1.4;1.4;1.4;1.4;1.4;1.4;1.4;1.4;1.4;1.4;0.8;0.8;1.4;1.4;0.8;0.8;1.4;1.4;1.4;1.4;1.4;0.8;1.4;1.4;1.4;1.4;0.8;1.4;1.4…	GPLDNFLR	Q13111	G1P1L2N1D1F1R1					Yes
102033	914.519	G4C1L5;G3A1V1C1L4;A1P5L2N1;G1V4C1L2N1;S1P6V1K1;G2V2L3N1M1;P3L3E1H1;G1A3V3C1L2;A1V5C1L1N1;G1A1V3L2N1M1;G1A4V2L2M1;A2V4L1N1M1;G1P5L2Q1;P1C1Q1K2R2;G2A2V2C1L3;A1P5V1L1Q1;G1V5C1L1Q1;G3A2L4M1;G2V3L2Q1M1;P3T2K2F1;A1V6C1Q1;G2A3V1L3M1;G1A1V4L1Q1M1;G1S1P1V4K1M1;A4V4C1L1;A2V5Q1M1;A5V3L1M1;G1A1V2C1L3Q1;G2A1L4Q1M1;G1A2V1L3Q1M1;V4L1Q2M1;G1A1P1V2T1L1K1M1;G1A1S1P1V1L2K1M1;P1V3D1K2M1;A3V2L2Q1M1;A2S1P1V2L1K1M1;G2A…	0.3;0.3;0.3;0.3;0.3;0.3;0.3;0.3;0.3;0.3;0.3;0.3;0.3;0.3;0.3;0.3;0.3;0.3;0.3;0.3;0.3;0.3;0.3;0.3;0.3;0.3;0.3;1.4;1.4;1.4;1.4;1.4;1.4;1.4;1.4;1.4;0.8;0.8;1.4;1.4;0.8;1.4;1.4;1.4;1.4;0.8;0.8;0.8;0.8;0.8;1.4;1.4;1.4;1.4;1.4;1.4;0.8;1.4;1.4;1.4;1.4;0.8;0.8;0.8;0.8;0.8;0.8;0.8;0.8;0.8;0.8;1.4;0.8;0.8;0.8;0.8;0.8;0.8;0.8;0.8;0.8;0.8;0.8;0.8;0.8;0.8;0.8;0.8;0.8;0.8;1.4;1.4;0.8;0.8;0.8;1.4;0.8;2.5;2.5;2.5…	QRLEELK	Q9BVP2	L2Q1K1E2R1					Yes
95715	798.435	G1L1K1R1Y2;G1V1L2N1H1F1;G1P1V2K1H1Y1;S1V1K1F1R1Y1;A1V1K1R1Y2;G1A3L2H1F1;A1V2L1N1H1F1;A4V1L1H1F1;G1V2L1Q1H1F1;G2A2P1L1K1W1;G1P1V2N1K1W1;A1V3Q1H1F1;G1A3P1V1K1W1;P1L2D1R1W1;G1S1P2K2W1;P1V1L1E1R1W1;G1P3L1R1Y1;G1P4V2H1;G2A1V2L1H1F1;G1P1T1L1K1H1F1;S1P3V1F1R1;T2K1F2R1;A1P3V1R1Y1;G1A2V3H1F1;A2L2Q1H1F1;A1P1V1T1K1H1F1;A1S1P1L1K1H1F1;A2P1L1K1H1Y1;G3V1L2H1F1;P2H2R2;G3P1V2K1W1;G1A1P1L1Q1K1W1;A2P1L1N1K1W1;A2P1…	0.3;0.3;0.3;0.3;0.3;0.3;0.3;0.3;0.3;0.3;0.3;0.3;0.3;1.6;1.6;1.6;1.6;1.6;0.9;1.6;1.6;1.6;1.6;0.9;1.6;1.6;1.6;1.6;0.9;0.9;0.9;1.6;1.6;1.6;2.2;2.2;2.2;2.2;2.2;2.2;2.2;2.2;2.2;2.2;2.2;2.2;2.2;2.2;2.9;2.9;3.4;3.4;3.4;4.1;3.4;3.4;3.4;3.4;3.4;3.4;3.4;3.4;3.4;3.4;3.4;3.4;3.4;3.4;3.4;3.4;3.4;3.4;3.4;3.4;3.4;3.4;3.4;3.4;3.4;3.4;3.4;5.4;5.4;5.4;5.4;5.4;4.7;4.7;4.7;4.7;4.7;4.7;4.7;4.7;4.7;4.7;4.7;4.7;4.7;4.7…	PSAIQQR	P60842	A1S1P1L1Q2R1					Yes
109211	805.456	G1P1V1K2M1F1;P2V1L2M1H1;A1P1C1L1K2F1;T1L1K2M1W1;P1T1K2F1W1;A1T1C1Q1K3;P3V1L1H1F1;G4K2F1R1;G2V2R2Y1;A3L1K1F1W1;S3V3T1K1;S4V2L1K1;V3C1K2M1;G1V1L1K2M2;A1V2K2M2;G1C1D1K4;V2T2C1K1R1;S1V1T1C1L1K1R1;S2C1L2K1R1;G1T2L1K1M1R1;G1A2T1C1K3;S1V1C1N1K3;G1T1N1K3M1;A1V1T2K1M1R1;A1S1T1L1K1M1R1;A3S1C1K3;A1S1N1K3M1;G1S1Q1K3M1;V1L1K1H1F1Y1;V1L1N1K1F1W1;V2Q1K1F1W1;G1V2T4K1;G1S1V1T3L1K1;G1S2T2L2K1;V1C2L2K2;G3P1L2H1R1;G…	0.3;1.6;1.6;1.6;2.1;2.1;2.1;4.1;4.1;3.4;4.1;4.1;4.1;4.1;4.1;3.4;3.4;3.4;3.4;3.4;3.4;3.4;3.4;3.4;3.4;3.4;3.4;3.4;3.4;3.4;3.4;5.3;5.3;5.3;5.3;5.3;5.3;5.3;5.3;5.3;5.3;5.3;5.3;5.3;5.3;5.3;5.3;4.6;5.3;5.3;5.3;4.6;4.6;4.6;4.6;4.6;6.6;6.6;6.6;6.6;6.6;6.6;6.6;6.6;6.6;5.9;5.9;6.6;6.6;6.6;6.6;6.6;6.6;6.6;6.6;6.6;5.9;5.9;5.9;5.9;5.9;5.9;6.6;7.8;7.8;7.8;7.8;7.8;7.1;7.1;7.1;7.1;7.1;7.1;7.1;7.1;7.1;7.1;7.1;7.1…	RYAGALR	P54578	G1A2L1R2Y1					Yes
5910	863.475	G1P2C1L2K1H1;A1P2V1C1L1K1H1;T1L3M1H2;A1T1C1K3W1;P4V2C1R1;G1P4L1M1R1;P1T1C1L1K1F1R1;G1V2C2K3;G2C1L1K3M1;P1C1N1K3F1;A1P4V1M1R1;G4P1V1K1H1R1;G3S1K1F1R2;G3A1K1R2Y1;G1A1V1C1K3M1;A2P2L1K1M1H1;V2T1K1M2R1;S1V1L1K1M2R1;G2S2V1T2K2;G2S3T1L1K2;G1A1S3V1T1K2;G1A1S4L1K2;A2S4V1K2;G1A2K3M2;G2P1C1K3F1;V1C1L2N1F1R1;V2C1L1Q1F1R1;G1L2Q1M1F1R1;P1V2C1K1R1Y1;G1P1L1K1M1R1Y1;G1P2V2K1M1H1;A3C1L2F1R1;A1L2N1M1F1R1;A1V1L1Q1M1…	0.8;0.8;0.8;0.8;0.8;0.8;0.8;1.5;1.5;0.8;0.8;1.5;1.5;1.5;1.5;0.8;1.5;1.5;1.5;1.5;1.5;1.5;1.5;1.5;2;2;2;2;2;2;2;2;2;2;2;2.6;2;2.6;2.6;2.6;2.6;2.6;2;2.6;2.6;2.6;2;2.6;2.6;2.6;2.6;2.6;2.6;2.6;2.6;2.6;2.6;2.6;2.6;2.6;2.6;2.6;2.6;2.6;3.2;3.2;3.2;3.2;3.2;3.2;3.2;3.2;3.8;3.8;3.8;3.8;3.8;3.8;3.8;3.8;3.8;3.8;3.8;3.8;3.8;3.8;3.8;3.8;3.8;3.8;3.8;3.8;3.8;3.8;3.8;3.8;4.3;4.3;4.3;4.3;4.3;4.3;4.3;4.3;4.3;4.3;5;5…	ALETVFGK	Q96E39	G1A1V1T1L1K1E1F1					Yes
69288	871.501	G2P1T2K1R2;G1L1D1Q1K1R2;V1T1L1N2R2;S1L2N2R2;G1A2T1L1Q1R2;S1V2Q2R2;A1V1D1Q1K1R2;G1L1N1K1E1R2;G1V1Q1K1E1R2;P1C1L3K1W1;G1S1V6D1;A3T1L1N1R2;A3V1T1Q1R2;A3S1L1Q1R2;A2S2P1K1R2;A1V1N1K1E1R2;A4K1E1R2;G2A1Q2K2R1;V2T1N1Q1R2;S1V1L1N1Q1R2;G1A1S1P1T1K1R2;A1L1N1D1K1R2;V1N3K2R1;G1A2N1Q1K2R1;A3N2K2R1;G1Q3K2R1;G2V4T1L1E1;A1N1Q2K2R1;G1A1S1V4L1E1;G2V1T1L1N1R2;G2S1L2N1R2;G2V3T1L2D1;G2S1V2L3D1;G2A3T1L1R2;A1T1L1Q2R2;P1…	0.3;0.3;0.3;0.3;0.3;0.3;0.3;0.3;0.3;0.3;0.3;0.3;0.3;0.3;0.3;0.3;0.3;0.3;0.3;0.3;0.3;0.3;0.3;0.3;0.3;1.5;1.5;1.5;1.5;0.8;0.8;1.5;1.5;0.8;1.5;1.5;1.5;1.5;1.5;1.5;1.5;0.8;0.8;1.5;1.5;1.5;1.5;0.8;1.5;0.8;0.8;0.8;0.8;0.8;0.8;0.8;0.8;0.8;0.8;0.8;0.8;0.8;0.8;0.8;2.6;2.6;2.6;2.6;2.6;2.6;2.6;2.6;2.6;2.6;2.6;2.6;2.6;2.6;2.6;2.6;2.6;2.6;2.6;2.6;2.6;2.6;2.6;2.6;2.6;2.6;2.6;2.6;2.6;2.6;2.6;2;2;2;2;2;2;2;2.6;2…	LEQELLK	Q13137-4	L3Q1K1E2					Yes
101514	942.525	G1P2T4L1R1;P1T2L2D1Q1R1;V1T1L2N1Q3;S1L3N1Q3;S1V1L2Q4;A1L2D1Q3K1;G1L2Q3K1E1;A1P2V1T4R1;A1S1P2T3L1R1;P1T2L2N1E1R1;P1V1T2L1Q1E1R1;S1P1T1L2Q1E1R1;P2D1F1R3;A3T1L2Q3;A2P1T2L1N1Q1K1;A1L2N1Q2K1E1;A1V1L1Q3K1E1;P1T1L1N2K2E1;P1V1T1N1Q1K2E1;S1P1L1N1Q1K2E1;S1P1V1Q2K2E1;A1P1D1Q1K3E1;G1P1Q1K3E2;V1T3K2E1H1;S1T2L1K2E1H1;A1P1T1L1K1E2R1;G1P1L2N1H2R1;G1P1V1L1Q1H2R1;T1L1N1H1F1R2;G3P2V4Y1;A1L1Q1H1R2Y1;A3P1T1Q1K2E1;A1P…	0.3;0.3;0.3;0.3;0.3;0.3;0.3;0.3;0.3;0.3;0.3;0.3;0.3;0.3;0.3;0.3;0.3;0.3;0.3;0.3;0.3;0.3;0.3;0.3;0.3;0.3;0.3;0.3;0.3;0.3;0.3;0.3;0.3;0.3;0.3;0.3;0.3;0.3;0.3;0.3;0.3;0.3;0.3;0.3;0.3;0.3;0.3;0.3;0.3;0.3;0.3;0.3;0.3;0.3;0.3;0.3;0.3;0.3;0.3;0.3;0.3;0.3;0.3;0.3;0.3;0.8;0.8;0.8;0.8;0.8;0.8;0.8;0.8;1.4;0.8;1.4;1.4;1.4;1.4;1.4;1.4;0.8;0.8;0.8;0.8;0.8;0.8;0.8;0.8;0.8;0.8;0.8;0.8;0.8;0.8;0.8;1.4;0.8;0.8;0.8…	QQGDLVRK	P41250	G1V1L1D1Q2K1R1					Yes
136060	816.497	P1T1C1L1K3;G3S1K3R1;V1C1L2N1K2;V2C1L1Q1K2;G1L2Q1K2M1;A3C1L2K2;A1L2N1K2M1;A1V1L1Q1K2M1;G1V1T2K1R2;G1S1T1L1K1R2;G1S1N1K3R1;A1S1V1T1K1R2;A1S2L1K1R2;V1T1C1L3R1;S1C1L4R1;A1T1L3M1R1;S1P1V1K3M1;G2V1C1L2K2;G1A1V2C1L1K2;A2V3C1K2;T1K2E1R2;G2A1L2K2M1;V3T1L1M1R1;S1V2L2M1R1;G1A2V1L1K2M1;V3N1K2M1;A3V2K2M1;V5T3;S1V4T2L1;S3V2L3;S2V3T1L2;G1P5K2;P2L3Q1H1;G2V3K2M1;V4K1H2;V1C1K1R3;A1P1T1L2F1R1;A1K1M1R3;G1P2K3Y1;G1V1…	0.9;1.6;2.1;2.1;2.1;2.1;2.1;2.1;2.8;2.8;2.8;2.8;2.8;2.1;2.1;2.1;2.1;3.3;3.3;3.3;4;3.3;3.3;3.3;3.3;3.3;3.3;5.2;5.2;5.2;5.2;4.6;4.6;4.6;6.5;5.8;5.8;5.8;5.8;6.5;6.5;6.5;6.5;6.5;5.8;5.8;5.8;5.8;5.8;5.8;5.8;5.8;7.7;7.7;7;7;7;7;7.7;7.7;7.7;7.7;7;7;7;7;7;7;7;7.7;7.7;9.5;10.1;9.5;9.5;9.5;9.5;9.5;9.5;10.7;10.7;10.7;10.7;11.4;10.7;10.7;10.7;10.7;10.7;10.7;10.7;10.7;10.7;10.7;10.7;10.7;10.7;10.7;10.7;10.7;1…	VLHLAHK	Q92696	A1V1L2K1H2					Yes
53792	911.523	P2T1C1L3R1;S1P3K3M1;P2C1L2N1K2;P2V1C1L1Q1K2;A1P2L1Q1K2M1;G2P2C1L2K2;G1A1P2V1C1L1K2;A2P2V2C1K2;V2T1C1L2K1H1;S1V1C1L3K1H1;G1T1L3K1M1H1;G5P1V1K2R1;P2V2T1L1M1R1;S1P2V1L2M1R1;G1A2P2L1K2M1;A1V1T1L2K1M1H1;A1S1L3K1M1H1;S1K4M1Y1;P1V2L2W2;P1V1K2F3;P2V2N1K2M1;A3P2V1K2M1;G3P1V1N1K2R1;G3A3P1K2R1;G2P2V2K2M1;G3P1V1T1L1R2;G3S1P1L2R2;V4T1K1M1H1;S1V3L1K1M1H1;G2A1P1V2T1R2;G2A1S1P1V1L1R2;G1A2S1P1V2R2;V1L1K2M1F2;P2C1…	0.3;0.3;0.3;0.3;0.3;0.8;0.8;0.8;0.8;0.8;0.8;1.4;0.8;0.8;0.8;0.8;0.8;0.8;0.8;0.8;0.8;0.8;2.5;2.5;1.9;2.5;2.5;1.9;1.9;2.5;2.5;2.5;2.5;3;3;3.6;3.6;3.6;3.6;3;3;3;3.6;3.6;3.6;3.6;3.6;3.6;3.6;3.6;3.6;3.6;3.6;3.6;3.6;3.6;3.6;3.6;4.1;4.1;4.1;4.1;4.1;4.1;4.1;4.1;4.1;4.1;4.1;4.1;4.1;4.1;4.1;4.1;4.1;4.1;4.1;4.1;4.1;4.1;4.1;4.1;4.1;4.7;4.7;4.7;4.7;4.7;4.7;4.7;4.7;4.7;4.7;4.7;4.7;5.2;5.2;5.2;5.2;5.2;5.2;5.2;5…	HTAFVIPK	P82933	A1P1V1T1L1K1H1F1					Yes
64575	844.484	G2A1L2K1M1R1;G1A2V1L1K1M1R1;V3N1K1M1R1;A3V2K1M1R1;G2V1C1L2K1R1;G1A1V2C1L1K1R1;A2V3C1K1R1;G1P5K1R1;G2P1C1K4;P1T1L2K1H2;G2V3K1M1R1;Q2K3W1;A2P3K2H1;S1P1V1K2M1R1;V1C1L2N1K1R1;V2C1L1Q1K1R1;G1L2Q1K1M1R1;A3C1L2K1R1;A1L2N1K1M1R1;A1V1L1Q1K1M1R1;V2K2W2;P1V1T4L2;S1P1T3L3;V1C1R4;T1L3K1E2;G1P1L1Q1K1F1R1;A1M1R4;G1P2K2R1Y1;L1D1K2R1W1;V1L3N1H2;V2L2Q1H2;G1T1K3H1F1;A1P1L1N1K1F1R1;A1P1V1Q1K1F1R1;G1A1Q1K3W1;A2T1L1K1…	0.3;0.3;0.3;0.3;0.3;0.3;0.3;0.9;1.5;0.9;0.9;0.9;0.9;1.5;1.5;1.5;1.5;1.5;1.5;1.5;1.5;2;2;2;2;2;2;2;2;2;2;2;2;2;2;2;2;2;2;2;2;2.7;2.7;3.2;3.2;3.2;3.2;3.2;3.2;3.2;3.2;3.2;3.2;3.2;3.2;3.2;3.2;3.2;3.2;3.2;3.2;4.4;4.4;4.4;4.4;4.4;4.4;4.4;5.1;5.6;5.6;5.6;5.6;5.6;5.6;6.2;6.2;6.2;6.2;6.2;6.8;6.8;6.8;6.8;6.8;6.8;6.8;6.8;6.8;6.8;6.8;6.8;6.8;6.8;6.8;6.8;6.8;6.8;6.8;6.8;6.8;7.4;7.4;7.4;7.4;8;8;8;8;8;8;8;8;8;8…	KLTPMQK	Q9P270	P1T1L1Q1K2M1					Yes
144995	940.432	G7P2T1L1D1;T4C2R2;G6A1P2V1T1D1;G6A1S1P2L1D1;G5A2S1P2V1D1;G5S3T1K1F1;G5C1K2M1F1;G5A1S2T1K1Y1;G4L1M2R1Y1;P1C1Q2F1R1Y1;G1P1T1C1L1Q1H1W1;A1P3C1D1R1W1;G1P3C1E1R1W1;T2C1Q1F1R1W1;P3L1E3M1;G4P1V2M2H1;G4A1S4K1F1;P2C1L1N2H1F1;P1V1T2C1H2F1;S1P1T1C1L1H2F1;G4A2S3K1Y1;A1P1T1C1L1H2Y1;G3A1V1M2R1Y1;A1P1T1C1L1N1H1W1;A1P1V1T1C1Q1H1W1;A1S1P1C1L1Q1H1W1;S2P2C1K1H1W1;P1D1Q1K1M1H1W1;V3T1M4;S1V2L1M4;A1P1T2M1H2F1;L1Q1E1M1…		YLDSMGQK	Q9HC62	G1S1L1D1Q1K1M1Y1					Yes
A3L1M2Y1;G2A1V2N1M2Y1;A1P3E1M1H1Y1;G2A4V1M2Y1;G5A1S1V1D1K1H1;G4V1T1C1L1M1F1;G7V1T1H1W1;G7S1L1H1W1;G3A1S1V1C1L1M1F1;G4A1T1L1M2F1;G3V1D1K1M2F1;G3A2V1T1M2F1;G3A2S1L1M2F1;G3S2V2N1Q1H1;G3P1V1M2H1R1;G3A3S2L1N1H1;G3A3S2V1Q1H1;G1S1T2C2N1K2;G2P3C1L1D1W1;A1S2T1C2N1K2;G1P1C1D1Q1K1F2;G1A1P3V1C1D1W1;G2P3V1C1E1W1;G1T2C1L1N1F1W1;G1V1T2C1Q1F1W1;G1S1T1C1L1Q1F1W1;G1A1T1C1L1Q1Y1W1;G1S1P1T1C1K1Y1W1;C1L1N1D1K1Y1W1;V1…	0.3;0.3;0.3;0.3;0.3;0.3;0.3;0.3;0.3;0.3;0.3;0.3;0.3;0.3;0.3;0.3;0.3;0.3;0.3;0.3;0.3;0.3;0.3;0.3;0.3;0.3;0.3;0.3;0.3;0.3;0.3;0.3;0.3;0.3;0.3;0.3;0.3;0.3;0.3;0.3;0.3;0.3;0.3;0.3;0.3;0.3;0.3;0.3;1.4;1.4;1.4;1.4;1.4;1.4;1.4;1.4;1.4;1.4;1.4;1.4;1.4;1.4;1.4;1.4;1.4;0.8;1.4;1.4;1.4;1.4;1.4;1.4;1.4;1.4;1.4;1.4;1.4;1.4;1.4;0.8;0.8;1.4;1.4;0.8;1.4;1.4;1.4;1.4;1.4;0.8;0.8;1.4;0.8;0.8;0.8;0.8;0.8;0.8;0.8;0.8…										Yes
127332	803.439	T2L3D1E1;V1T2L2E2;S1T1L3E2;G2P2L2N1H1;G1L3D1H2;G1P1T1L1N1F1R1;G1P1V1T1Q1F1R1;G1S1P1L1Q1F1R1;G1A1P1L1Q1R1Y1;G1S1P2K1R1Y1;G1A1P2V1L1N1H1;A1V1L2D1H2;G1V1L2E1H2;G1P1N2K2F1;G1S1T1K2H1F1;A1P1V1T1N1F1R1;A1S1P1L1N1F1R1;A1S1P1V1Q1F1R1;A2P1D1K1F1R1;G1A1P1K1E1F1R1;G1A1T1K2H1Y1;A2P1L1N1R1Y1;A2P1V1Q1R1Y1;A2P2V2N1H1;A1V2L1E1H2;A1S2K2H1F1;A4P1T1F1R1;A2S1K2H1Y1;A5P2V1H1;G2P2V1L1Q1H1;G2T1Q1K2W1;G1A1T2L1R1W1;V1T1D…	0.3;0.3;0.3;0.3;0.3;0.3;0.3;0.3;0.3;0.3;0.3;0.3;0.3;0.3;0.3;0.3;0.3;0.3;0.3;0.3;0.3;0.3;0.3;0.3;0.3;0.3;0.3;0.3;0.3;0.3;0.3;0.3;0.3;0.3;0.3;0.3;0.3;0.3;0.3;0.3;0.3;0.3;1.6;1.6;1.6;1.6;1.6;1.6;0.9;1.6;1.6;0.9;0.9;0.9;0.9;1.6;1.6;1.6;1.6;1.6;1.6;0.9;1.6;1.6;0.9;1.6;0.9;1.6;0.9;0.9;0.9;0.9;0.9;0.9;0.9;1.6;0.9;0.9;0.9;0.9;2.8;2.8;2.8;2.8;2.8;2.8;2.8;2.8;2.8;2.8;2.8;2.8;2.8;2.8;2.8;2.8;2.8;2.1;2.1;2.1…	TNLESLK	Q96SB8	S1T1L2N1K1E1					Yes
139568	848.46	G2A1T4L1K1;G1V1T3D1K2;G1S1T2L1D1K2;G1A2V1T4K1;G1A2S1T3L1K1;S1V2T3N1K1;S2V1T2L1N1K1;S3T1L2N1K1;S2V2T2Q1K1;S3V1T1L1Q1K1;S4L2Q1K1;A2C2L2K2;A1S1V1T2D1K2;A1S2T1L1D1K2;C1L2N1K2M1;V1C1L1Q1K2M1;G1V1T1N1F1R2;G1S1L1N1F1R2;G2K1E1F1R2;A3S1V1T3K1;A3S2T2L1K1;A1L1Q1K2M2;S1P1K3M2;G2S1V1K2H2;G1A3T1F1R2;A1S1V1N1F1R2;G1A4P1V1H1R1;A4S1F1R2;A5R2Y1;T1C1L3M1R1;G2L1Q1R2Y1;G1S1V1T2K2E1;G1S2T1L1K2E1;G2P1V1L1N1H1R1;G2P1V2Q…	0.3;0.3;0.3;0.3;0.3;0.3;0.3;0.3;0.3;0.3;0.3;0.3;0.3;0.3;0.3;0.3;0.3;0.3;0.3;0.3;0.3;0.3;0.3;0.3;0.3;0.3;0.3;0.3;0.3;0.3;0.3;0.3;0.3;0.3;0.3;0.3;0.3;0.3;0.3;0.3;0.3;0.3;0.3;0.3;1.5;1.5;1.5;1.5;1.5;1.5;1.5;1.5;0.9;0.9;0.9;1.5;0.9;0.9;0.9;1.5;1.5;1.5;0.9;0.9;1.5;1.5;1.5;1.5;0.9;0.9;1.5;1.5;0.9;0.9;1.5;1.5;1.5;1.5;1.5;1.5;0.9;1.5;1.5;1.5;0.9;0.9;0.9;0.9;0.9;0.9;1.5;0.9;0.9;0.9;0.9;0.9;0.9;0.9;2.7;2.7…	VSVSTQTK	Q15326	S2V2T2Q1K1					Yes
75964	852.518	P1V1L2K1H1F1;P2V2K2W1;G1V1K3F2;V1L3K1M1H1;P2Q2K3;T1L2N1K2H1;V1T1L1Q1K2H1;S1L2Q1K2H1;A2P2T1L1K1R1;P2V1K2E1R1;A2P2N1K3;P1L3N1Q1R1;P1V1L2Q2R1;P2L1D1K2R1;T2L3H1R1;G1A1P2Q1K3;A1L1K3E1H1;G2T1L2K2H1;G1A1P1L3N1R1;G1P2V2T1K1R1;A2P1V1L2N1R1;A1S1P2V2K1R1;A2V2T1K2H1;A5P1L2R1;G2P1L3Q1R1;G1A1P1V1L2Q1R1;G1S1P2V1L1K1R1;G2A2P2K3;G1A1V1T1L1K2H1;G1A1S1L2K2H1;V2D1K3H1;A2P1V2L1Q1R1;A2S1V1L1K2H1;G1A1P1V3R2;G2P1V2L1R2;…	0.8;0.8;2;2.7;3.2;4.4;4.4;4.4;4.4;4.4;4.4;4.4;4.4;4.4;4.4;4.4;4.4;5.5;5.5;5.5;5.5;5.5;5.5;5.5;5.5;5.5;5.5;5.5;5.5;5.5;5.5;5.5;5.5;6.2;6.2;6.7;6.7;6.7;6.7;6.7;6.7;6.7;6.7;7.4;7.4;7.4;7.4;7.4;7.4;7.9;7.9;7.9;8.5;8.5;8.5;8.5;8.5;8.5;9.7;9.7;10.2;10.2;10.2;10.9;10.9;10.9;10.9;11.4;12.1;12.1;12.1;13.8;13.8;14.9;14.9;14.9;14.9;14.9;16.1;17.3;17.3;17.3;17.3;17.3;17.3;17.3;17.3;17.3;17.3;17.3;18.4;18.4;1…	LPVQLQR	P27105	P1V1L2Q2R1					Yes
68979	957.538	G3V1C1L4N1;G3V2C1L3Q1;G4L4Q1M1;G3A3C1L4;P5L2N2;G2A1V3C1L2Q1;P5V2Q2;G1A1P6T1K1;G2P1V4T1C1K1;G2S1P1V3C1L1K1;G3A1L4N1M1;G3A1V1L3Q1M1;G3P1V2T1L1K1M1;G3S1P1V1L2K1M1;P4V1T2L1H1;P2T1L1Q2K1F1;P2T3K2W1;G2A4V1C1L3;G1A2V3C1L2N1;V5C1L1N2;A3P5L1Q1;G1A2V4C1L1Q1;V6C1N1Q1;A2S1P6K1;G1A1S1P1V4C1K1;G1V3L2N2M1;G1V5Q2M1;G2A1P1V3T1K1M1;G2A1S1P1V2L1K1M1;P1L2H2R1W1;G1A5V2C1L2;A3V5C1Q1;G2A5L3M1;G1A3V2L2N1M1;A1V4L1N2M1;G1…	0.3;0.3;0.3;0.3;0.3;0.3;0.3;0.3;0.3;0.3;0.3;0.3;0.3;0.3;0.3;0.3;0.3;0.3;0.3;0.3;0.3;0.3;0.3;0.3;0.3;0.3;0.3;0.3;0.3;0.3;0.3;0.3;0.3;0.3;0.3;0.3;0.3;0.3;0.3;0.3;0.3;0.3;0.3;0.3;0.3;0.3;0.3;0.3;0.3;0.3;0.3;0.3;1.3;1.3;0.8;0.8;0.8;0.8;0.8;1.3;0.8;0.8;0.8;0.8;0.8;0.8;1.3;0.8;0.8;1.3;0.8;1.3;1.3;1.3;1.3;1.3;1.3;0.8;0.8;1.3;1.3;1.3;0.8;0.8;0.8;0.8;0.8;0.8;0.8;0.8;0.8;0.8;0.8;0.8;0.8;0.8;0.8;0.8;0.8;0.8…	LEILVEDK	O60244	V1L3D1K1E2					Yes
81838	842.375	G1V3T1C2Y1;G4N1R1Y2;G6A1P1Q1W1;G2V1T2M2F1;G2S1T1L1M2F1;G5A1S1P1H1F1;A1S1V3C2Y1;S4V2D1Y1;G5A2P1N1W1;G4S2V1H1W1;A2S2V1M2F1;G6P1T1H1F1;G1S1V2C2L1Y1;G2V1T1C1L1M1Y1;G2S1C1L2M1Y1;S2V3C2F1;G1S1V2T1C1M1F1;G1S2V1C1L1M1F1;G1A1V2T1C1M1Y1;G1A1S1V1C1L1M1Y1;G2A1T1L1M2Y1;G1V1D1K1M2Y1;G5A2P1H1Y1;A1S2V2C1M1F1;G1A1S1V1T1M2F1;G1A1S2L1M2F1;A2S1V2C1M1Y1;G1A2V1T1M2Y1;G1A2S1L1M2Y1;S1V2N1M2Y1;A3S1V1M2Y1;V1T1C1D1K1M1F1;S…	0.3;0.3;0.3;0.3;0.3;0.3;0.3;0.3;0.3;0.3;0.3;0.3;0.3;0.3;0.3;0.3;0.3;0.3;0.3;0.3;0.3;0.3;0.3;0.3;0.3;0.3;0.3;0.3;0.3;0.3;0.3;1.5;1.5;1.5;1.5;1.5;1.5;1.5;1.5;1.5;1.5;1.5;1.5;1.5;1.5;1.5;1.5;1.5;1.5;1.5;1.5;1.5;1.5;1.5;1.5;1.5;1.5;0.9;0.9;0.9;1.5;1.5;1.5;1.5;0.9;1.5;0.9;1.5;1.5;1.5;1.5;1.5;1.5;1.5;1.5;1.5;1.5;1.5;1.5;1.5;1.5;1.5;1.5;1.5;0.9;1.5;1.5;1.5;1.5;1.5;1.5;1.5;1.5;1.5;1.5;1.5;1.5;1.5;1.5;1.5…	MDAGFFR	E9PCT1	G1A1D1M1F2R1					Yes
57013	914.544	G2A1C1L4R1;G2P1V2C1K3;G3P1L1K3M1;G1A2V1C1L3R1;V4C1L1Q1R1;G1V1L3N1M1R1;G1V2L2Q1M1R1;G2A1P1V1K3M1;A3V2C1L2R1;G1A3L3M1R1;A1V2L2N1M1R1;A1V3L1Q1M1R1;S1P1V3K1M1R1;A4V1L2M1R1;V4K1W2;V3C1L2N1R1;G2V3C1L2R1;G1C1L4Q1R1;G3V1L3M1R1;P3L2N1K1H1;P3V1L1Q1K1H1;A2P5L1R1;G1A1V4C1L1R1;A1V1C1L3Q1R1;P1V2T1C1L1K1R1;S1P1V1C1L2K1R1;G2A1V2L2M1R1;G1P1T1L2K1M1R1;G1A2P1C1L1K3;P1V2C1N1K3;G1P1L1N1K3M1;G1P1V1Q1K3M1;A2V5C1R1;G1A2…	0.3;0.3;0.3;0.3;0.3;0.3;0.3;0.3;0.3;0.3;0.3;0.3;0.3;0.3;0.3;0.3;0.8;1.4;0.8;0.8;0.8;0.8;0.8;1.4;1.4;1.4;0.8;1.4;1.4;1.4;1.4;1.4;0.8;0.8;0.8;1.4;1.4;1.4;1.4;1.4;0.8;1.4;1.4;0.8;1.4;1.4;1.4;1.9;1.9;1.9;1.9;1.9;1.9;1.9;1.9;1.9;1.9;1.9;1.9;2.5;1.9;1.9;1.9;1.9;1.9;1.9;1.9;1.9;1.9;1.9;1.9;1.9;1.9;2.5;1.9;1.9;1.9;1.9;2.5;3;3;3;3;3;3;3;3;3;3;3;3;3;3;3;3;3;3;3;3;3;3;3;3;3;3;3;3;3;3;3;3.6;3.6;3;3;3;4.1;4.1…	IGVLITDGK	Q99715	G2V1T1L3D1K1					Yes
122799	970.57	G4A1L1Q1K2R1;G4S1P1K3R1;G2V2T1L1N1R2;G2S1V1L2N1R2;G2V3T1Q1R2;G3V1L1K1E1R2;G3A2L1N1K2R1;G2V2N2K2R1;G3A2V1Q1K2R1;G1A1V3T1N1R2;G1A1S1V2L1N1R2;G1A1S1V3Q1R2;V2L3M1H1F1;G2A3V1N1K2R1;A2S1V3N1R2;G2A6K2R1;G3L2D1K1R2;G3A2T1L2R2;G2S1V2L1Q1R2;G2A1V1L1D1K1R2;G2A3V1T1L1R2;G2A3S1L2R2;G1A2V2D1K1R2;G2A1V2K1E1R2;G1A4V2T1R2;G1A4S1V1L1R2;P1V3L1K1M1W1;A5S1V2R2;G4V2T1L1R2;G3A1S1V2L1R2;G4S1V1L2R2;G5A2L1K2R1;G4V2N1K2R1;…	0.3;0.3;0.3;0.3;0.3;0.3;0.3;0.3;0.3;0.3;0.3;0.3;0.3;0.3;0.3;0.3;0.3;0.3;0.3;0.3;0.3;0.3;0.3;0.3;0.3;0.3;0.3;0.3;0.7;0.7;0.7;0.7;0.7;1.3;0.7;1.3;0.7;1.3;1.3;0.7;1.3;1.3;1.3;1.3;1.3;1.3;1.3;1.3;1.3;1.3;1.3;1.3;1.3;1.3;1.3;1.3;1.3;1.3;1.3;1.3;1.3;1.3;1.3;1.3;1.3;1.3;1.3;1.3;1.3;1.3;1.3;1.3;1.3;1.3;1.3;1.3;1.3;1.3;1.3;1.8;1.8;1.8;1.8;1.8;1.8;1.8;1.8;1.8;1.8;1.8;2.3;2.3;2.3;2.3;2.3;1.8;1.8;1.8;1.8;2.3…	TALPSLELK	Q99766	A1S1P1T1L3K1E1					Yes
130752	957.561	V5C1L2D1;P5V1L2E1;A1P1C1Q1K3R1;V6C1L1E1;A1V4L2D1M1;G1V4L2E1M1;A1V5L1E1M1;P5L3D1;G1V3L3D1M1;P2K2F1R1W1;A1T1L4E1W1;S2P1V2L3M1;G1C1L3Q1R2;G1P2T2L3F1;P1L4D1Q1F1;A1C1L3N1R2;A1V1C1L2Q1R2;P1V2T1C1K1R2;S1P1V1C1L1K1R2;G1P1T1L1K1M1R2;P2L3D1K1Y1;G1V2C1L4E1;G2L5E1M1;A1P2V1T2L2F1;A1S1P2T1L3F1;P1L4N1E1F1;P1V1L3Q1E1F1;G1A2P1C1K3R1;G1P1N1K3M1R1;A2L2Q1M1R2;A1P1V1T1K1M1R2;A1S1P1L1K1M1R2;A2P2T1L3Y1;P2V1L2K1E1Y1;G1L…	0.3;0.3;0.3;0.3;0.3;0.3;0.3;0.3;0.3;0.3;0.8;1.3;0.8;0.8;0.8;0.8;0.8;0.8;0.8;0.8;0.8;1.3;1.3;0.8;0.8;0.8;0.8;0.8;0.8;0.8;0.8;0.8;0.8;0.8;0.8;1.3;1.3;0.8;1.3;0.8;1.3;1.3;1.3;1.3;1.3;1.3;1.8;1.8;1.8;1.8;1.8;1.8;1.8;1.8;1.8;1.8;1.8;1.8;1.8;1.8;1.8;1.8;1.8;1.8;2.4;1.8;1.8;2.4;1.8;1.8;1.8;2.4;2.4;2.4;2.4;2.4;1.8;1.8;1.8;1.8;1.8;2.4;2.4;2.4;2.4;2.4;2.8;2.8;2.8;2.8;2.8;2.8;2.8;2.8;2.8;2.8;2.8;2.8;2.8;3.4…	TVVENIRK	P57740	V2T1L1N1K1E1R1					Yes
18966	907.574	P2V6T1;S1P2V5L1;T1L3H1R2;G1S1P2V1L4;L2N1K2H1R1;V1L1Q1K2H1R1;A2P2L1K1R2;A1P2V3T1L2;G1P2V2T1L3;A1S1P2V2L3;G2L2K2H1R1;G1P2V2K1R2;P2V1L3K1E1;A2V2K2H1R1;P2L4D1K1;G1A1V1L1K2H1R1;A2P2T1L4;K1H1R4;V1K4M1F1;V1L3K1H1W1;V2L1K1F2R1;P2V1K1R3;A1L1K2H1R2;G1P2L2Q1K1R1;A1P2L2N1K1R1;A1P2V1L1Q1K1R1;G1P1T1L1K3H1;S1P3V1K2R1;L3K1E1H1R1;T2K3F1R1;A2L2Q1K2H1;A1P1V1T1K3H1;A1S1P1L1K3H1;G2P2V1L2K2;G1A1P2V2L1K2;V3T1L2K1H1;S1V…	0.3;0.3;0.8;1.4;0.8;0.8;0.8;1.4;1.4;1.4;1.9;1.9;2.5;1.9;2.5;1.9;2.5;4.1;6.3;9.6;10.7;11.3;11.3;12.9;12.9;12.9;12.9;12.9;12.9;12.9;12.9;12.9;12.9;13.5;13.5;13.5;13.5;13.5;14;14;14;14.6;14.6;14.6;14;14;14;14;14;14;14;14;14;14;14;14;14.6;14.6;14.6;14.6;15.1;15.1;15.1;15.1;15.7;15.1;15.1;16.2;17.3;17.9;17.3;18.4;20.6	DLPPLLLK	Q9H0A0	P2L4D1K1					Yes
35213	947.481	G1T2C1L3N2;G1V1T2C1L2N1Q1;G1S1T1C1L3N1Q1;G1A1T1C1L2D1Q1K1;G2T1C1L2Q1K1E1;V1T1C1L2D1E1R1;S1C1L3D1E1R1;P1C2L3M1R1;A1V1T2C1L2N2;A1S1T1C1L3N2;A1V2T2C1L1N1Q1;A1S1V1T1C1L2N1Q1;A1S2C1L3N1Q1;G1A2P1V1T3C1K1;S1P1V2T2C1N1K1;S2P1V1T1C1L1N1K1;S3P1C1L2N1K1;A2T1C1L2N1D1K1;A2V1T1C1L1D1Q1K1;A2S1C1L2D1Q1K1;G1A1T1C1L2N1K1E1;G1A1V1T1C1L1Q1K1E1;G1A1S1C1L2Q1K1E1;G1S1P1V1T1C1K2E1;G1S2P1C1L1K2E1;V1C1L1N1D1K2E1;V2C1D1Q1K…		ETLDTLEK	O43847	T2L2D1K1E2					Yes
E1M1;S1L3D1Q1E1M1;P1C1L3Q1M2;G3P3V1C1K1H1;G2A1P1C1L1Q1F1R1;G2S1P2C1K1F1R1;G2A1P2C1K1R1Y1;G1V1T1C1L1H1R1Y1;G1S1C1L2H1R1Y1;G1V1T1C1L1N1R1W1;G1S1C1L2N1R1W1;G1V2T1C1Q1R1W1;G1S1V1C1L1Q1R1W1;G1A1C1L1D1K1R1W1;G2C1L1K1E1R1W1;G2T1L1Q1M1R1W1;A2V1T1C1L2E2;A2S1C1L3E2;V2C1L1K1E3;A1P1V2T3E1M1;A1S2P1T1L2E1M1;V1T1L2N1E2M1;S1L3N1E2M1;V2T1L1Q1E2M1;S1V1L2Q1E2M1;A1L2D1K1E2M1;G1L2K1E3M1;P2T1L1K1M3;G3A1P3K1M1H1;G1P1V3…	0.3;0.3;0.3;0.3;0.3;0.3;0.3;0.3;0.3;0.3;0.3;0.3;0.3;0.3;0.3;0.3;0.3;0.3;0.3;0.3;0.3;0.3;0.3;0.3;0.3;0.3;0.3;0.3;0.3;0.3;0.3;0.3;0.3;0.3;0.3;0.3;0.3;0.3;0.3;0.3;0.3;0.3;0.3;0.3;0.3;0.3;0.3;0.3;0.3;0.3;0.3;0.3;0.3;0.3;0.3;0.3;0.3;0.3;0.3;0.3;0.3;0.3;0.3;0.3;0.3;0.3;0.3;0.3;0.3;0.3;0.3;0.3;0.3;0.3;0.3;0.3;0.3;0.3;0.3;0.3;0.3;0.3;0.3;0.3;0.3;0.3;0.3;0.3;0.3;0.3;0.3;0.3;0.3;0.3;0.3;0.3;0.3;0.3;0.3;0.3…										Yes
31432	941.38	G1P1V3C3Y1;G2V2T1C1D1E1Y1;G2S1V1C1L1D1E1Y1;G2P1V1C2L1M1Y1;G1S2V2C1D1E1F1;G1A1S1V2C1D1E1Y1;G2S1V2C1E2Y1;G2A1P1C1L1M2Y1;G1A2P1V1C1M2Y1;G1M2F3Y1;G2V1T1C1L1D2Y1;G2S1C1L2D2Y1;G1C1N1Q4H1;G1S1V2T1C1D2F1;G1S2V1C1L1D2F1;G2V1T2D2M1F1;G2S1T1L1D2M1F1;G6P2C1H1F1;G1A1V2T1C1D2Y1;G1A1S1V1C1L1D2Y1;G2A1T1L1D2M1Y1;G1V1D3K1M1Y1;G3T1L1D1E1M1Y1;G4S1C1R1Y1W1;A1C1N2Q3H1;A1S2V2C1D2F1;G1S1P1V2C2M1F1;G1A1S1V1T1D2M1F1;G1A1S…		EMENYEK	Q6I9Y2	N1K1E3M1Y1					Yes
1T1E1M1Y1W1;G2S1L1E1M1Y1W1;A3S7T1;A3S4C1K1M1;A1S4N1K1M2;G1A2S1P1D1M1F2;G2A1S1P1E1M1F2;G1D1F4Y1;A1S2V1D1M1F1W1;G1S2V1E1M1F1W1;A2S1V1D1M1Y1W1;G1A1S1V1E1M1Y1W1;V1M3H1F2;G6P1T1D1M1H1;G4A1S1C1D1R1Y1;S2V3C2D1M1;G6S1P1E1M1H1;D2Q2H2Y1;G1A1S1V1T1D1M3;G1A1S2L1D1M3;G2S1V1T1E1M3;G2S2L1E1M3;N1D1Q1E1H2Y1;G1A1S2V1E1M3;N2E2H2Y1;N1D2Q2H1W1;T1C1Q1M1H2W1;T1C3L2M1R1;G3T1D2Q1H1R1;G1S2T1C2K2E1;G1S2T2C1Q1K1M1;S1T3D1M2R…	0.3;0.3;0.3;0.3;0.3;0.3;0.3;0.3;0.3;0.3;0.3;0.3;0.3;0.3;0.3;0.3;0.3;0.3;0.3;0.3;0.3;0.3;0.3;0.3;0.3;0.3;0.3;0.3;0.3;0.3;0.3;0.3;0.3;0.3;0.3;0.3;0.3;0.3;0.3;0.3;0.3;0.3;0.3;0.3;0.3;0.3;0.3;0.3;0.3;0.3;0.3;0.3;0.3;0.3;0.3;0.3;0.3;0.3;0.3;0.3;1.4;1.4;1.4;1.4;1.4;1.4;1.4;1.4;1.4;1.4;1.4;1.4;1.4;1.4;1.4;1.4;1.4;1.4;1.4;1.4;1.4;1.4;1.4;1.4;1.4;1.4;1.4;1.4;1.4;1.4;1.4;1.4;1.4;1.4;1.4;1.4;1.4;1.4;1.4;1.4…										Yes
135949	958.622	G2V1L4K1F1;A2V3L2K1F1;G1A1V2L3K1F1;V1L4N1K1F1;V2L3Q1K1F1;P1V2L2K2Y1;A3L4K1F1;T2L2Q1K3;P1K3F1R2;G1V5L1K1F1;A1V6K1F1;P4V2L2K1;L1K3M1R2;G1A1T2L2K3;V1T1L1D1K4;S1L2D1K4;V1L2F1R3;A2V1T2L1K3;A2S1T1L2K3;V2T1K4E1;S1V1L1K4E1;P1T1L3K2F1;G1V3T2K3;A1S1V3T1K3;G1S1V2T1L1K3;G1S2V1L2K3;A1S2V2L1K3;T1L4K2M1;G2S1V1K5;G1D1K6;V2T2K3R1;S2L2K3R1;A1C1L2K3R1;S1V1T1L1K3R1;G1A2T1K5;S1V1N1K5;A3S1K5;L6D1F1;V1L5E1F1;V3C1K3R1;A…	0.3;0.3;0.3;1.3;1.3;1.3;1.3;0.8;0.8;0.8;0.8;2.4;2.4;1.8;1.8;1.8;1.8;1.8;1.8;1.8;1.8;2.4;2.8;2.8;2.8;2.8;2.8;5.5;8.6;9.7;9.7;9.7;9.1;9.7;9.7;9.7;9.7;10.1;10.1;10.1;10.7;10.1;10.1;11.8;11.2;12.8;12.8;12.2;12.2;12.2;12.2;12.2;13.8;13.3;13.3;13.3;13.3;13.3;13.3;13.3;14.3;14.3;14.3;14.3;14.3;14.3;15.9;16.4;16.4;16.4;17;17;16.4;16.4;16.4;17.4;17.4;17.4	VLGALLFVK	Q8IUR0	G1A1V2L3K1F1					Yes
83176	891.427	G1C2L3D1R1;G3A1T4L1N1;G3A1V1T4Q1;G3S2P1T3K1;G2A1C2L2Q1K1;G2S1V1T2D1Q1K1;G2S2T1L1D1Q1K1;G1S1D3K3;G3T2D1K2E1;S1V2T2D2R1;S2V1T1L1D2R1;S3L2D2R1;G1V1C2L2E1R1;G5P2T1H1R1;G3D1Q1F1R2;G2A2V1T4N1;G2A2S1T3L1N1;G1S1V2T3N2;G1S3T1L2N2;G1S2V2T2N1Q1;G1S3V1T1L1N1Q1;G1S4L2N1Q1;G1A1S1V1T2N1D1K1;G1A1S2T1L1N1D1K1;V3C2N1Q1K1;G1A1S2V1T1D1Q1K1;G1A1S3L1D1Q1K1;G3A2T3K1E1;G2S1V1T2N1K1E1;G2S2T1L1N1K1E1;G2S2V1T1Q1K1E1;G2S3L1…		MGPFDVAR	P35251	G1A1P1V1D1M1F1R1					Yes
L1N1K1E1;S1V2C1N2K1E1;G1A2S1V1C1Q1K1E1;G2A2C1K2E2;G1A2T2L1N2M1;S1V1T1L1N3M1;A1V1T1N2D1K1M1;A1S1L1N2D1K1M1;A2N1D2K2M1;G2S2P3F2;G1P2V1N1D1F2;V1L1D2H1F2;A1S1V2C1E2R1;G1A1P1V1T1D1F1W1;G1A1S1P1L1D1F1W1;G2P1V1T1E1F1W1;G2S1P1L1E1F1W1;G1S2P2V1Y1W1;G1A2P1L1D1Y1W1;P1V2N1D1Y1W1;G2A1P1L1E1Y1W1;S1V2T1D1W2;S2V1L1D1W2;A5V1T2C1N1;A5S1V1T1C1Q1;A5S2C1L1Q1;A4S3P1C1K1;A6T1C1D1K1;G1A5T1C1K1E1;A3S1V1C1N1K1E1;A3V1T2N2M…	0.3;0.3;0.3;0.3;0.3;0.3;0.3;0.3;0.3;0.3;0.3;0.3;0.3;0.3;0.3;0.3;0.3;0.3;0.3;0.3;0.3;0.3;0.3;0.3;0.3;0.3;0.3;0.3;0.3;0.3;0.3;0.3;0.3;0.3;0.3;0.3;0.3;0.3;0.3;0.3;0.3;0.3;0.3;0.3;0.3;0.3;0.3;0.3;0.3;0.3;0.3;0.3;0.3;0.3;0.3;0.3;0.3;0.3;0.3;0.3;0.3;0.3;0.3;0.3;0.3;0.3;0.3;0.3;0.3;0.3;0.3;0.3;0.3;0.3;0.3;0.3;0.3;0.3;0.3;0.3;0.3;0.3;0.3;0.3;0.3;0.3;0.3;0.3;0.3;0.3;0.3;0.3;0.3;0.3;0.3;0.3;0.3;0.3;0.3;0.3…										Yes
27350	950.425	G4T2C1D1K1R1;V1L2D4F1;G4A2T3C1R1;G3S1V1T2C1N1R1;G3S2T1C1L1N1R1;G3A1S1T1C1D1K1R1;G4S1T1C1K1E1R1;G4T3N1M1R1;G3S2C1N2K2;A1P1D1Q4H1;V2L1D3E1F1;G5P1Q2F2;G2A1S2V1T1C1N1R1;G2A1S3C1L1N1R1;G2A1S3V1C1Q1R1;G2A2S2C1D1K1R1;G3A1S2C1K1E1R1;G3A1S1T2N1M1R1;G2S2N1D1K1M1R1;G4D1Q1K1F1W1;G2V1D2F1R1W1;G4L1N1Q1Y1W1;G4V1Q2Y1W1;A1P1N1Q3E1H1;A1T2Q2E1H2;V3D2E2F1;G4A1P1N1Q1F2;G4A1T2H1F2;G3S1D1K1H1F2;G2A4S2T1C1R1;G1A2S3V1C1N…		EFSEHFR	P42892	S1E2H1F2R1					Yes
;A1T1C1D1K1E2R1;G1T1C1K1E3R1;A1T2D1Q1E1M1R1;G1T2Q1E2M1R1;G2P2C1N2H1R1;G2S1P1T1C1H2R1;G1C1L1N1D1H2R1;G4P1V2D1M1Y1;G1A1P4D2W1;G2P4D1E1W1;G1P1T2D1Q1F1W1;L1D2Q2F1W1;P1D2Q1K1Y1W1;C2L2Q1W2;T2D2K1W2;A4T3C1N1Q1;A4S1T2C1Q2;A2S1T1C1N1Q1K1E1;S1C1N2K2E2;A2T3N2Q1M1;A2S1T2N1Q2M1;A2S2T1Q3M1;T2N3K1E1M1;S1T1N2Q1K1E1M1;G2A1C1N1Q1K1H2;P2T1N2D1F2;S1P2N1D1Q1F2;S1P1T2D1H1F2;A3T2C1E2R1;A1S1C1K1E3R1;A1T2N1E2M1R1;A1S1T1Q…											Yes
V1C2E2R2;S2P1C1D1M1R2;D2Q1M2R2;G7S2P1V1Y1;G6V2N1D1Y1;G8A1L1E1Y1;P2T1L1D2M1Y1;V1T4C1Y2;S1T3C1L1Y2;G1A1C2N3K2;G6A2S1V1D1F1;G7A1S1V1E1F1;P1V1C1L1D1E2F1;A2V1T1C2N2R1;G1A4T1C2Q1R1;A2S1V1C2N1Q1R1;A1S4N1D1Q1R1;G1S3T1N2E1R1;G1S4N1Q1E1R1;V1T1C1N3M1R1;S1C1L1N3M1R1;G1A2T1C1N1Q1M1R1;G1A2S1C1Q2M1R1;A1C1N2D1K1M1R1;G1C1N2K1E1M1R1;A2C1D1E1M1R2;G1A1C1E2M1R2;N1D1E1M2R2;G6A3V1D1Y1;G7A2V1E1Y1;P3C1L1M2Y1;S1T4M1F1Y1;A…	0.3;0.3;0.3;0.3;0.3;0.3;0.3;0.3;0.3;0.3;0.3;0.3;0.3;0.3;0.3;0.3;0.3;0.3;0.3;0.3;0.3;0.3;0.3;0.3;0.3;0.3;0.3;0.3;0.3;0.3;0.3;0.3;0.3;0.3;0.3;0.3;0.3;0.3;0.3;0.3;0.3;0.3;0.3;0.3;0.3;0.3;0.3;0.3;0.3;0.3;0.3;0.3;0.3;0.3;0.3;0.3;0.3;0.3;0.3;0.3;0.3;0.3;0.3;0.3;0.3;0.3;0.3;0.3;0.3;0.3;0.3;0.3;0.3;0.3;0.3;0.3;0.3;0.3;0.3;1.3;1.3;1.3;1.3;1.3;1.3;1.3;1.3;1.3;1.3;1.3;1.3;1.3;1.3;1.3;1.3;1.3;1.3;1.3;1.3;1.3…										Yes
14058	904.469	G2V3C2L1R1;G3V1C1L2M1R1;G3S2V2T1N1K1;G3S3V1L1N1K1;G3S3V2Q1K1;G4S2V1K2E1;P3V1C1Q1K1H1;A2P5C1R1;G1A1V4C2R1;G1S3V3D1R1;G2A1V2C1L1M1R1;P5N1M1R1;G3A1L2M2R1;G3A3S2V1T1K1;A1P3Q1K1M1H1;G1A2V3C1M1R1;G2A2V1L1M2R1;G1V3N1M2R1;G1A3V2M2R1;G6T3L1K1;G5A1V1T3K1;G5A1S1T2L1K1;G4S1V1T1D1K2;G4S2L1D1K2;G4A2S1V1T2K1;G4A2S2T1L1K1;G3A1S2V1D1K2;P3C1L1N1K1H1;G5A2F1R2;G3A3S3L1K1;G2A1S3V2N1K1;G2A4S3V1K1;G5S3V1L1K1;G2P3C1L1K1…		CVGLELSK	Q9H1P3	G1S1V1C1L2K1E1					Yes
D1R1W1;V1T2D1Q1R1W1;S1T1L1D1Q1R1W1;P1C2L1K1R1W1;G1P4V1N3;G4A2S1V2C1K1;A1T2L2E3;G5A2V1T1K1M1;G5A2S1L1K1M1;P2V1L1N2D1H1;P1V2T2D1H2;S1P1V1T1L1D1H2;S2P1L2D1H2;G1P1T1N2Q1K1F1;G1S1P1N1Q2K1F1;A1S1P2T1N1R1Y1;P1L1N2E1R1Y1;G1A1T2N1Q1K1W1;G1A1S1T1Q2K1W1;T1N2D1K2W1;A1S2P1T2R1W1;V1T2N1E1R1W1;S1T1L1N1E1R1W1;S1V1T1Q1E1R1W1;S2L1Q1E1R1W1;A1T1D1K1E1R1W1;G1T1K1E2R1W1;G1A3P4N2;G4A3S1V1K1M1;S1P1V2T1E1H2;A2L2D1E1H2;G1…	0.3;0.3;0.3;0.3;0.3;0.3;0.3;0.3;0.3;0.3;0.3;0.3;0.3;0.3;0.3;0.3;0.3;0.3;0.3;0.3;0.3;0.3;0.3;0.3;0.3;0.3;0.3;0.3;0.3;0.3;0.3;0.3;0.8;0.8;0.8;0.8;0.8;0.8;0.8;0.8;0.8;0.8;0.8;0.8;0.8;1.4;0.8;1.4;0.8;0.8;0.8;0.8;1.4;1.4;1.4;1.4;0.8;0.8;1.4;1.4;1.4;1.4;0.8;1.4;0.8;0.8;0.8;0.8;0.8;1.4;0.8;0.8;0.8;0.8;1.4;1.4;1.4;1.4;1.4;1.4;0.8;0.8;0.8;0.8;1.4;1.4;1.4;1.4;1.4;1.4;1.4;1.4;1.4;1.4;0.8;1.4;1.4;1.4;1.4;1.4…			C05149							Yes
73771	805.47	G1L4M1F1;A1V1L3M1F1;V2C1L3F1;V4L1M1F1;R4Y1;T2C1L2K2;V2T2K2M1;S1V1T1L1K2M1;S2L2K2M1;G1P1L3F2;V1L3Y1W1;A1P1V1L2F2;G1V2T1K1F1R1;G1S1V1L1K1F1R1;G1A1V1L1K1R1Y1;G1A1P1V3K1H1;G2A2K3F1;P1V4F2;G2L2K1R1Y1;G2P1V2L1K1H1;A1S1V2K1F1R1;A2V2K1R1Y1;G1A1P3V1L1R1;G1A1Q1K3F1;G1P4T1L1K1;A2P3L2Q1;A1P4V1T1K1;A1S1P4L1K1;G2P3L2R1;L1D1K2F1R1;L2N1K1R1Y1;V1L1Q1K1R1Y1;G1A2P1L2K1H1;P1V2L1N1K1H1;P1V3Q1K1H1;A2P3V2R1;A2T1L1K1F1R…	0.3;0.3;0.3;0.9;2.8;2.1;3.4;3.4;3.4;3.4;3.4;3.4;5.3;5.3;5.3;5.3;5.3;4.6;5.3;5.3;5.3;5.3;6.6;6.6;5.9;5.9;5.9;5.9;6.6;6.6;6.6;6.6;6.6;6.6;6.6;6.6;6.6;6.6;6.6;6.6;7.1;7.1;7.1;7.1;7.1;7.1;7.1;7.1;7.1;7.8;7.8;7.8;7.8;7.8;7.8;7.1;7.1;7.1;7.1;7.1;7.1;7.1;7.1;7.1;7.1;7.1;8.3;8.3;8.3;8.3;8.3;8.3;8.3;8.3;8.3;8.3;8.3;8.3;8.3;8.3;8.3;8.3;8.3;8.3;8.3;8.3;9.6;10.3;10.3;9.6;9.6;9.6;9.6;9.6;9.6;9.6;11.5;10.8;10.…	LLQASFK	Q15555	A1S1L2Q1K1F1					Yes
140556	971.519	G2A1P1T1C1L3Q1;G2P2V1T2C1L1K1;G2S1P2T1C1L2K1;G1P1V1C1L2D1Q1K1;G9A1L1K2;G7V3T1R1;P1L3D2M1R1;P1V2T1C1L2N2;S1P1V1C1L3N2;G1A2P1V1T1C1L2Q1;G1A2S1P1C1L3Q1;S1P1V2C1L2N1Q1;P1V4T1C1Q2;S1P1V3C1L1Q2;G1A1P2V2T2C1K1;G1A1S1P2V1T1C1L1K1;G1A1S2P2C1L2K1;A1P1V2C1L1D1Q1K1;G8A2V1K2;S1P2V2C1D1K2;G1P1V1C1L2N1K1E1;G1P1T1L3N2M1;G1P1V2T1L1Q2M1;G1S1P1V1L2Q2M1;G2A1P2T2L1K1M1;G1A1P1L2D1Q1K1M1;G1P2V1T1D1K2M1;G1S1P2L1D1K2M1;G…		VVHVNGYGK	P09622	G2V3N1K1H1Y1					Yes
2;G1A1S1V2N2R2;G2A3S1V1Q1R2;G3A3K1E1R2;G1V1C1K3F1Y1;A2V2C1L2H1F1;G2A6T1R2;G1A4S1V1N1R2;G1S2P2C1L1R2;P2C1L3M1W1;P1V2T1L1E2W1;S1P1V1L2E2W1;G2L1Q1K1H1F1W1;V1L1D1H1F1R1W1;G2P1K2H1Y1W1;G1V1T1K1H2F2;G1S1L1K1H2F2;G1A1L1N1K1H1F1W1;G1A1V1Q1K1H1F1W1;V2E1H1F1R1W1;A1S1V1K1H2F2;A2V1N1K1H1F1W1;G2P1V1C1L2K1W1;G2A4D1K1R2;A2P1V3C1K1W1;G1A7S1R2;V2K1F3W1;G2P1V1C1L1D1R2;G3A1P1C1L1N1K1R1;V1C2L2K1F2;A1S1V2T3F2;A3V1T2L…	0.3;0.3;0.3;0.3;0.3;0.3;0.3;0.3;0.3;0.3;0.3;0.3;0.3;0.3;0.3;0.3;0.3;0.3;0.3;0.3;0.3;0.3;0.3;0.3;0.3;0.3;0.3;0.3;0.3;0.3;0.3;0.3;0.3;0.3;0.3;0.3;0.3;0.3;0.3;0.3;0.3;0.3;0.3;0.3;0.3;0.3;0.3;0.3;0.3;0.3;0.3;0.3;0.3;0.3;0.3;0.3;0.3;0.3;0.3;0.3;0.3;0.3;0.3;0.3;0.3;0.3;0.3;0.3;0.3;0.3;0.3;0.3;0.3;0.3;0.3;0.3;0.3;0.3;0.3;0.3;0.3;0.3;0.3;0.3;0.3;0.3;0.3;0.3;0.3;0.3;0.3;0.3;0.3;0.3;0.3;0.3;0.3;0.3;0.3;0.3…										Yes
59428	873.474	G3V1C1L2Q1K1;G2L3D1M1R1;G2A1V2C1L1Q1K1;P5N1Q1K1;G2S1P1V2C1K2;G3A1L2Q1K1M1;G3P1V1T1K2M1;G3S1P1L1K2M1;P4T2K1H1;G1V3C1L1E1R1;G1A1V1L2D1M1R1;G2V1L2E1M1R1;V4C1N2K1;G1A2V3C1Q1K1;G2A2L2N1K1M1;G1V2L1N2K1M1;G2A2V1L1Q1K1M1;G1V3N1Q1K1M1;G2A1S1P1V1K2M1;A1V4C1E1R1;A2V2L1D1M1R1;G2P1V2L1F1W1;G1A5V1C1L1K1;A3V3C1N1K1;G1A3V1L1N1K1M1;A1V3N2K1M1;G1A3V2Q1K1M1;A2V3E1M1R1;G1A1P1V3F1W1;S1V4W2;G1A6L1K1M1;A4V2N1K1M1;A7V1K…	0.3;0.3;0.3;0.3;0.3;0.3;0.3;0.3;0.3;0.3;0.3;0.3;0.3;0.3;0.3;0.3;0.3;0.3;0.3;0.3;0.3;0.3;0.3;0.3;0.3;0.3;0.3;0.3;0.3;0.3;0.3;0.3;0.3;0.3;0.3;0.3;0.3;0.3;0.3;0.3;0.3;0.3;0.8;0.8;0.8;0.8;0.8;0.8;0.8;0.8;0.8;0.8;1.5;1.5;1.5;1.5;0.8;0.8;0.8;1.5;0.8;0.8;0.8;0.8;0.8;1.5;1.5;1.5;1.5;0.8;1.5;1.5;0.8;0.8;0.8;0.8;0.8;1.5;1.5;1.5;1.5;1.5;1.5;0.8;0.8;1.5;1.5;1.5;1.5;1.5;1.5;1.5;0.8;0.8;1.5;1.5;1.5;1.5;1.5;1.5…	INQIQMK	K4DI93	L2N1Q2K1M1					Yes
135796	847.492	P1V2K2M1F1;P1C1L2K2F1;S3K2R2;T1C1L1Q1K3;G1A1T1C1L1K3;A2V1T1C1K3;A2S1C1L1K3;G3V1K2F1R1;V1C1D1K4;V1T2L1K1M1R1;S1T1L2K1M1R1;V1T1N1K3M1;S1L1N1K3M1;S1V1Q1K3M1;A1D1K4M1;G1K4E1M1;A3T1K3M1;A2L2K1F1W1;G1V3R2Y1;V2L1K2M2;G1A1P1V2L1H1R1;G1S1V2C1K3;G2V1T1K3M1;G2S1L1K3M1;G1A1S1V1K3M1;G1V2L1K1F1W1;A1V3K1F1W1;V3T4K1;S1V2T3L1K1;S2V1T2L2K1;S3T1L3K1;C1L3K2M1;G2P1V1L2H1R1;G1V1T1L1F1R2;G1S1L2F1R2;G1A1L2R2Y1;G1V1N1K2F…	0.3;1.5;1.5;2;3.2;3.2;3.2;3.9;3.2;3.2;3.2;3.2;3.2;3.2;3.2;3.2;3.2;3.2;3.9;3.9;5;4.4;4.4;4.4;4.4;4.4;4.4;5;5;5;5;5;5;5;5;5;5;5;5;5;5;5;5.6;5.6;5.6;5.6;5.6;6.2;6.2;6.2;6.2;6.2;6.2;6.2;6.2;6.2;6.2;6.8;6.8;6.8;6.8;6.8;6.8;6.8;6.8;6.8;6.8;6.8;6.8;6.8;6.8;6.8;6.8;6.8;6.8;6.8;6.8;6.8;7.4;7.4;7.9;7.9;7.9;7.9;7.9;7.9;7.9;7.9;7.9;7.9;7.9;7.9;7.9;7.9;7.9;7.9;7.9;7.9;7.9;7.9;7.9;7.9;7.9;7.9;7.9;7.9;7.9;7.9;7…	VLEFGRK	P78316	G1V1L1K1E1F1R1					Yes
125181	829.393	G3P1V1C1L2D1;P6N1D1;G3P1V2C1L1E1;G3A1P1L2D1M1;G4P1L2E1M1;P3T1Q2Y1;G1A2P1V3C1D1;G2A1P1V3C1E1;G1P1V3N1D1M1;G3A1P1V1L1E1M1;G1A3P1V2D1M1;G1V2D1F3;G2A1P1V2C1L1D1;P2T3Q1W1;G2S2P2V2M1;G2A2P1V1L1D1M1;G2A2P1V2E1M1;T1L1H3W1;G3P2T2L1M1;G1A1S2P2V1C1L1;G2A1P2V1T2M1;G2A1S1P2T1L1M1;G1A1P1V1L1D1Q1M1;G1A2S2P2L1M1;S2P2V2N1M1;G1A1P1V2Q1E1M1;V2T1Y2W1;S1V1L1Y2W1;A3S2P2V1M1;G2P6D1;G1P1C1N1Q1R2;G1T2C1H1R2;G2P2V2T2C1;G2…	0.3;0.3;0.3;0.3;0.3;0.3;0.3;0.3;0.3;0.3;0.3;0.3;0.3;0.3;0.3;0.3;0.3;0.3;1.5;1.5;1.5;1.5;1.5;1.5;1.5;1.5;1.5;1.5;1.5;0.9;0.9;0.9;1.5;1.5;1.5;1.5;1.5;0.9;0.9;0.9;1.5;1.5;1.5;1.5;1.5;1.5;1.5;1.5;1.5;0.9;0.9;0.9;1.5;1.5;1.5;1.5;1.5;1.5;1.5;0.9;1.5;1.5;1.5;1.5;1.5;1.5;1.5;1.5;1.5;1.5;1.5;1.5;1.5;1.5;1.5;1.5;1.5;0.9;0.9;0.9;0.9;0.9;0.9;0.9;0.9;0.9;0.9;0.9;0.9;1.5;1.5;0.9;0.9;0.9;0.9;0.9;0.9;0.9;0.9;0.9…	TGTPSDPR	O60716-3	G1S1P2T2D1R1					Yes
112804	870.492	G5P1T1L1K2;G3A1L3D1R1;G4L3E1R1;Q3R3;G3V1L2N2K1;G4A2L2Q1K1;G3V2L1N1Q1K1;G3V3Q2K1;G4A1P1V1T1K2;G4A1S1P1L1K2;G2S1P1V3T1R1;G2A2V1L2D1R1;G1V4D1Q1R1;G3A1V1L2E1R1;G3A3L2N1K1;G2A1V2L1N2K1;G3A3V1L1Q1K1;G2A1V3N1Q1K1;G3A2S1P1V1K2;A1V4N1D1R1;G2A2V2L1E1R1;G1V4N1E1R1;G1A2V3N2K1;G2A4V2Q1K1;A4V3D1R1;G1A3V3E1R1;G2A7L1K1;G1A5V2N1K1;G1A8V1K1;G2S2P1V2L1R1;G1V3L1N1D1R1;G1A1S2P1V3R1;G1A3V2L1D1R1;G2A4V1L1N1K1;S2P1V3Q1R…	0.3;0.3;0.3;0.3;0.3;0.3;0.3;0.3;0.3;0.3;0.3;0.3;0.3;0.3;0.3;0.3;0.3;0.3;0.3;0.3;0.3;0.3;0.3;0.3;0.3;0.3;0.3;0.3;0.3;0.3;0.3;0.3;0.3;0.3;1.5;0.8;0.8;1.5;0.8;1.5;0.8;0.8;1.5;1.5;1.5;1.5;1.5;0.8;1.5;1.5;0.8;1.5;1.5;0.8;0.8;0.8;1.5;1.5;1.5;1.5;1.5;1.5;1.5;1.5;1.5;1.5;1.5;1.5;1.5;1.5;1.5;1.5;1.5;1.5;0.8;1.5;1.5;1.5;1.5;1.5;1.5;1.5;1.5;1.5;1.5;1.5;1.5;1.5;1.5;1.5;1.5;1.5;1.5;0.8;0.8;1.5;1.5;1.5;1.5;1.5…	SGIIPQTR	Q8WTT2	G1S1P1T1L2Q1R1					Yes
38919	838.495	P1V2L1K1H1F1;P2T1L1Q1K1R1;L2K1F1R1Y1;P2N1Q1K3;P1T2K3H1;A2K3F2;P1L3N2R1;G1A1P2T1L1K1R1;A2P2V1T1K1R1;A2S1P2L1K1R1;P3L2F1R1;G2P2Q1K3;P1V1L2N1Q1R1;P1V2L1Q2R1;P2V1D1K2R1;V1T2L2H1R1;S1T1L3H1R1;G1A1P2N1K3;V1T1L1N1K2H1;S1L2N1K2H1;V2T1Q1K2H1;S1V1L1Q1K2H1;A1L1D1K3H1;G1L1K3E1H1;A3P1L2Q1R1;A3T1L1K2H1;A1V1K3E1H1;A1P2L1K2W1;G1A4P1L2R1;A5P1V1L1R1;G2P1L3N1R1;G2P1V1L2Q1R1;G3A1P2K3;G2V1T1L1K2H1;G2S1L2K2H1;G1A1P1V1…	1.5;0.9;1.5;0.9;0.9;1.5;2.1;2.1;2.1;2.1;2.7;2.1;2.1;2.1;2.1;2.1;2.1;2.1;2.1;2.1;2.1;2.1;2.1;2.1;2.1;2.1;2.1;2.7;3.2;3.2;3.2;3.2;3.2;3.2;3.2;3.2;3.2;3.2;3.2;3.2;3.2;3.2;3.2;5.1;4.4;4.4;4.4;4.4;4.4;6.3;5.6;6.3;5.6;6.8;8.7;8;8;8;9.9;9.9;9.9;9.9;9.9;9.2;11.1;11.1;11.1;11.1;11.1;11.1;11.1;11.1;10.4;11.6;12.3;11.6;11.6;12.3;13.4;13.4;12.8;12.8;12.8;12.8;13.4;13.4;14;14.6;14.6;14.6;14.6;14;14;14;15.2;15…	FIGVLYK	P53667	G1V1L2K1F1Y1					Yes
33064	945.465	G3T2N1Q1R2;G3S1T1Q2R2;G1P1V1C2R3;G1A1T1D2R3;G2T1D1E1R3;G4S1V4T1D1;G4S2V3L1D1;G2P2C1L1Q1K1F1;P2V1C1L1D1F1R1;G2A1T2N2R2;G2A1S1T1N1Q1R2;G2A1S2Q2R2;G1S1N2D1K1R2;A2S1D2R3;G1A1S1D1E1R3;G2S1E2R3;G1A1P1C1M1R3;G1C1L3Q1H1Y1;T1C1L1K1R1Y2;G1C1L3N1Q1W1;G1V1C1L2Q2W1;G1P1C1L1D1K2W1;G3A1S2V4D1;G1A1P2V1C1Q1K1F1;V1T1C1L2N1H1F1;S1C1L3N1H1F1;V2T1C1L1Q1H1F1;S1V1C1L2Q1H1F1;A1C1L2D1K1H1F1;G1C1L2K1E1H1F1;G1T1L2Q1M1H1F1;…		EQETVLLD	Q8N680	V1T1L2D1Q1E2					Yes
1N1K2E1;G4S1L1N1K2E1;G4S1V1Q1K2E1;G4A1D1K3E1;G5K3E2;G2S3P1V2T1R1;G2S4P1V1L1R1;G2A2V2T2D1R1;G2A2S1V1T1L1D1R1;G2A2S2L2D1R1;G1S2V3D1Q1R1;G1A1S1V2D2K1R1;G3A1V2T2E1R1;G3A1S2L2E1R1;G2P1V2C1K1M1R1;G3P1L1K1M2R1;G5V1L1H2R1;G3A3V1T2N1K1;G3A3S1T1L1N1K1;G2A1S1V2T1N2K1;G3A3S1V1T1Q1K1;G2A1S2V2N1Q1K1;G4A3T1K2E1;G3A1S1V1N1K2E1;G1A1S4P1V2R1;G1A3S1V2T1D1R1;G1A3S2V1L1D1R1;A1S2V3N1D1R1;G2A2S1V2T1E1R1;G1S2V3N1E1R1;G2…	0.3;0.3;0.3;0.3;0.3;0.3;0.3;0.3;0.3;0.3;0.3;0.3;0.3;0.3;0.3;0.3;0.3;0.3;0.3;0.3;0.3;0.3;0.3;0.3;0.3;0.3;0.3;0.3;0.3;0.3;0.3;0.3;0.3;0.3;0.3;0.3;0.3;0.3;0.3;0.3;0.3;0.3;0.3;0.3;0.3;0.3;0.3;0.3;0.3;0.3;0.3;0.3;0.3;0.3;0.3;0.3;0.3;0.3;0.3;0.3;0.3;0.3;0.3;0.3;0.3;0.3;0.3;0.3;0.3;0.3;0.3;0.3;0.3;0.3;0.3;0.3;0.3;0.3;0.3;0.3;0.3;0.3;0.3;0.3;0.3;0.3;0.3;0.3;0.3;0.3;0.3;0.3;0.3;0.3;0.8;0.8;0.8;0.8;1.3;0.8…										Yes
72080	899.486	G2V2L3D2;P1T1D1Q1K1R2;G1A1V3L2D2;G2V3L2D1E1;L1N2Q2K1R1;V1N1Q3K1R1;A2P1T2Q1R2;A1L1Q2E1R2;P1T1N1K1E1R2;S1P1Q1K1E1R2;S2P1V5D1;A2V4L1D2;G1A1V4L1D1E1;A3Q3K1R1;A2V5D1E1;G1A1V5E2;G4V2L1R1W1;G2V4L1E2;G3A1V3R1W1;G4L1K2H1F1;G2V3Q1R1W1;P2V3K1M2;G2P1V4H2;G3A1V1K2H1F1;G2L1N1Q2K1R1;G2V1Q3K1R1;L2N2D1R2;G2P1T1K1E1R2;G1S1P1V2T1L2D1;G1S2P1V1L3D1;G1A2L4D2;V2L3N1D2;V3L2D2Q1;G2A1L4D1E1;G3L4E2;G1A1L1N2Q1K1R1;G1A1V1N1Q…	0.3;0.3;0.3;0.3;0.3;0.3;0.3;0.3;0.3;0.3;0.3;0.3;0.3;0.3;0.3;0.3;0.3;0.3;0.3;1.4;1.4;1.4;1.4;1.4;0.8;0.8;0.8;0.8;1.4;1.4;1.4;1.4;1.4;1.4;1.4;0.8;0.8;0.8;0.8;0.8;1.4;1.4;1.4;1.4;1.4;1.4;1.4;1.4;1.4;0.8;0.8;0.8;0.8;0.8;1.4;1.4;1.4;1.4;1.4;1.4;1.4;0.8;1.4;1.4;1.4;0.8;0.8;0.8;0.8;0.8;0.8;0.8;1.4;0.8;0.8;0.8;0.8;0.8;0.8;0.8;0.8;0.8;0.8;0.8;0.8;1.4;1.4;0.8;0.8;0.8;1.4;1.4;1.4;1.4;1.4;2.5;2.5;2.5;2.5;2.5…	LINHFEK	Q7Z333-4	L2N1K1E1H1F1					Yes
94758	900.466	G2P1C1Q1K1R2;P1V1C1D1R3;G2S1P6V1;G2P3T2K1F1;G1P2L1D1Q1K1F1;G1A1P1C1N1K1R2;A1P1D1M1R3;G1P1E1M1R3;T3L1F1R1Y1;G1P1T2L2N1W1;G1P1V1T2L1Q1W1;G1S1P1T1L2Q1W1;L3N1D1Q1W1;V1L2D1Q2W1;P1L1D2K2W1;P2V1T1L1N2F1;S1P2L2N2F1;G1A2P2T1L1Q1F1;S1P2V2Q2F1;G1A1S1P3T1K1F1;A1P2L1N1D1K1F1;A1P2V1D1Q1K1F1;G1P2L1N1K1E1F1;G1P2V1Q1K1E1F1;A1P2L2N2Y1;G1A2P3T1K1Y1;A1T1Q1K2Y2;A1P1V1T2L1N1W1;A1S1P1T1L2N1W1;A1P1V2T2Q1W1;A1S1P1V1T1L1Q…	0.3;0.3;0.3;0.3;0.3;0.3;0.3;0.3;0.3;0.3;0.3;0.3;0.3;0.3;0.3;0.3;0.3;0.3;0.3;0.3;0.3;0.3;0.3;0.3;0.3;0.3;0.3;0.3;0.3;0.3;0.3;0.3;0.3;0.3;0.3;0.3;0.3;0.3;0.3;0.3;0.3;0.3;0.3;0.3;0.3;0.3;0.3;0.3;0.3;0.3;0.3;0.3;0.3;0.3;0.3;0.3;0.3;0.3;0.3;0.3;0.3;0.3;0.3;0.3;0.3;0.3;0.3;0.3;0.3;0.3;0.3;0.3;0.3;0.3;0.3;0.3;0.3;1.4;1.4;1.4;1.4;0.8;0.8;0.8;1.4;1.4;1.4;1.4;0.8;1.4;1.4;0.8;0.8;0.8;0.8;0.8;0.8;0.8;0.8;0.8…	PLNSQSQK	Q14676	S2P1L1N1Q2K1					Yes
155	775.419	P4L1Q2;G2V2T1C1L1K1;G2S1V1C1L2K1;G3T1L2K1M1;G1A1V3T1C1K1;G1A1S1V2C1L1K1;G2A1V1T1L1K1M1;G2A1S1L2K1M1;G1V2D1K2M1;A2S1V3C1K1;G1A2V2T1K1M1;G1A2S1V1L1K1M1;S1V3N1K1M1;A3S1V2K1M1;A2P4L1N1;G1A1P4L1Q1;G1S1P5K1;G1C1L2D1K2;L2Q3F1;P1L1Q2K1Y1;T2L1Q1K1W1;A2P4V1Q1;A1V1C1L1D1K2;G2S1V3K1M1;G1T1L2N1K1M1;G1V1T1L1Q1K1M1;G1S1L2Q1K1M1;A1P2L2E1H1;P1Q1K2E1F1;A3V1T1C1L1K1;A1V1T1L1N1K1M1;A1S1L2N1K1M1;A1V2T1Q1K1M1;A1S1V1L1…	0.4;0.4;0.4;0.4;0.4;0.4;0.4;0.4;0.4;0.4;0.4;0.4;0.4;0.4;0.9;0.9;0.9;1.6;0.9;0.9;0.9;0.9;1.6;0.9;1.6;1.6;1.6;0.9;0.9;1.6;1.6;1.6;1.6;1.6;1.6;1.6;1.6;1.6;1.6;1.6;1.6;1.6;1.6;1.6;1.6;1.6;1.6;1.6;1.6;1.6;2.2;2.2;2.2;2.2;2.2;2.2;2.2;2.2;2.2;2.2;2.2;2.2;2.2;2.2;2.9;2.9;2.2;2.2;2.2;2.2;2.2;2.2;2.2;2.2;2.2;2.2;2.2;2.2;2.2;2.9;2.9;2.2;2.9;2.9;2.2;2.2;2.2;2.2;2.9;3.5;3.5;3.5;3.5;3.5;3.5;3.5;3.5;3.5;3.5;3.5…	AAAISTSR	Q9NVU7	A3S2T1L1R1					Yes
132673	947.445	G7A1T3R1;G6S1T1D1K1R1;A1P1T3C1L1N1Q1;S1P2T3C1N1K1;S2P2T2C1Q1K1;T1C1L2N1Q2E1;V1T1C1L1Q3E1;S1C1L2Q3E1;P1T1C1D1Q1K2E1;P1T2D1Q2K1M1;G6A2S1T2R1;G5S2V1T1N1R1;G5S3V1Q1R1;G6S2K1E1R1;P1T2C1L1E2R1;G2P3C1Q1H1R1;A2P1T2C1Q1K1E1;A1T1L1Q3E1M1;P1T2N1Q1K1E1M1;S1P1T1Q2K1E1M1;T4K1E1M1H1;G5A3S2T1R1;G4A1S3V1N1R1;G1A1P3C1N1H1R1;A1P1C1L1D1H2R1;G1P1C1L1E1H2R1;T1C1E1H1F1R2;C1N1Q1K1H1R1Y1;P4T1N1Y2;S1P4Q1Y2;S2C1L1K1H3;G1T2…		VDTEDIEK	Q9UBE0	V1T1L1D2K1E2					Yes
1K1;G1A3S2N2K1E1;G1A2P1V1C1H1F2;G1P1V1N1M1H1F2;A5S2D1E1R1;G1A4S2E2R1;A2S1C1F3R1;S1N1M1F3R1;A3C1F2R1Y1;A1N1M1F2R1Y1;A1S1V2C1H1F1W1;A2V2C1H1Y1W1;G1A2L1M1H1Y1W1;G1A4C1L1W2;A2V2C1N1W2;G1A2L1N1M1W2;A6S2T1N2;G1A3P1M1H1F2;G1H1F5;A3V1M1H1Y1W1;A5V1C1W2;A3V1N1M1W2;A6M1W2;G3S1P1T1C1N1K2;G3S2P1C1Q1K2;G3D1Q2K2M1;G2A2S1V1C1Q2K1;G2A1N1D1Q1K2M1;G1S2P1V1T1N1M1R1;G1S3P1L1N1M1R1;G1S3P1V1Q1M1R1;G3P1T1L1N1F1W1;G3P1V1…											Yes
3D1E2R1;G5N1D1K1M1R1;P1C2Q1R2W1;A1P1T4N2E1;A1S1P1T3N1Q1E1;T2L1N2Q1E2;V1T2N1Q2E2;S1T1L1N1Q2E2;S1V1T1Q3E2;S2L1Q3E2;A1T1D1Q2K1E2;G1T1Q2K1E3;G2P2N2Q2H1;G2P1T2N1Q1H2;G2S1P1T1Q2H2;G1L1N1D1Q2H2;G1V1D1Q3H2;G2T4H3;G5A4T1C1R1;G4A2S1V1C1N1R1;G5A2T1N1M1R1;P3T2C1F1W1;A3T2Q2E2;A1T1N1Q1K1E3;A1S1Q2K1E3;G1A1P1T2N2H2;A1L1N2D1Q1H2;A1V1N1D1Q2H2;S1P1N2D1K1H2;G1L1N2Q1E1H2;G1V1N1Q2E1H2;A1C2L1K1H3;G5V1N1H1F2;G4A5S1C1R1;…	0.3;0.3;0.3;0.3;0.3;0.3;0.3;0.3;0.3;0.3;0.3;0.3;0.3;0.3;0.3;0.3;0.3;0.3;0.3;0.3;0.3;0.3;0.3;0.3;0.3;0.3;0.3;0.3;0.3;0.3;0.3;0.3;0.3;0.3;0.3;0.3;0.3;0.3;0.3;0.3;0.3;0.3;0.3;0.3;0.3;0.3;0.3;0.3;0.3;0.3;0.3;0.3;0.3;0.3;0.3;0.3;0.3;0.3;0.3;0.3;0.3;0.3;0.3;0.3;0.3;0.3;0.3;0.3;0.3;0.8;0.8;0.8;0.8;0.8;0.8;0.8;0.8;0.8;0.8;0.8;0.8;0.8;0.8;0.8;0.8;0.8;0.8;0.8;0.8;0.8;0.8;0.8;0.8;0.8;0.8;0.8;0.8;0.8;0.8;0.8…										Yes
80692	758.454	V3M1R2;V1C1L2R2;A1L2M1R2;P1L1K2H2;P1C1K3R1;A1T2L3Q1;P1V1T3L1K1;S1P1T2L2K1;L2K2E2;A1P1L1F1R2;A2K2R1W1;G1T1L3D1K1;S1V1T1L3N1;A1V1T1L2D1K1;A1S1L3D1K1;A3V1T2L2;G1A2T2L3;V2T2L2N1;S2L4N1;V3T2L1Q1;S1V2T1L2Q1;S2V1L3Q1;G1V1T1L2K1E1;G1S1L3K1E1;A3S1T1L3;A1V2T1L1K1E1;A1S1V1L2K1E1;G2V2T2L2;G2S1V1T1L3;G2S2L4;G1A1V3T2L1;G1A1S1V2T1L2;G1A1S2V1L3;V4T1D1K1;S1V3L1D1K1;A2V4T2;A2S1V3T1L1;A2S2V2L2;S1V4K1E1;A1T1Q1K1R2;G…	0.4;1.7;1.7;1;3;2.3;2.3;2.3;2.3;2.3;2.3;3.6;3.6;3.6;3.6;3.6;3.6;3.6;3.6;3.6;3.6;3.6;3.6;3.6;3.6;3.6;3.6;4.9;4.9;4.9;4.9;4.9;4.9;4.9;4.9;4.9;4.9;4.9;4.9;6.2;6.2;6.2;6.2;7;7.5;7.5;7.5;7.5;9.6;9.6;9.6;9.6;9.6;9.6;9.6;8.9;10.9;10.9;10.9;10.9;10.9;10.9;10.9;10.9;10.9;10.9;10.9;10.9;10.9;10.9;10.9;10.9;10.9;10.9;10.9;12.2;12.2;12.2;12.2;12.2;12.2;12.2;11.5;12.8;12.8;12.8;12.8;12.8;14.1;14.1;14.1;14.9;1…	LVVATEK	Q8N766	A1V2T1L1K1E1					Yes
63104	857.522	G2V3T2L2;G2S1V2T1L3;G2S2V1L4;G1A1V4T2L1;G1A1S1V3T1L2;G1A1S2V2L3;V5T1D1K1;S1V4L1D1K1;A2V5T2;A2S1V4T1L1;A2S2V3L2;S1V5K1E1;G1T1L1Q1K1R2;G2A1T2L4;G1N1Q1K3R1;A1T1L1N1K1R2;A1V1T1Q1K1R2;A1S1L1Q1K1R2;S2P1K2R2;G1S1V6T1;G1S2V5L1;G1A2V1T2L3;G1A2S1T1L4;V4T2L1Q1;S1V3T1L2Q1;S2V2L3Q1;A1N2K3R1;A2K2E1R2;A1S2V6;A3S1V1T1L3;A3S2L4;G1V1T1L3D1K1;G1S1L4D1K1;V3T2L2N1;S1V2T1L3N1;S2V1L4N1;A1V2T1L2D1K1;A1S1V1L3D1K1;G1V2T1L…	0.3;0.3;0.3;0.3;0.3;0.3;0.3;0.3;0.3;0.3;0.3;0.3;0.8;1.5;0.8;0.8;0.8;0.8;0.8;0.8;0.8;1.5;1.5;1.5;1.5;1.5;0.8;0.8;0.8;1.5;1.5;1.5;1.5;1.5;1.5;1.5;1.5;1.5;1.5;1.5;1.5;1.5;1.5;2;2;2.7;2;2;2;2;2.7;2.7;2.7;2.7;2.7;2;2.7;2.7;2.7;2;2.7;2.7;2.7;2.7;2.7;3.2;3.8;3.8;3.2;5;5.5;5.5;5.5;5.5;5.5;6.2;6.2;6.2;5.5;6.7;6.7;6.7;6.7;6.7;7.3;7.3;6.7;6.7;6.7;7.8;7.8;7.8;7.8;7.8;9;9;9;9;9;9;9;10.2;10.2;10.2;10.2;10.2;10…	KDIELLK	Q5T2S8	L3D1K2E1					Yes
25376	897.408	G3P3V1T1C1N1;G3S1P3C1L1N1;G4P3C1K1E1;G3T2C1Q1K1F1;G1V1T2C1D1F1R1;G1S1T1C1L1D1F1R1;G2C1D1Q1K2Y1;G1A1T1C1L1D1R1Y1;V1C1D2K1R1Y1;G2T1C1L1E1R1Y1;G3A3P3T1C1;G2A1S1P3V1C1N1;G3A1P3T1N1M1;G1A1P1V2T1C1D1H1;G2P1V2T1C1E1H1;G2S1P1V1C1L1E1H1;G2A1P1T1L1D1M1H1;G1P1V1D2K1M1H1;G2A1S1T1C1Q1K1F1;G1S1C1N1D1K2F1;A1S1V1T1C1D1F1R1;A1S2C1L1D1F1R1;G1S1V1T1C1E1F1R1;G1S2C1L1E1F1R1;G1A1T2D1M1F1R1;S1D2K1M1F1R1;G2T2E1M1F1R1;G1…		EDSTTFAK	Q8WWI1-3	A1S1T2D1K1E1F1					Yes
1H1R1W1;G4A3P2D1E1;G5A2P2E2;G2A1S2N1D1K1Y1;G2A4C2K1F1;G2N2K1M2F1;G3S1P3T2Q1;G1A1S1P2V1D1Q2;P1V2C2L1Q1H1;G3T1Q1H1R1W1;S4P2V1T1H1;S5P2L1H1;S2P1V1D1K1E1H1;A1P1C1L2N1M1H1;S1P2V1C1K1M1H1;G1P2T1K1M2H1;A2C2Q1K2F1;C1N1Q1K2M1F1;G2A1S1Q1H1R1W1;A2P1L1Q1M2H1;A1S1P2K1M2H1;A1P1C1K1F2W1;G4P2L1N1D2;G4P2V1D2Q1;G3L2D3H1;G5T3Q1Y1;G4A1S2P3D1;G3A1P2V1N1D2;G5S2P3E1;G2A1V1L1D3H1;G3V1L1D2E1H1;G4S1T3N1F1;G4S2T2Q1F1;G3V1C…	0.3;0.3;0.3;0.3;0.3;0.3;0.3;0.3;0.3;0.3;0.3;0.3;0.3;0.3;0.3;0.3;0.3;0.3;0.3;0.3;0.3;0.3;0.3;0.3;0.3;0.3;0.3;0.3;0.3;0.3;0.3;0.3;0.3;0.3;0.3;0.3;0.3;0.3;0.3;0.3;0.3;0.3;0.3;0.3;0.3;0.3;0.3;0.3;0.3;0.3;0.3;0.3;0.3;0.3;0.3;0.3;0.3;0.3;0.3;0.3;0.3;0.3;0.3;0.3;0.3;0.3;0.3;0.3;0.3;0.3;0.3;0.3;0.3;0.3;0.3;0.3;0.3;0.3;0.3;0.3;0.3;0.3;0.3;0.3;0.3;0.3;0.3;0.3;0.3;0.3;0.3;0.3;0.3;0.3;0.3;0.3;0.3;0.3;0.3;0.3…										Yes
88003	939.481	P3T1C1N1R2;S1P3C1Q1R2;S1P5T2F1;A1P1T1C1Q1K1H1R1;A1P5T2Y1;G1V4T2C1Y1;G1S2V2C1L2Y1;P4L1Q1E1Y1;P3T2L1E1W1;S2V4T1C1F1;S3V3C1L1F1;P4K1E2F1;G1S1V3T2M1F1;G1S2V2T1L1M1F1;A1S1V4T1C1Y1;G1P3L1H2W1;P2T1H1F1R1W1;A1P2Q1R1W2;A1S3V2L1M1F1;P1Q1K1H2F2;A1P3V1H2W1;L1Q3M1H1R1;G1S1V3T1C1L1Y1;G2V2T2L1M1Y1;G2S1V1T1L2M1Y1;G2S2L3M1Y1;G1S3V1L2M1F1;A1S2V3C1L1Y1;G1A1V3T2M1Y1;G1A1S1V2T1L1M1Y1;G1A1S2V1L2M1Y1;S1V3D1K1M1Y1;A1S2V…		NIGNTFFK	Q08752	G1T1L1N2K1F2					Yes
1T1C2L2F1;A2S1C2L3F1;A1S2V1T2L1D1F1;A1S3T1L2D1F1;G1S1V2T3E1F1;G1S3T1L2E1F1;V1T1C1L2N1M1F1;S1C1L3N1M1F1;V2T1C1L1Q1M1F1;S1V1C1L2Q1M1F1;A1C1L2D1K1M1F1;G1C1L2K1E1M1F1;G1T1L2Q1M2F1;G4A1P1L1Q1H1F1;G4S1P2K1H1F1;S3P1V2T2Y1;S5P1L2Y1;G1A1V2T3E1Y1;G1A1S1V1T2L1E1Y1;G1A1S2T1L2E1Y1;S1V2T1D1K1E1Y1;S2V1L1D1K1E1Y1;A1C1L3N1M1Y1;A1V1C1L2Q1M1Y1;P1V2T1C1K1M1Y1;S1P1V1C1L1K1M1Y1;G4A1P2K1H1Y1;G3V1T1L1H2Y1;G3S1L2H2Y1;G2L…	0.3;0.3;0.3;0.3;0.3;0.3;0.3;0.3;0.3;0.3;0.3;0.3;0.3;0.3;0.3;0.3;0.3;0.3;0.3;0.3;0.3;0.3;0.3;0.3;0.3;0.3;0.3;0.3;0.3;0.3;0.3;0.3;0.3;0.3;0.3;0.8;0.8;0.8;1.4;0.8;0.8;0.8;0.8;1.4;1.4;1.4;1.4;0.8;0.8;0.8;1.4;0.8;0.8;0.8;0.8;0.8;1.4;1.4;0.8;1.4;0.8;0.8;0.8;0.8;0.8;0.8;0.8;0.8;1.4;1.4;1.4;1.4;1.4;1.4;1.4;1.4;1.4;1.4;0.8;0.8;0.8;0.8;1.4;0.8;1.4;1.4;1.4;1.4;1.4;1.4;1.4;1.4;1.4;1.4;1.4;1.4;1.4;0.8;0.8;0.8…										Yes
42536	866.396	T5L1D2;V1T5D1E1;S1T4L1D1E1;G1P3N1D2R1;G2P3T1N3;S1V1T4E2;G2S1P2T2N1H1;G1P1T1L1N2D1H1;G2P1D1Q1K1E1H1;T2N2D1F1R1;S2D1Q2F1R1;P1C2N1K1F1R1;A1T1N1D1Q1R1Y1;G1T1N1Q1E1R1Y1;D1E2R2Y1;A1P1V1T1N2D1H1;A1S1P1L1N2D1H1;A2P1N1D2K1H1;G1P1V1T1N2E1H1;G1S1P1L1N2E1H1;G2P1N1K1E2H1;S1T1N2E1F1R1;T1N4K1Y1;S1N3Q1K1Y1;A1T1N2E1R1Y1;A1S1N1Q1E1R1Y1;A2S3P2N1H1;A4P1T1N1D1H1;G1A3P1T1N1E1H1;A1S1P1V1N2E1H1;A4S1P1N1E1H1;P1T4C1L1M1;P…	0.3;0.3;0.3;0.3;0.3;0.3;0.3;0.3;0.3;0.3;0.3;0.3;0.3;0.3;0.3;0.3;0.3;0.3;0.3;0.3;0.3;0.3;0.3;0.3;0.3;0.3;0.3;0.3;0.3;0.3;0.3;0.3;0.3;0.3;0.3;0.3;0.3;0.3;0.3;0.3;0.3;0.3;0.3;0.3;0.3;0.3;0.3;0.3;0.3;0.3;0.3;0.3;0.3;0.3;0.3;0.3;0.3;0.3;0.3;0.3;0.3;0.3;0.3;0.3;0.3;0.3;0.3;0.3;0.3;0.3;0.3;0.3;0.3;1.5;1.5;1.5;1.5;1.5;1.5;1.5;1.5;1.5;1.5;1.5;1.5;1.5;1.5;1.5;1.5;1.5;1.5;1.5;1.5;0.8;0.8;0.8;0.8;0.8;0.8;0.8…	GASSTWMK	Q03701	G1A1S2T1K1M1W1					Yes
138200	957.524	G3P1V1T3L1R1;G2T1L3N1D1R1;G2V1T1L2D1Q1R1;G2S1L3D1Q1R1;G3A1T1L2N1Q1K1;G3A1P1T1D1K3;G4P1T1K3E1;G2A1P1V2T3R1;G2A1S1P1V1T2L1R1;G2A1S2P1T1L2R1;G1A1V1T1L2N1D1R1;G1A1S1L3N1D1R1;G1A1V2T1L1D1Q1R1;G1A1S1V1L2D1Q1R1;G1S1P1V2T1D1K1R1;G1S2P1V1L1D1K1R1;G1A2L2D2K1R1;V2L1N1D2K1R1;V3D2Q1K1R1;G2V1T1L2N1E1R1;G2S1L3N1E1R1;G2A1L2D1K1E1R1;G3L2K1E2R1;G2A2T1L2N2K1;G1V2T1L1N3K1;G1S1V1L2N3K1;G2A2V1T1L1N1Q1K1;G2A2S1L2N1Q1K1…	0.3;0.3;0.3;0.3;0.3;0.3;0.3;0.3;0.3;0.3;0.3;0.3;0.3;0.3;0.3;0.3;0.3;0.3;0.3;0.3;0.3;0.3;0.3;0.3;0.3;0.3;0.3;0.3;0.3;0.3;0.3;0.3;0.3;0.3;0.3;0.3;0.3;0.3;0.3;0.3;0.3;0.3;0.3;0.3;0.3;0.3;0.3;0.3;0.3;0.3;0.3;0.3;0.3;0.3;0.3;0.3;0.3;0.3;0.3;0.3;0.3;0.3;0.3;0.3;0.3;0.3;0.3;0.3;0.3;0.3;0.3;0.3;0.3;0.3;0.3;0.3;0.3;0.3;0.3;0.3;0.3;0.3;0.3;0.3;0.3;0.3;0.3;0.3;0.3;0.3;0.3;0.3;0.3;0.3;0.3;0.3;0.3;0.3;0.3;0.3…	VQIQESVR	O60256	S1V2L1Q2E1R1					Yes
29871	848.395	G5C2L3;G4A1V1C2L2;G4S1V2T2D1;G4S2V1T1L1D1;G4S3L2D1;G2P5C1Q1;G7Q1F1R1;G3A2V2C2L1;G1A1P5C1N1;G2V4C2N1;G3A1S2V2T1D1;G3A1S3V1L1D1;G4S2V2T1E1;G4A2C1L2M1;G4L2N1M2;G4V1L1Q1M2;A1P3C1L1D1H1;G1P3C1L1E1H1;P1C1L1N1Q2F1;P1V1C1Q3F1;T2C1L1Q1H1F1;G6A1N1F1R1;P2T1C1E1F1R1;P2C1N1Q1K1Y1;P1T2C1K1H1Y1;A1T1C1L1Q2W1;P1T2C1N1K1W1;S1P1T1C1Q1K1W1;G2A3V3C2;G2A2S3V2D1;G3A1S3V2E1;G3A3V1C1L1M1;G2A1V3C1N1M1;G3A1V1L1N1M2;G3A1V2Q…	0.3;0.3;0.3;0.3;0.3;0.3;0.3;0.3;0.3;0.3;0.3;0.3;0.3;0.3;0.3;0.3;0.3;0.3;0.3;0.3;0.3;0.3;0.3;0.3;0.3;0.3;0.3;0.3;0.3;0.3;0.3;0.3;0.3;0.3;0.3;0.3;0.3;0.3;0.3;0.3;0.3;0.3;0.3;0.3;0.3;0.3;0.3;0.3;0.9;0.9;1.5;1.5;1.5;1.5;0.9;0.9;0.9;0.9;0.9;0.9;0.9;1.5;1.5;1.5;1.5;1.5;1.5;1.5;1.5;1.5;1.5;1.5;1.5;1.5;1.5;1.5;1.5;0.9;1.5;1.5;0.9;0.9;0.9;0.9;1.5;0.9;0.9;0.9;0.9;0.9;0.9;0.9;0.9;0.9;0.9;0.9;0.9;0.9;0.9;0.9…	ELEAMEK	Q9NRC6	A1L1K1E3M1					Yes
29361	957.538	P1V3C2L3;G1V2T1L3D1E1;G1S1V1L4D1E1;G1P1V1C1L4M1;G3V1T1L2R1W1;G3S1L3R1W1;A1V3T1L2D1E1;G1V3T1L2E2;G1S1V2L3E2;A1P1V2C1L3M1;G1A1P1L4M2;G2P1V2L1N1F1R1;P1Q1K1H2R2;G3V1L1N1K2W1;G2A1V2T1L1R1W1;G2A1S1V1L2R1W1;G1V3D1K1R1W1;A1V4T1L1E2;A1S1V3L2E2;A2P1V1L3M2;G2S1V2K2H1F1;G3A3L1K2W1;G2A1V2N1K2W1;G1A2V3T1R1W1;G1A2S1V2L1R1W1;S1V4N1R1W1;G1A4P1V2F1R1;G2A4V1K2W1;A3S1V3R1W1;G1V1T1L4D2;G1S1L5D2;A1V2T1L3D2;A1S1V1L4D2;…	0.3;0.3;0.3;0.3;0.3;0.3;0.3;0.3;0.3;0.3;0.3;0.3;0.3;0.3;0.3;0.3;0.3;0.3;0.3;0.3;0.3;0.3;0.3;0.3;0.3;0.3;0.3;0.3;0.3;0.3;0.3;0.3;0.3;0.3;0.3;0.3;0.3;0.3;0.3;0.3;0.3;0.3;1.3;1.3;1.3;1.3;1.3;1.3;1.3;1.3;1.3;1.3;0.8;1.3;1.3;1.3;1.3;1.3;0.8;0.8;0.8;0.8;0.8;0.8;1.3;1.3;0.8;1.3;1.3;0.8;0.8;1.3;1.3;0.8;1.3;1.3;1.3;0.8;1.3;1.3;1.3;1.3;0.8;1.3;1.3;1.3;1.3;1.3;1.3;1.3;1.3;1.3;1.3;1.3;1.3;1.3;1.3;1.3;1.3;1.3…	EIVLEDLK	Q8TDY2	V1L3D1K1E2					Yes
26817	963.44	G8P4T1;P1T2C2Q1R2;G7A1S1P4;V4C2L1D2;P5C1L1D1E1;G1V2C1L2D2M1;P3T4C1F1;G6T1L1N1Q1F1;A1C2Q3K1R1;G4A1L1D2F1R1;G5L1D1E1F1R1;G6A1L1Q2Y1;G6P1T1N1K1Y1;G6S1P1Q1K1Y1;G4S1P1V1D1R1Y1;V5C2D1E1;P5V1C1E2;A1V3C1L1D2M1;G1V3C1L1D1E1M1;G5A1V1T1N1Q1F1;G5A1S1L1N1Q1F1;G5S2P1N1K1F1;G5A2D1Q1K1F1;G6A1Q1K1E1F1;G3A2V1D2F1R1;G4A1V1D1E1F1R1;G5V1E2F1R1;G4V1L1N3Y1;G5A2L1N1Q1Y1;G4V2N2Q1Y1;G5A2V1Q2Y1;A1V4C1D1E1M1;A1P5E2M1;G1V4C1…		EETELSEK	Q68DK7	S1T1L1K1E4					Yes
1E1W1;A1P1C2K2E1W1;G1T2N1K1E2W1;G1S1T1Q1K1E2W1;A1P1T1C1Q1K1M1W1;G2D1Q1K1H2W1;V1D2H2R1W1;A1V1N1Q2E2F1;G2A1P1N1Q1H2F1;A3S1P1Q2E1Y1;A1P1N2K1E2Y1;A2P1E3R1Y1;A3T3N1E1W1;A3S1T2Q1E1W1;A1S1T1N1K1E2W1;A1S2Q1K1E2W1;G1V1T1N2H2W1;G1S1L1N2H2W1;G2N1K1E1H2W1;A1P3C1F2W1;N4F1R1W1;A4Q2E2F1;G1A2P1N2H2F1;G1A3T1N1H2W1;A1S1V1N2H2W1;A4S1N1H2W1;G4T2C1L2W1;G3P1V2T1C1Q1F1;G3S1P1V1C1L1Q1F1;G4P1T1L1Q1M1F1;G3A1V1T2C1L1W1;G3A…											Yes
2S4L1N2;G1S4V2N3;G3A4S3T1Q1;G3A2S3N1K1E1;G2A2V1C1N2K1M1;G3A4C1Q1K1M1;G2V1N3K1M2;G3A2N1Q1K1M2;G1A4V1C1D1M1R1;G2A3V1C1E1M1R1;C1Q1H3F1R1;G2S1M1F2R1Y1;L2M3Y2;G2A1M1F1R1Y2;G3A2P1V1C1F1W1;G3P1V1N1M1F1W1;G2A1S1V2C1W2;G3A1V1T1M1W2;G3A1S1L1M1W2;G2A5S3T1N1;G1A3S4V1N2;G2A5S4Q1;G2A5C1N1K1M1;G2A3N2K1M2;G3A3P1M1F1W1;G3F4W1;G2A2S1V1M1W2;G2P1T6Q1;G1T4L1D1Q2;G1A1P1T6N1;G1A1S1P1T5Q1;A1V1T4D1Q2;A1S1T3L1D1Q2;A1P1T2C…	0.3;0.3;0.3;0.3;0.3;0.3;0.3;0.3;0.3;0.3;0.3;0.3;0.3;0.3;0.3;0.3;0.3;0.3;0.3;0.3;0.3;0.3;0.3;0.3;0.3;0.3;0.3;0.3;0.3;0.3;0.3;0.3;0.3;0.3;0.3;0.3;0.3;0.3;0.3;0.3;0.3;0.3;0.3;0.3;0.3;0.3;0.3;0.3;0.3;0.3;0.3;0.3;0.3;0.3;0.3;0.3;0.3;0.3;0.3;0.3;0.3;0.3;0.3;0.3;0.3;0.3;0.3;0.3;0.3;0.3;0.3;0.3;0.3;0.3;0.3;0.3;0.3;0.3;1.3;0.8;1.3;1.3;1.3;1.3;1.3;0.8;1.3;1.3;1.3;0.8;0.8;0.8;0.8;0.8;1.3;1.3;1.3;1.3;1.3;1.3…										Yes
60882	928.429	G1P1T1D1Q3R1;P3T1C2R2;G1L1N2Q4;G1V1N1Q5;G6P2L1N1F1;G5L2D1H1F1;A1P1T1N1D1Q2R1;A1S1P1D1Q3R1;G1P1T1N1Q2E1R1;G1S1P1Q3E1R1;A1T3D1Q1H1R1;G1T3Q1E1H1R1;P1D1Q1E2R2;A1L1N3Q3;A1V1N2Q4;G1A3Q5;P1T1N4Q1K1;T3N3K1H1;S3Q3K1H1;G5A1P2V1N1F1;A1P1T1N2Q1E1R1;A1S1P1N1Q2E1R1;A1T3N1E1H1R1;A1S1T2Q1E1H1R1;G2T1Q1H3R1;P1N1E3R2;A4N1Q4;G5A4P2F1;G3A2V2D1H1F1;G1A1T1N1H3R1;G1A1S1Q1H3R1;S1V3T1M2Y1;S2V2L1M2Y1;A2S1N1H3R1;G6P2V1Q1F1;…		ISDYFER	Q86UE8-3	S1L1D1E1F1R1Y1					Yes
2V2C2L1Q1;S3P2V1L1D1Q1;S1P3V2C2K1;G1A1P1T1L2N1D1E1;G1S1P2V1T1D1K1E1;G1S2P2L1D1K1E1;P1V1L1N1D2K1E1;G2P1T1L2N1E2;G2P1V1T1L1Q1E2;G2S1P1L2Q1E2;G1P3V1T1C1K1M1;G1S1P3C1L1K1M1;G4P2T1L1H2;G1S2T4K1F1;V1T2C2K2F1;G1T1N1R2Y2;G3A1P1T1Q1R1W1;G2P1N1D1K1R1W1;A1S5P3L1;A4P2C2L2;A3S1P2V1T2D1;A3S2P2T1L1D1;G1A2S1P2V1T2E1;S3P2V1L1N1E1;A2P1V1T1L1N1D1E1;A2S1P1L2N1D1E1;A2P1V2T1D1Q1E1;A1S2P2V1D1K1E1;A3P1L1D2K1E1;G1S2P2V1K…	0.3;0.3;0.3;0.3;0.3;0.3;0.3;0.3;0.3;0.3;0.3;0.3;0.3;0.3;0.3;0.3;0.3;0.3;0.3;0.3;0.3;0.3;0.3;0.3;0.3;0.3;0.3;0.3;0.3;0.3;0.3;0.3;0.3;0.3;0.3;0.3;0.3;0.3;0.3;0.3;0.3;0.3;0.3;0.3;0.3;0.3;0.3;0.3;0.3;0.3;0.3;0.3;1.4;1.4;1.4;1.4;1.4;1.4;1.4;1.4;1.4;1.4;1.4;1.4;1.4;1.4;1.4;1.4;1.4;1.4;1.4;0.8;0.8;0.8;0.8;0.8;0.8;0.8;0.8;0.8;0.8;0.8;0.8;0.8;0.8;0.8;0.8;0.8;0.8;0.8;0.8;0.8;0.8;0.8;0.8;0.8;0.8;1.4;0.8;1.4…										Yes
73456	953.58	G3P1V1K2R2;G4V6L1;G3A1V7;G5V2L4;G1P1V1T1L1R3;G1S1P1L2R3;G4A1V3L3;G1P1V1N1K2R2;A1P1V2T1R3;A1S1P1V1L1R3;G3A2V4L2;G2V7Q1;G1A3P1K2R2;G2A3V5L1;G1A1V7N1;G1A4V6;G2V6L1N1;G4A2L5;G3V2L4N1;G3V3L3Q1;P1L1K1E1R3;G3A3V1L4;G2A1V4L2Q1;G2P1V5T1K1;G2S1P1V4L1K1;A2P1Q1K2R2;G2A4V2L3;G1A2V4L2N1;V6L1N2;G1A2V5L1Q1;V7N1Q1;G1A1S1P1V5K1;G1A5V3L2;A3V6Q1;A6V4L1;P2C1L2K2R1;G2A1V3L3N1;A3V5L1N1;G3A1L5Q1;G3P1V1T1L3K1;G3S1P1L4K1;…	0.3;0.3;0.3;1.3;1.3;1.3;1.3;1.3;1.3;1.3;1.3;1.3;1.3;1.3;1.3;1.3;1.3;2.4;2.4;2.4;2.4;2.4;2.4;2.4;2.4;2.4;2.4;2.4;2.4;2.4;2.4;2.4;2.4;2.4;2.4;1.8;2.4;2.4;3.4;3.4;3.4;3.4;3.4;3.4;3.4;3.4;3.4;3.4;3.4;3.4;3.4;3.4;3.4;3.4;3.4;3.4;2.9;2.9;2.9;2.9;3.4;3.4;3.4;3.4;3.4;3.4;3.4;3.4;3.4;3.4;3.4;4.5;4.5;4.5;4.5;4.5;4.5;4.5;4.5;4.5;4.5;4.5;4.5;4.5;4.5;4.5;4.5;4.5;4.5;4.5;4.5;4.5;4.5;4.5;4.5;4.5;5.5;5.5;5.5;5.5…	LLLEIPEK	Q8WTW3	P1L4K1E2					Yes
126602	787.48	T1C1L5;S1V1L4M1;V2T1L3M1;G3T1L1K3;G2A1V1T1K3;G2A1S1L1K3;S1V3T1K1R1;S2V2L1K1R1;G1A2S1V1K3;G1T2L2K1R1;G1T1L1N1K3;G1V1T1Q1K3;G1S1L1Q1K3;A1V1T2L1K1R1;A1S1T1L2K1R1;A1V1T1N1K3;A1S1L1N1K3;A1S1V1Q1K3;A2D1K4;G1A1K4E1;A4T1K3;C1L2K1R2;Q1K4E1;G1P1L4Y1;A1P1V1L3Y1;P1V2T1L2F1;S1P1V1L3F1;V2K1M1R2;P1V4L1Y1;G1P1V1L1K2F1;A1P1V2K2F1;P1T3L1K2;L3H2R1;P2V1L3H1;T1L2K2W1;V1T2L2N1K1;S1T1L3N1K1;V2T2L1Q1K1;S1V1T1L2Q1K1;S2L3…	0.9;2.2;2.2;2.9;2.9;2.9;2.9;2.9;2.9;4.2;4.2;4.2;4.2;4.2;4.2;4.2;4.2;4.2;4.2;4.2;4.2;4.7;5.4;6;6;6;6;6;7.3;8;8;8.5;8.5;9.2;9.2;9.8;9.8;9.8;9.8;9.8;9.8;9.8;9.8;9.8;9.8;11.1;11.1;11.1;11.1;11.1;11.1;11.1;11.1;11.1;11.1;11.1;11.8;11.8;11.8;12.3;12.3;12.3;13;13.6;13.6;13.6;14.9;18.1;18.1;18.7;18.7;19.4;20;20;20;20;21.2;21.2;22.5;22.5;22.5;22.5;23.2;23.2;23.8;23.8;23.8;23.8;23.8;23.8;23.8;23.8;23.8;23.8	TLNSLIK	P42338	S1T1L3N1K1					Yes
45351	847.517	G1P1L2H1R2;T1L1F1R3;A2T3K3;S1T1K4E1;A1P1V1L1H1R2;N1K2F1R2;T2D1K4;G2V2L2K1Y1;G1V4T1K1F1;G1S1V3L1K1F1;G1A1V3L1K1Y1;A1S1V4K1F1;A2V4K1Y1;G1S1V1T2K3;G1S2T1L1K3;G2K2F1R2;V2R3Y1;A1S2V1T1K3;A1S3L1K3;G1A1P3V3L1;G2P3V2L2;G2T1L3K1F1;G1A1V1T1L2K1F1;G1A1S1L3K1F1;V2L1D1K2F1;G1A2L3K1Y1;V2L2N1K1Y1;V3L1Q1K1Y1;A2P3V4;A2S1V1L2K1F1;V3K2E1F1;A3V1L2K1Y1;A2V2T1L1K1F1;P3V3L1Q1;P3V2L2N1;V1T1L2Q1K1F1;S1L3Q1K1F1;A1L3Q1K1Y1…	0.3;0.3;0.3;0.3;0.3;0.3;0.3;1.5;1.5;1.5;1.5;1.5;1.5;0.9;0.9;0.9;0.9;0.9;0.9;2.7;2.7;2.7;2.7;2.7;2.7;2.7;2.7;2.7;2.7;2.7;2.7;2.7;2.7;3.9;3.9;3.9;3.9;3.9;3.9;3.9;3.9;3.9;3.9;3.9;4.4;5;5;5;7.4;9.1;9.1;9.1;9.1;9.1;10.9;10.3;10.3;11.5;11.5;12.7;12.7;13.3;12.7;12.7;12.7;12.7;12.7;12.7;12.7;12.7;13.8;13.8;13.8;13.8;13.8;13.8;13.8;13.8;13.8;13.8;13.8;13.8;13.8;13.8;13.8;13.8;15.7;15.7;15.7;15.7;15.7;15.7…	GILLFGTK	P49748	G2T1L3K1F1					Yes
10891	944.529	L5D2M1;V1L4D1E1M1;G2A1S2V1R3;V2L3E2M1;G3S1V1T1R3;G3S2L1R3;G1V2C1L2R1W1;G2L3M1R1W1;A1V3C1L1R1W1;G1A1V1L2M1R1W1;G1V2K2M1H1F1;A2V2L1M1R1W1;G1C1L2K2H1F1;V1L2Q1M1R1W1;P1V2L2M1H2;G1A1P1K3M1W1;G2T1D1K1R3;C1L5E2;G2A2T2R3;G1S1V1T1N1R3;G1S2L1N1R3;G1S2V1Q1R3;G1A1S1D1K1R3;G2S1K1E1R3;P2V2C1K1F1R1;G1P2L1K1M1F1R1;G1A3S1T1R3;A1S2V1N1R3;L3M1H1R1Y1;A1V1C1L1K2H1F1;A1P2V1K1M1F1R1;A4S2R3;A2L1K2M1H1F1;P5V1R1W1;G4S2V4K…	0.3;0.3;0.3;0.3;0.3;0.3;0.3;0.3;0.3;0.3;0.3;0.3;1.4;1.4;1.4;1.4;1.4;1.4;1.4;1.4;1.4;1.4;1.4;1.4;1.4;1.4;1.4;1.4;1.4;1.4;1.4;1.4;1.4;0.8;1.4;1.4;0.8;1.4;0.8;1.4;2.4;1.8;1.8;1.8;1.8;1.8;1.8;1.8;1.8;1.8;2.4;1.8;1.8;1.8;1.8;2.4;2.4;2.4;1.8;1.8;2.4;2.4;2.4;2.4;1.8;1.8;2.4;2.4;2.4;1.8;1.8;1.8;1.8;1.8;2.4;2.4;1.8;1.8;1.8;1.8;1.8;1.8;2.4;2.4;2.4;1.8;2.4;1.8;1.8;1.8;2.4;1.8;2.9;2.9;2.9;2.9;2.9;2.9;2.9;2.9…	AVATSQLQK	Q149N8	A2S1V1T1L1Q2K1					Yes
74455	852.453	G5P2V1Q1K1;G4L2D1K1H1;G3P2V2D1R1;G4A1P2V1N1K1;G4A2T1L2H1;G3V3T1Q1H1;G3S1V2L1Q1H1;G3A1V1L1D1K1H1;G4V1L1K1E1H1;G2S2V1K1R1Y1;G4A4P2K1;G3A3V1T1L1H1;G3A3S1L2H1;G2A1V3T1N1H1;G2A2V2D1K1H1;G3A1V2K1E1H1;G2A4V2T1H1;G2A4S1V1L1H1;G1A2S1V3N1H1;G1A5S1V2H1;G5P2L1N1K1;G3V2T1L1N1H1;G3S1V1L2N1H1;G2A1S1V2L1N1H1;G2A1S1V3Q1H1;G7P2L1K1;G6A1P2V1K1;P4T2L1M1;G5V2T1L1H1;G5S1V1L2H1;N1D1H1R3;G3P2L1N2K1;G3P2V1N1Q1K1;G4A1S1V2…	0.3;0.3;0.3;0.3;0.3;0.3;0.3;0.3;0.3;0.3;0.3;0.3;0.3;0.3;0.3;0.3;0.3;0.3;0.3;0.3;0.3;0.3;0.3;0.3;0.3;0.8;0.8;0.8;0.8;0.8;0.8;1.5;1.5;0.8;1.5;1.5;1.5;1.5;1.5;1.5;1.5;1.5;1.5;1.5;1.5;1.5;1.5;1.5;1.5;1.5;1.5;1.5;1.5;1.5;1.5;1.5;1.5;1.5;1.5;1.5;1.5;1.5;1.5;1.5;1.5;1.5;1.5;1.5;1.5;1.5;1.5;1.5;1.5;1.5;1.5;1.5;1.5;1.5;1.5;1.5;1.5;1.5;1.5;1.5;1.5;0.8;1.5;1.5;1.5;0.8;1.5;1.5;1.5;1.5;1.5;2;2;2;2;2.7;2.7;2;2…	LMHDPLK	Q9NR09	P1L2D1K1M1H1					Yes
4856	884.464	G1A1P2T3L1Q1;A1P1T1L2D1Q2;G1S1P3T3K1;P2T2L1N1D1K1;P2V1T2D1Q1K1;S1P2T1L1D1Q1K1;P3C2L1K2;G1P1T1L2Q2E1;A2P2V1T3Q1;A2S1P2T2L1Q1;A1S2P3T2K1;A1P1T1L2N1Q1E1;A1P1V1T1L1Q2E1;A1S1P1L2Q2E1;P2V1T2N1K1E1;S1P2T1L1N1K1E1;S1P2V1T1Q1K1E1;S2P2L1Q1K1E1;A1P2T1D1K2E1;G1P2T1K2E2;A1T3L2E1H1;P1L2E3R1;G1L1Q2H1F1R1;G1P1Q1K1H1R1Y1;G1P1N1Q1K1R1W1;G1T2K1H1R1W1;S2P2R2W1;A3P2T2K1E1;A2P1L1Q1K1E2;A1S1P2K2E2;G1P2V1N1K1H2;G1A1T1L2…	0.3;0.3;0.3;0.3;0.3;0.3;0.3;0.3;0.3;0.3;0.3;0.3;0.3;0.3;0.3;0.3;0.3;0.3;0.3;0.3;0.3;0.3;0.3;0.3;0.3;0.3;0.3;0.3;0.3;0.3;0.3;0.3;0.3;0.3;0.3;0.3;0.3;0.3;0.3;0.3;0.3;0.3;0.3;0.3;0.3;0.3;0.3;1.4;1.4;0.8;1.4;0.8;0.8;0.8;0.8;0.8;0.8;0.8;0.8;0.8;0.8;0.8;1.4;0.8;0.8;0.8;0.8;0.8;0.8;0.8;0.8;0.8;0.8;0.8;0.8;0.8;0.8;0.8;0.8;0.8;0.8;0.8;0.8;0.8;0.8;0.8;0.8;0.8;0.8;0.8;0.8;0.8;0.8;0.8;0.8;0.8;0.8;0.8;0.8;0.8…	AIDYYLK	Q3B7T1	A1L2D1K1Y2					Yes
128801	967.502	G4S1P2Q1R2;G3T1L1D1H1R2;G1S2C2K4;G4A1T1Q1K1H1R1;G3N1D1K2H1R1;G2A1V1T1D1H1R2;G2A1S1L1D1H1R2;G3V1T1E1H1R2;G3S1L1E1H1R2;G1S3R3Y1;G1P2V2C1L1H1F1;G2P2L2M1H1F1;G3A2S1Q1K1H1R1;G1A2S1V1D1H1R2;G2A1S1V1E1H1R2;G2P3V1K1M1W1;G1V1T1C1K2F1W1;G1S1C1L1K2F1W1;G1A1C1L1K2Y1W1;V1T1L1M1R1Y1W1;S1L2M1R1Y1W1;A1P2V3C1H1F1;G1A1P2V1L1M1H1F1;G1A2P1C1K2F2;G1P1N1K2M1F2;A2P1L1M1F1R1Y1;V1K2M1H1Y2;P1V3T1M1H1W1;S1P1V2L1M1H1W1;A1S1…		TRRTFCK	J3KQN4	T2C1K1F1R2					Yes
K1H1;A2S1V1L1D1Q1K1H1;G1A1V1T1L1N1K1E1H1;G1A1S1L2N1K1E1H1;G1A1V2T1Q1K1E1H1;G1A1S1V1L1Q1K1E1H1;G1S2P1V1K2E1H1;G1A2L1D1K2E1H1;V2N1D1K2E1H1;A2S3P3V1R1;V3T1E2H1R1;S1V2L1E2H1R1;A1P1L2M2H1R1;Q1K2M2F1R1;G2A2P1H1F1R2;S2N2K3Y1;A4V1T2L1N1H1;A4S1T1L2N1H1;A4V2T2Q1H1;A4S2L2Q1H1;A2S1V1L1N1K1E1H1;A2S1V2Q1K1E1H1;A3V1D1K2E1H1;A7P1L1N1Q1;G1S3P1K2M1F1;G1A1P1V1L1Y2W1;S2P1V2F2W1;G3A1P1L2Q3;G3P2V1T1Q2K1;G3S1P2L1Q2K1;G…	0.3;0.3;0.3;0.3;0.3;0.3;0.3;0.3;0.3;0.3;0.3;0.3;0.3;0.3;0.3;0.3;0.3;0.3;0.3;0.3;0.3;0.3;0.3;0.3;0.3;0.3;0.3;0.3;0.3;0.3;0.3;0.3;0.3;0.3;0.3;0.3;0.3;0.3;0.3;0.3;0.3;0.3;0.3;0.3;0.3;0.3;0.3;0.3;0.3;0.3;0.3;0.7;0.7;0.7;0.7;0.7;0.7;1.3;1.3;0.7;1.3;1.3;1.3;1.3;1.3;0.7;1.3;1.3;1.3;0.7;1.3;1.3;1.3;1.3;1.3;1.3;1.3;1.3;1.3;1.3;1.3;1.3;1.3;1.3;1.3;1.3;1.3;1.3;1.3;1.3;1.3;1.3;1.3;1.3;1.3;1.3;1.3;1.3;1.3;1.3…										Yes
120662	920.533	T4N1K3;S1T3Q1K3;G1P3N1K1R2;P1L1D1K1H1R2;A2P1T1L1H1R2;P1V1K1E1H1R2;G2V4T1K1Y1;G1S2V4K1F1;A2P1N1K2H1R1;G1A1S1V4K1Y1;T5L1K1R1;G1A1P1Q1K2H1R1;G2S1V3L1K1Y1;G2T4K3;G3P3K1R2;G1T1L1R3Y1;A1C2L1K4;S2T1D1K4;G1P1V2T1H1R2;G1S1P1V1L1H1R2;S1V1T1F1R3;S2L1F1R3;G1N1K2R2Y1;A1V1T1R3Y1;A1S1L1R3Y1;G2P3V4T1;G2S1P3V3L1;A2S2T2K3;S3K4E1;Q1K4M2;G2V2T2L1K1F1;G2S1V1T1L2K1F1;G2S2L3K1F1;P1Q2K2H1R1;A1S1P1V2H1R2;G1V2L1D1K2Y1;G1A…	0.3;0.3;0.3;0.3;0.3;0.3;0.3;0.3;0.3;0.3;0.3;0.3;0.3;0.8;0.8;0.8;0.8;0.8;0.8;0.8;0.8;0.8;0.8;0.8;0.8;1.4;1.4;0.8;0.8;0.8;1.4;1.4;1.4;1.4;0.8;1.4;1.4;1.4;1.4;1.4;1.4;1.4;1.4;1.4;1.4;1.4;0.8;1.4;0.8;1.4;1.4;1.4;1.4;1.4;1.4;1.4;1.4;2.5;1.9;2.5;1.9;2.5;2.5;2.5;2.5;2.5;2.5;2.5;2.5;2.5;2.5;1.9;1.9;1.9;2.5;1.9;2.5;2.5;2.5;2.5;2.5;2.5;2.5;2.5;2.5;2.5;2.5;2.5;2.5;2.5;2.5;2.5;2.5;2.5;2.5;2.5;2.5;2.5;2.5;2.5…	STFVNILK	P27707	S1V1T1L2N1K1F1					Yes
79734	931.523	G1C1L2D1K2R1;G2A1C1L1Q1K3;A1V1C1L1D1K2R1;G1T1L2N1K1M1R1;G1V1T1L1Q1K1M1R1;G1S1L2Q1K1M1R1;G1A2C1L1N1K3;V2C1N2K3;G1A2V1C1Q1K3;G1L1N2K3M1;G1V1N1Q1K3M1;A3V1T1C1L1K1R1;A1V1T1L1N1K1M1R1;A1S1L2N1K1M1R1;A1V2T1Q1K1M1R1;A1S1V1L1Q1K1M1R1;S2P1V1K2M1R1;A2L1D1K2M1R1;G1A1L1K2E1M1R1;G1P2V1L1F2R1;A3V1C1N1K3;A1V1N2K3M1;G1A3Q1K3M1;A4T1L1K1M1R1;A2V1K2E1M1R1;A1P2V2F2R1;S1V2K2W2;A6C1K3;A4N1K3M1;G2S1P1C1K4;G1A2T1C1L2K1R…	0.3;0.3;0.3;0.3;0.3;0.3;0.3;0.3;0.3;0.3;0.3;0.3;0.3;0.3;0.3;0.3;0.3;0.3;0.3;0.3;0.3;0.3;0.3;0.3;0.3;0.3;0.3;0.3;0.3;0.3;0.3;0.3;0.3;0.3;0.3;0.3;0.3;0.3;0.3;0.3;0.3;0.3;0.3;0.3;0.8;1.4;0.8;0.8;0.8;0.8;0.8;0.8;1.4;0.8;0.8;0.8;1.4;1.4;0.8;0.8;0.8;0.8;1.4;1.4;0.8;0.8;0.8;0.8;0.8;1.4;1.4;0.8;1.4;0.8;1.4;1.4;0.8;0.8;1.4;1.4;1.4;1.4;1.4;1.4;1.4;1.4;1.9;1.9;1.9;1.9;1.9;1.9;1.9;1.9;1.9;1.9;1.9;1.9;1.9;1.9…	LTTEEVIK	O15355	V1T2L2K1E2					Yes
121244	945.528	G1P4L2Q2;G3V2T1C1L2K1;G3S1V1C1L3K1;G4T1L3K1M1;C1Q2K2R2;A1P4L2N1Q1;A1P4V1L1Q2;G2A1V3T1C1L1K1;G2A1S1V2C1L2K1;P5V1T1N1K1;S1P5V1Q1K1;A1P5D1K2;G1V4C1D1K2;G3A1V1T1L2K1M1;G3A1S1L3K1M1;G2V2L1D1K2M1;A1P3T2L2H1;P2T2Q1K2F1;A3P5T1K1;G1A2V4T1C1K1;G1A2S1V3C1L1K1;S1V5C1N1K1;G2A2V2T1L1K1M1;G2A2S1V1L2K1M1;G1V4T1N1K1M1;G1S1V3L1N1K1M1;G1S1V4Q1K1M1;G1A1V3D1K2M1;A3S1V4C1K1;G1A3V3T1K1M1;G1A3S1V2L1K1M1;A1S1V4N1K1M1;L1K…	0.3;0.3;0.3;0.3;0.3;0.3;0.3;0.3;0.3;0.3;0.3;0.3;0.3;0.3;0.3;0.3;0.3;0.3;0.3;0.3;0.3;0.3;0.3;0.3;0.3;0.3;0.3;0.3;0.3;0.3;0.3;0.3;0.3;0.3;0.3;0.3;0.3;0.3;0.8;0.8;0.8;1.3;0.8;0.8;0.8;0.8;0.8;0.8;0.8;0.8;0.8;0.8;0.8;0.8;0.8;0.8;1.3;1.3;1.3;1.3;0.8;0.8;1.3;1.3;1.3;0.8;0.8;0.8;0.8;0.8;0.8;0.8;0.8;0.8;0.8;0.8;0.8;0.8;1.3;1.3;0.8;0.8;0.8;0.8;0.8;0.8;0.8;0.8;0.8;0.8;0.8;0.8;0.8;0.8;0.8;0.8;1.3;1.3;1.3;1.3…	SVANPAFLK	Q99567	A2S1P1V1L1N1K1F1					Yes
140366	958.534	G3V1T2R3;G3S1T1L1R3;G3S1N1K2R2;G2A1S1V1T1R3;G2A1S2L1R3;G1V1C1L3R1W1;V1L4E2M1;G1A2S2V1R3;A1V2C1L2R1W1;G1A1L3M1R1W1;V3C1K2H1F1;G1V1L1K2M1H1F1;A2V1L2M1R1W1;A1V2K2M1H1F1;L5D1E1M1;G5S1K2R2;G1V1T2N1R3;G1S1T1L1N1R3;G1S1V1T1Q1R3;G1S2L1Q1R3;G1A1T1D1K1R3;G2T1K1E1R3;P5L1R1W1;G4S1V4T1K1;G4S2V3L1K1;P2V1C1L1K1F1R1;G1S1N2K2R2;G1A3T2R3;A1S1V1T1N1R3;A1S2L1N1R3;A1S2V1Q1R3;A2S1D1K1R3;G1A1S1K1E1R3;G1P1C1L1K3W1;V5C1R…	0.3;0.3;0.3;0.3;0.3;0.3;0.3;0.3;0.3;0.3;0.3;0.3;0.3;0.3;0.3;0.8;1.3;1.3;1.3;1.3;1.3;1.3;0.8;1.3;1.3;1.3;1.3;1.3;1.3;1.3;1.3;1.3;1.3;1.3;0.8;0.8;1.3;1.3;1.3;1.3;1.3;1.3;1.3;0.8;1.3;1.8;1.8;1.8;1.8;1.8;1.8;1.8;1.8;1.8;2.4;2.4;1.8;1.8;1.8;1.8;1.8;2.4;2.4;2.4;2.4;1.8;1.8;2.4;2.4;1.8;2.4;2.4;2.4;2.4;2.4;2.4;2.4;2.4;2.4;2.4;2.4;2.4;2.4;2.4;2.4;2.4;2.8;2.8;2.8;2.8;2.8;2.8;2.8;2.8;2.8;2.8;2.8;2.8;2.8;2.8…	VVDLEGSLK	Q8N1G4	G1S1V2L2D1K1E1					Yes
7465	875.439	G2A1T3L1Q2;G2S1P1T3Q1K1;G1V1T2D1Q2K1;G1S1T1L1D1Q2K1;G1P1C2L1Q1K2;D3Q1K3;V2T3N2Q1;S1V1T2L1N2Q1;S2T1L2N2Q1;G1A2V1T3Q2;G1A2S1T2L1Q2;S1V2T2N1Q2;S2V1T1L1N1Q2;S3L2N1Q2;S2V2T1Q3;S3V1L1Q3;G1A1S2P1T2Q1K1;A1S1V1T1D1Q2K1;A1S2L1D1Q2K1;A1P1C2L1N1K2;S2P1T1N1D1K2;A1P1V1C2Q1K2;S3P1D1Q1K2;A2T1D2Q1K2;N1D2K3E1;G2T1Q1K2E2;S2P1V1T2E1R1;S3P1T1L1E1R1;V1T1D1K1E2R1;S1L1D1K1E2R1;P1C1L1K1E1M1R1;G3A1P2Q1H1R1;G1S1T1H1R2Y1;G1…	0.3;0.3;0.3;0.3;0.3;0.3;0.3;0.3;0.3;0.3;0.3;0.3;0.3;0.3;0.3;0.3;0.3;0.3;0.3;0.3;0.3;0.3;0.3;0.3;0.3;0.3;0.3;0.3;0.3;0.3;0.3;0.3;0.3;0.3;0.3;0.3;0.3;0.3;0.3;0.3;0.3;0.3;0.3;0.3;0.3;0.3;0.3;0.3;0.3;0.3;0.3;0.3;0.3;0.3;0.3;0.3;0.3;0.3;0.3;0.3;0.3;0.3;0.3;0.3;0.3;0.3;0.3;0.3;0.3;0.3;0.3;0.3;0.3;0.3;0.3;0.3;0.3;0.3;0.3;0.3;0.3;0.3;0.3;0.3;0.3;0.3;0.3;0.3;0.3;0.3;0.3;0.3;0.3;0.3;0.3;0.3;0.3;0.3;0.3;0.3…	APAEDVFK	P78332	A2P1V1D1K1E1F1					Yes
16538	891.507	T3C1L3K1;V1L1K2M1H2;V2T3L1K1M1;S1V1T2L2K1M1;S2T1L3K1M1;V2C1L1F1R2;G1L2M1F1R2;A1V1L1M1F1R2;P3L3D1Q1;T2C1K2R2;A1P4V1T2L1;P3L3N1E1;A1P1L2H1R1W1;Q1K2F1R1W1;V1C1K3M1R1;G1P4T2L2;A1S1P4T1L2;P3V1L2Q1E1;P1V1K2H2F1;G2K1R3Y1;S3V1T1K2R1;S4L1K2R1;A1K3M2R1;G1A1P3L3D1;A2P3V1L2D1;G1P1L1F2R2;V1L1R2Y1W1;A1P1V1F2R2;P1V3H1R1W1;G1A1K2F1R1W1;G2P3L3E1;G1T2L3Q1F1;G1P1T2L2K1Y1;L3D1Q1K1Y1;S1P4V3T1;G1A1P3V1L2E1;A1T2L3N1F1;…	0.3;0.3;0.8;0.8;0.8;0.8;0.8;0.8;3.1;3.1;3.1;3.1;3.1;3.1;3.7;3.1;3.1;3.1;3.1;3.7;3.7;3.7;3.7;4.2;4.2;4.2;4.2;4.2;4.2;4.2;4.2;4.2;4.2;4.2;4.2;4.2;4.2;4.2;4.2;4.2;4.2;4.2;4.2;4.2;4.2;4.2;4.2;4.2;4.2;4.2;4.2;4.2;4.8;4.8;4.8;4.8;4.8;4.2;5.3;5.3;5.3;5.9;5.9;5.9;5.3;5.3;5.3;5.3;5.3;5.3;5.3;5.3;5.3;5.3;5.3;5.3;5.3;5.3;5.3;5.3;5.3;5.3;5.3;5.3;5.3;5.3;5.3;5.3;5.3;5.3;5.3;5.3;5.3;5.3;5.3;5.3;5.3;5.3;5.3;5.9…	DFVTVLAK	Q6ZRP7	A1V2T1L1D1K1F1					Yes
129178	967.45	G1V1T3L1D2F1;G1S1T2L2D2F1;G1P1V1T1C2L2Y1;G1S1P1C2L3Y1;G1A1T2L2D2Y1;V1T1L1D3K1Y1;S1L2D3K1Y1;A1T1Q5H1;S2P1V1C2L2F1;A1V2T3D2F1;A1S1V1T2L1D2F1;A1S2T1L2D2F1;G1A1C2L3E1F1;G1V2T3D1E1F1;G1S1V1T2L1D1E1F1;G1S2T1L2D1E1F1;G1S1P1T1C1L2M1F1;V1C1L2D1Q1M1F1;G4P2D1K1H1F1;S5V1C1R2;G1S4T1M1R2;A1P1V2T1C2L1Y1;A1S1P1V1C2L2Y1;S2P1V2T2D1Y1;S3P1V1T1L1D1Y1;S4P1L2D1Y1;A2V1T2L1D2Y1;A2S1T1L2D2Y1;V2T1D2K1E1Y1;S1V1L1D2K1E1Y1;G…		TSLFEEDK	Q9Y4E1-4	S1T1L1D1K1E2F1					Yes
;S3P4H1Y1;A2P3T1D1H1Y1;G1A1P3T1E1H1Y1;A1P1T1N1Q2F1Y1;A1S1P1Q3F1Y1;A1T3Q1H1F1Y1;P1Q1E2F1R1Y1;A2P1Q3Y2;T1Q1K1E1H1Y2;G2A3S2V2C1F1;G3A3S1V1T1M1F1;G2A1S2V2N1M1F1;A1S2P3E1H1F1;P2V1N1E2H1F1;G3A4V1T1M1Y1;G3A4S1L1M1Y1;G2A2S1V2N1M1Y1;A2S1P3E1H1Y1;G2A4S2V1M1F1;A3P2E2H1F1;G2A5S1V1M1Y1;G4P2V3D2;S2T5N1R1;S3T4Q1R1;T3C1Q1K1M1R1;G3T1Q3H1R1;C2Q1F1R3;G5V2T3Y1;G5S1V1T2L1Y1;G5S2T1L2Y1;G4S2V2T2F1;G4S4L2F1;G3V3C2K1F1;G…											Yes
1P2K1M3F1;G1S2M1H1F2R1;A2S1P1V1T1E1M1Y1;A1V1L1N1E2M1Y1;A1V2Q1E2M1Y1;G2A1P1V1M1H2Y1;G1A1S1M1H1F1R1Y1;G1A2M1H1R1Y2;A1L1E1F1Y3;A4L1E2M1Y1;G5T1N1H1R2;G5S1Q1H1R2;G1A1T1C1L3D1Y1;V1C1L2D2K1Y1;G2T1C1L3E1Y1;G1V2T2C1L1E1F1;G1S1V1T1C1L2E1F1;G1S2C1L3E1F1;G1A1T2L2D1M1F1;V1T1L1D2K1M1F1;S1L2D2K1M1F1;G2T2L2E1M1F1;G3P1C1K1F2R1;G4A1S1N1H1R2;S1P1V3T2C1Y1;S2P1V2T1C1L1Y1;S3P1V1C1L2Y1;A2V1T1C1L2D1Y1;A2S1C1L3D1Y1;G1A1V…	0.3;0.3;0.3;0.3;0.3;0.3;0.3;0.3;0.3;0.3;0.3;0.3;0.3;0.3;0.3;0.3;0.3;0.3;0.3;0.3;0.3;0.3;0.3;0.3;0.3;0.3;0.3;0.3;0.3;0.3;0.3;0.3;0.3;0.3;0.3;0.3;0.3;0.3;0.3;0.3;0.3;0.3;0.3;0.3;0.3;0.3;0.3;0.3;0.3;0.3;0.3;0.3;0.3;0.3;0.3;0.3;0.3;0.3;0.3;0.3;0.3;0.3;0.3;0.3;0.3;0.3;0.3;0.3;0.3;0.3;0.3;0.3;0.3;0.3;0.3;0.3;0.3;0.3;0.3;0.3;0.3;0.3;0.3;0.3;0.3;0.3;0.3;0.3;0.3;0.3;0.3;0.3;0.3;0.3;0.3;0.3;0.3;0.3;0.3;0.3…										Yes
98253	892.465	G4P3L2E1;G3T2L2Q1F1;V1L2D2R1Y1;G2S2P4V2;G2A2P3V1L1D1;P1V3L1D2H1;G2A1V1T2L1Q1F1;G2A1S1T1L2Q1F1;G2S1P1V1T2K1F1;G2S2P1T1L1K1F1;G1V2T1D1Q1K1F1;G1S1V1L1D1Q1K1F1;G1A1L1D2K2F1;G3P1F2R2;G2A2T1L2Q1Y1;G1V2T1L1N1Q1Y1;G1S1V1L2N1Q1Y1;G1S1V2L1Q2Y1;G1A1V1L1D1Q1K1Y1;G1S1P1V1D1K2Y1;V2L1D1E1R1Y1;G2V1R2Y1W1;G1A3P3V2D1;G2A2P3V2E1;P1V4D1E1H1;V3T2N2F1;S1V2T1L1N2F1;S2V1L2N2F1;G1A2V2T2Q1F1;G1A2S1V1T1L1Q1F1;G1A2S2L2Q1F1;…	0.3;0.3;0.3;0.3;0.3;0.3;0.3;0.3;0.3;0.3;0.3;0.3;0.3;0.3;0.3;0.3;0.3;0.3;0.3;0.3;0.3;0.3;0.3;0.3;0.3;0.3;0.3;0.3;0.3;0.3;0.3;0.3;0.3;0.3;0.3;0.3;0.3;0.3;0.3;0.3;0.3;0.3;0.3;0.3;0.3;0.3;0.3;0.3;0.3;0.3;0.3;0.3;0.3;0.3;0.3;0.3;0.3;0.3;0.3;0.3;0.3;0.3;0.3;0.3;0.3;0.3;0.3;0.3;0.3;0.3;0.3;0.3;0.3;0.3;0.3;0.3;0.3;0.3;0.3;0.3;0.3;0.3;0.3;0.3;0.3;0.3;0.3;0.3;0.3;0.3;0.3;0.3;0.3;0.3;0.3;0.3;0.3;0.3;0.3;0.3…	QEISAAFK	P08758	A2S1L1Q1K1E1F1					Yes
76052	813.496	G3A1T1L4;G1V3T1L2N1;G1S1V2L3N1;G1A1V2L2D1K1;G2V2L2K1E1;G1A3V2T1L2;A1V4T1L1N1;A1S1V3L2N1;G1A1V3L1K1E1;A4S1V2L2;A2V4K1E1;G2V1L3D1K1;G2A2V1T1L3;G2A2S1L4;G1V4T1L1Q1;G1S1V3L2Q1;G1A3S1V1L3;A1V5T1Q1;A1S1V4L1Q1;S2P1V4K1;A2V3L1D1K1;A4V3T1L1;G1A1V1T1L3Q1;G1A1S1L4Q1;A2S1V1L3Q1;V3R2W1;G3V3T1L2;G2T1L4Q1;L1N1Q1K1R2;G1A1T1L4N1;G1S1P1V1T1L2K1;G1S2P1L3K1;G1V5D1K1;V2L2D1Q1K1;G1A2V5T1;A2V1T1L3N1;A2S1L4N1;A2V2T1L2Q1…	0.3;0.3;0.3;0.3;0.3;0.3;0.3;0.3;0.3;0.3;0.3;0.3;0.3;0.3;0.3;0.3;0.3;0.3;0.3;0.3;0.3;0.3;1.6;1.6;1.6;1.6;0.9;1.6;0.9;1.6;1.6;1.6;0.9;1.6;0.9;1.6;1.6;1.6;1.6;1.6;1.6;1.6;1.6;0.9;1.6;0.9;0.9;0.9;0.9;1.6;1.6;0.9;0.9;1.6;1.6;1.6;2.8;2.8;2.8;2.8;2.8;2.1;2.8;2.1;2.1;2.1;2.1;2.1;2.1;2.8;2.8;2.1;2.8;2.8;3.3;3.3;6.5;7;7;7;9.5;10.7;10.7;10.7;10.7;11.4;10.7;10.7;10.7;10.7;12.6;12;12;12;12.6;12.6;12;12;12;12;…	LQALLEK	Q9H2M9	A1L3Q1K1E1					Yes
4889	885.517	G2P1V3C1K2;P4T1L1K1H1;G2A1P1V2K2M1;V5W2;G3P1V1L1K2M1;S1P1V4M1R1;P1V3T1C1L1R1;G1P1V1T1L2M1R1;G1S1P1L3M1R1;A1P1V2T1L1M1R1;A1S1P1V1L2M1R1;P1T2L2R1W1;G2A1P1C1L2K2;S1P1V2C1L2R1;A1L2Q2K1W1;P1T1L1N1K2W1;G1A2P1V1C1L1K2;P1V3C1N1K2;G1P1V1L1N1K2M1;G1P1V2Q1K2M1;A2P2Q1K2F1;A1P1K3E1W1;G1V1L3W2;A3P1V2C1K2;G1A3P1L1K2M1;A1P1V2N1K2M1;G1L1K2F3;A1V2L2W2;A4P1V1K2M1;A1V1K2F3;A1P1C1K1R3;P2L2Q1R1Y1;P3V1L2N1H1;T1L2Q1K1H1…	0.3;0.3;0.3;0.3;0.3;0.3;1.4;1.4;1.4;1.4;1.4;0.8;1.4;1.4;0.8;0.8;1.4;1.4;1.4;1.4;0.8;0.8;1.4;1.4;1.4;1.4;1.4;1.4;1.4;1.4;0.8;0.8;0.8;0.8;0.8;0.8;0.8;0.8;0.8;0.8;1.9;1.9;1.9;2.6;1.9;1.9;1.9;1.9;1.9;2.6;2.6;2.6;2.6;2.6;1.9;1.9;2.6;2.6;2.6;2.6;1.9;1.9;1.9;1.9;1.9;1.9;2.6;1.9;1.9;1.9;1.9;1.9;1.9;1.9;1.9;1.9;1.9;1.9;1.9;1.9;1.9;1.9;1.9;3.1;3.1;3.1;3.7;3.1;3.1;3.1;3.7;3.1;3.1;3.1;3.1;3.1;3.1;3.1;3.7;3.1…	AIEIELAK	E9PEB9	A2L3K1E2					Yes
134327	961.49	V4C2L2D1;P5C1L2E1;G1V2C1L3D1M1;T3N2Q1K1R1;S1T2N1Q2K1R1;S2T1Q3K1R1;G4A1L2D1F1R1;G5L2E1F1R1;A1T3Q1E1R2;G4P1V2T1R1Y1;V5C2L1E1;A1V3C1L2D1M1;G1V3C1L2E1M1;G4V1L1N2K1F1;G5A2L1Q1K1F1;G4V2N1Q1K1F1;G3A2V1L1D1F1R1;G2V3N1D1F1R1;G4A1V1L1E1F1R1;G5A2P1K2Y1;G3A1S1P1V2R1Y1;A1V4C1L1E1M1;G4A3L1N1K1F1;G3A1V2N2K1F1;G4A3V1Q1K1F1;G2A3V2D1F1R1;G3A2V2E1F1R1;A2T1N1H2R2;G3A4V1N1K1F1;G3A7K1F1;G2L4D1M2;G6P1T1K2F1;G4S1P1V1L1R…		VGLSEMAQK	Q8NB90	G1A1S1V1L1Q1K1E1M1					Yes
K2;S4P1N1Q1K2;A2S1T1N1D1Q1K2;A2S2D1Q2K2;A2P1C2N1K3;S1N2D1K3E1;P1C1N2K3M1;S4T2K2H1;S1T1C1K3M1H1;G3N1Q1K2H2;G4S2P1V3F1;G4A2V2L1D1F1;A2S1V1T2Q1E1R1;A2S2T1L1Q1E1R1;A1S3P1T1K1E1R1;A1P1C1K2E1M1R1;G1A1N2Q1F1R2;G4A1S1P1V3Y1;G1P2C1K2F1W1;C1L2K1H1Y1W1;P2L1M1R1Y1W1;A4S2T1Q2K1;G2A1N2K2H2;G3A3V3D1F1;G4A2V3E1F1;A1P1C1L1K1H1F2;P3V2M1H1W1;T1L1K1M1H1F1W1;A1L1Q1K1M1W2;S1P1K2M1W2;G3T3L2D1K1;G2S1V1T3L2N1;G2S1V2T3L1Q…	0.3;0.3;0.3;0.3;0.3;0.3;0.3;0.3;0.3;0.3;0.3;0.3;0.3;0.3;0.3;0.3;0.3;0.3;0.3;0.3;0.3;0.3;0.3;0.3;0.3;0.3;0.3;0.3;0.3;0.3;0.3;0.3;0.3;0.3;0.3;0.3;0.3;0.3;0.3;0.3;0.3;0.3;0.3;0.3;0.3;0.3;0.3;1.3;1.3;1.3;1.3;1.3;1.3;1.3;1.3;1.3;1.3;1.3;1.3;1.3;1.3;1.3;1.3;1.3;1.3;0.8;0.8;0.8;0.8;0.8;0.8;0.8;0.8;0.8;1.3;1.3;1.3;1.3;1.3;1.3;0.8;0.8;0.8;0.8;0.8;0.8;0.8;0.8;1.3;0.8;1.3;0.8;0.8;0.8;0.8;0.8;0.8;0.8;0.8;0.8…										Yes
1973	962.449	G6A1T2C1L2;G5A2S1T1C1L2;G4V3T2C1N1;G4S1V2T1C1L1N1;G4S2V1C1L2N1;G4A1V2T1C1D1K1;G3P4Q2E1;G5V2T1C1K1E1;G5S1V1C1L1K1E1;G5V1T2L1N1M1;G5S1T1L2N1M1;G6T1L1K1E1M1;G1P3T1D2K1H1;G2P1T2Q3F1;P2C2L1Q1F1R1;G1P1D1Q3K1Y1;P2T2N1D1R1Y1;P3C2K1R1Y1;G4A3V2T2C1;G4A3S2C1L2;G3A1S1V3T1C1N1;G3A1S2V2C1L1N1;P4V1N3D1;G1A2P4N1D1Q1;G3A2S1V2C1D1K1;G4A1S1V2C1K1E1;T2L2E4;G4A1S1V1T1L1N1M1;G4A2V1T1D1K1M1;G4A2S1L1D1K1M1;G3S1V2N1D1K1M…		ADMETLQR	P26639	A1T1L1D1Q1E1M1R1					Yes
L2D2Q1K1E1;G2P2T5M1;G1P1T3L1D1Q1M1;G5V3C2R1;G6V1C1L1M1R1;G1P2C1D1R2Y1;A1S2P2V1T3C1;G7A2S2T1K1;G6S3V1N1K1;G1A2P1T3C1L1E1;P1V2T3C1N1E1;S2P1T1C1L2N1E1;S1P1V2T2C1Q1E1;S2P1V1T1C1L1Q1E1;S3P1C1L2Q1E1;A2T1C1L2D1Q1E1;G1A1T1C1L2Q1E2;G1P1V1T2C1K1E2;V1C1L1D1Q1K1E2;A1P1T3L1N1D1M1;A1P1V1T3D1Q1M1;A1S1P1T2L1D1Q1M1;S2P2T2D1K1M1;G1P1T3L1N1E1M1;G1P1V1T3Q1E1M1;G1S1P1T2L1Q1E1M1;T1L2N1D1Q1E1M1;V1T1L1D1Q2E1M1;S1L2D1Q2E…											Yes
N1Q2;G1A2S2V1T1D1Q2;G1A2S3L1D1Q2;S3V2N1D1Q2;G1A2P1V1T1C2N1K1;S1P1V2C2N2K1;G1A1S3P1T1N1D1K1;G1A1S4P1D1Q1K1;G1A3P1C2D1K2;A2S1N1D3K2;G2A1S2T1L1N1Q1E1;G2S3P1T1N1K1E1;G2A2T2N1D1K1E1;G1S1V1T1N2D1K1E1;G1S2L1N2D1K1E1;G3A1T2N1K1E2;G3A1S1T1Q1K1E2;G2S1N1D1K2E2;G1P1V1T1C1N2K1M1;G1S1P1C1L1N2K1M1;G1A1P1C1N1D1K2M1;G2A1L1Q3M2;G2P1T1N1Q1K1M2;G2S1P1Q2K1M2;G1S5T2L1H1;S3V1C2L1K1H1;G2T3K1M2H1;G4T1L1N2H2;G4A1D1Q1K1H2;…	0.3;0.3;0.3;0.3;0.3;0.3;0.3;0.3;0.3;0.3;0.3;0.3;0.3;0.3;0.3;0.3;0.3;0.3;0.3;0.3;0.3;0.3;0.3;0.3;0.3;0.3;0.3;0.3;0.3;0.3;0.3;0.3;0.3;0.3;0.3;0.3;0.3;0.3;0.3;0.3;0.3;0.3;0.3;0.3;0.3;0.3;0.3;0.3;0.3;0.3;0.3;0.3;0.3;0.3;0.3;0.3;0.3;0.3;0.3;0.3;0.3;0.3;0.3;0.3;0.3;0.3;0.3;0.3;0.3;0.3;0.3;0.3;0.3;0.3;0.3;0.3;0.3;0.3;0.3;0.3;0.3;0.3;0.3;0.3;0.3;0.3;0.3;0.3;0.3;0.3;0.3;0.3;0.3;0.3;0.3;0.3;0.3;0.3;0.3;0.3…										Yes
16636	831.434	P1T1C1L1D1K1R1;C1L2N2Q1K1;V1C1L1N1Q2K1;V2C1Q3K1;P1C1N1D1K3;G1L1Q3K1M1;A2P1T2C1L1R1;A1C1L2Q1E1R1;P1V1T1C1K1E1R1;S1P1C1L1K1E1R1;P1T2L1N1M1R1;A3C1L1Q2K1;A1V1Q3K1M1;A1P1T1K1E1M1R1;T1L2N1W2;V1T1L1Q1W2;S1L2Q1W2;A1L1K1E1W2;G1A1P1T1C1Q1K2;P1V1T2Q1M1R1;S1P1T1L1Q1M1R1;A2P1T1C1N1K2;A2S1P1C1Q1K2;A1L1N1Q2K1M1;P1T1N2K2M1;S1P1N1Q1K2M1;S1T2K2M1H1;G1P2T1K1F1W1;T1L2H1Y1W1;A1P1T1L1H1F2;A2P1L1Q1F1W1;A1S1P2K1F1W1;A2P…	0.3;0.3;0.3;0.3;0.3;0.3;0.3;0.3;0.3;0.3;0.3;0.3;0.3;0.3;0.3;0.3;0.3;0.3;0.3;0.3;0.3;0.3;0.3;0.3;0.3;0.3;0.3;0.3;0.3;0.3;0.3;0.3;0.3;1.5;1.5;1.5;1.5;0.9;0.9;0.9;0.9;0.9;0.9;0.9;0.9;0.9;0.9;0.9;0.9;0.9;0.9;1.5;0.9;0.9;0.9;0.9;0.9;0.9;0.9;0.9;0.9;0.9;0.9;0.9;0.9;0.9;0.9;0.9;0.9;0.9;0.9;0.9;0.9;0.9;0.9;0.9;0.9;0.9;1.5;0.9;0.9;0.9;0.9;0.9;0.9;0.9;0.9;0.9;0.9;0.9;0.9;0.9;0.9;0.9;0.9;0.9;0.9;0.9;0.9;0.9…	DGDLIATK	O43852	G1A1T1L2D2K1					Yes
78294	927.55	P1C1L1K1R3;A2P3L3H1;S1P3K3F1;A1P3K3Y1;L3Q2K1W1;A1P2L1Q1K2F1;P1L1K3E1W1;L4D1R1W1;G1A1L3Q1K1W1;V1L3E1R1W1;A2L3N1K1W1;A2V1L2Q1K1W1;G1A1P1V3K2M1;G1P2L3R1Y1;G1P3V2L2H1;G1T1L3K1H1F1;P2V2T1L1F1R1;S1P2V1L2F1R1;A1P2V1L2R1Y1;G1A2P2L1K2F1;A1V1T1L2K1H1F1;A1S1L3K1H1F1;A2L3K1H1Y1;S1K4F1Y1;A1K4Y2;G1P1V1T1L1K2W1;G1S1P1L2K2W1;A1P6K2;G1P1V4C1K2;G2P1V2L1K2M1;A1P3V3L1H1;P2V2N1K2F1;A1P1V2T1K2W1;A1S1P1V1L1K2W1;A3P2V1K…	0.3;0.3;0.3;0.3;0.3;0.3;0.3;0.8;0.8;0.8;0.8;0.8;1.4;0.8;0.8;0.8;0.8;0.8;0.8;0.8;0.8;0.8;0.8;0.8;0.8;0.8;0.8;1.4;1.4;1.4;0.8;0.8;0.8;0.8;0.8;1.9;2.5;2.5;2.5;1.9;1.9;1.9;1.9;1.9;2.5;1.9;1.9;1.9;1.9;1.9;1.9;2.5;2.5;2.5;2.5;1.9;2.5;2.5;2.5;2.9;2.9;3.5;3.5;2.9;2.9;3.5;2.9;3.5;3.5;2.9;3.5;4;4;4;4;4;4;4;4;4;4.6;4;4;4;4;4;4;4;4;4;4;4;4;4;4;4;4;4;4;4;4;4;4;4;4;4;4;4.6;4.6;4.6;5.1;5.1;5.1;5.1;5.1;5.1;5.1;5…	LSLQVVNR	Q8IZT6	S1V2L2N1Q1R1					Yes
4606	926.501	G3P1Q3K2;G1T2L1D1K1H1R1;S1P2V1T1D1R2;S2P2L1D1R2;G2A1P1N1Q2K2;G2A1T2Q1K2H1;G1T1N1D1K3H1;G1S1D1Q1K3H1;P1V2T1N2Q1R1;S1P1V1L1N2Q1R1;G1A1S2P2Q1K1R1;V2T3N1H1R1;S2T1L2N1H1R1;S1V2T2Q1H1R1;S2V1T1L1Q1H1R1;S3L2Q1H1R1;A1V1T2D1K1H1R1;A1S1T1L1D1K1H1R1;G1V1T2K1E1H1R1;G1S1T1L1K1E1H1R1;S2P2V1E1R2;A2P1L1D1E1R2;G1A1P1L1E2R2;P4L2M1Y1;P1V1N4K2;G1A2P1N2Q1K2;G1A2T2N1K2H1;S1V1T1N2K2H1;S2L1N2K2H1;G1A2S1T1Q1K2H1;S2V1N1Q1K…	0.3;0.3;0.3;0.3;0.3;0.3;0.3;0.3;0.3;0.3;0.3;0.3;0.3;0.3;0.3;0.3;0.3;0.3;0.3;0.3;0.3;0.3;0.3;0.3;0.3;0.3;0.3;0.3;0.3;0.3;0.3;0.3;0.3;0.3;0.3;0.3;0.3;0.3;0.3;0.3;0.3;0.3;0.3;0.3;0.3;0.3;0.3;0.3;0.3;0.3;0.3;0.3;0.3;0.3;0.3;0.3;0.3;0.3;0.3;0.3;0.3;0.3;0.3;0.3;0.3;0.3;0.3;0.3;0.3;0.3;0.3;0.3;0.8;0.8;0.8;0.8;0.8;0.8;0.8;0.8;0.8;0.8;0.8;0.8;0.8;0.8;0.8;0.8;0.8;0.8;0.8;0.8;0.8;0.8;0.8;0.8;0.8;0.8;0.8;0.8…	AHILSMQK	P32019	A1S1L2Q1K1M1H1					Yes
140821	762.464	G2V1K3F1;V3K1R1Y1;G1P1V1L2K1H1;P3V3R1;V1T1L1K1F1R1;S1L2K1F1R1;A1P1V2L1K1H1;V1N1K3F1;A3K3F1;A1L2K1R1Y1;A1P3L2R1;T1K4M1;P3L3N1;P3V1L2Q1;G2P3L3;G1A1P3V1L2;L2D1K2F1;L3N1K1Y1;V1L2Q1K1Y1;A2P3V2L1;A2T1L2K1F1;V1L1K2E1F1;G2L3K1Y1;G1P3V4;G1V2T1L1K1F1;G1S1V1L2K1F1;G1A1V1L2K1Y1;A1V3T1K1F1;A1S1V2L1K1F1;A2V2L1K1Y1;G1V4K1Y1;G1T3K3;A1S1T2K3;L1R3Y1;P1V2H1R2;S3V1K3;G1K3F1R1;P1L2K1H1R1;T1C1K3R1	1.7;1.7;3;3;3;3;3;3;3;3;4.3;8.2;10.1;10.1;11.4;11.4;11.4;11.4;11.4;11.4;11.4;11.4;12.8;12.8;12.8;12.8;12.8;12.8;12.8;12.8;14.1;15.4;15.4;15.4;15.4;16.7;17.4;18.7;24.6	VVSAFLK	P46060	A1S1V2L1K1F1					Yes
47260	729.402	S1P1V2C1L2;P1V3T1C1L1;G1P1V1T1L2M1;G1S1P1L3M1;A1P1V2T1L1M1;A1S1P1V1L2M1;P1L2K1E1M1;A1P1T1C1L3;S1P1V4M1;G6L1K2;G3S1V3R1;A1P1C1K1R2;P2L2Q1Y1;P1T2L2W1;P2L1K1E1F1;G5A1V1K2;G4T1L2R1;G3A1V1T1L1R1;G3A1S1L2R1;G2V2D1K1R1;G2A2V2T1R1;G2A2S1V1L1R1;G1S1V3N1R1;G1A3S1V2R1;G1P2V1T1L1F1;G1S1P2L2F1;G1A1P2L2Y1;A1L3D1W1;G1L3E1W1;A1P2V2T1F1;A1S1P2V1L1F1;A2P2V1L1Y1;A1V1L2E1W1;G4L1N1K2;G4V1Q1K2;G3A1V1N1K2;G3A4K2;G1A1V1…	0.4;0.4;0.4;0.4;0.4;0.4;1.7;1.7;1;3.1;3.1;2.4;2.4;2.4;2.4;3.1;4.5;4.5;4.5;4.5;4.5;4.5;4.5;4.5;3.7;3.7;3.7;3.7;3.7;3.7;3.7;3.7;3.7;4.5;4.5;4.5;4.5;5.9;5.9;5.9;5.9;5.9;5.9;5.9;5.9;5.1;5.1;5.1;5.9;5.9;5.9;5.9;5.9;5.9;5.9;5.9;5.9;5.9;5.9;5.9;5.9;5.9;5.9;5.9;7.2;7.2;7.2;6.5;7.2;7.2;7.2;7.2;7.2;7.2;7.2;7.2;7.2;7.2;7.2;7.2;7.2;7.2;7.2;6.5;6.5;7.8;7.8;7.8;7.8;7.8;7.8;7.8;7.8;7.8;7.8;7.8;7.8;7.8;7.8;7.8;7…	GPGITGTK	P98175-2	G3P1T2L1K1					Yes
97719	948.459	G8T1L2F1;G3A1T4Q1R1;G2S1T2D1Q1K1R1;A1C2L2D1R2;S1V1T2D2R2;S2T1L1D2R2;G1C2L2E1R2;G7A1V1T1L1F1;G7A1S1L2F1;G6V2D1K1F1;G2A2T4N1R1;G1S1V1T3N2R1;G1S2T2L1N2R1;G1S2V1T2N1Q1R1;G1S3T1L1N1Q1R1;V2C2N1Q1K1R1;G1A1S2T1D1Q1K1R1;G2S1T2N1K1E1R1;G2S2T1Q1K1E1R1;G1C1L1N1Q1K1M1R1;G1V1C1Q2K1M1R1;A1V1C2L1E1R2;S2V1T1D1E1R2;S3L1D1E1R2;S1P1V1T1C1M1R2;S2P1C1L1M1R2;G1P1T2M2R2;L1D1Q1M2R2;G7A2L2Y1;G6V2L1N1Y1;P2T1L2D1M1Y1;G1S2T1…		QDDLMTVK	Q8IYU8	V1T1L1D2Q1K1M1					Yes
V2L1Q1M1W1;A1V2T1D1K1M1W1;A1S1V1L1D1K1M1W1;G1V2T1K1E1M1W1;G1S1V1L1K1E1M1W1;A4P1V2T1C1F1;A4S1P1V1C1L1F1;G1A4P1T1L1M1F1;A2P1V2T1N1M1F1;A3P1V1D1K1M1F1;G1A2P1V1K1E1M1F1;G1A1T1L1F4;V1D1K1F4;A3P1V1L1N1M1Y1;V1L1N1F3Y1;V2Q1F3Y1;A3V2T2M1W1;A3S1V1T1L1M1W1;A3S2L2M1W1;A1S1V2K1E1M1W1;A5P1V1T1M1F1;A5S1P1L1M1F1;A2V1T1F4;A2S1L1F4;G4V1L2D2F1;P1T2C1L1Q1M1R1;S1T1N1D1Q1K2E1;G3A1V2L1D2F1;G1V1T1D1Q1H2R1;G1S1L1D1Q1H2R1…	0.3;0.3;0.3;0.3;0.3;0.3;0.3;0.3;0.3;0.3;0.3;0.3;0.3;0.3;0.3;0.3;0.3;0.3;0.3;0.3;0.3;0.3;0.3;0.3;0.3;0.3;0.3;0.3;0.3;0.3;0.3;0.3;0.3;0.3;0.3;0.3;0.3;0.3;0.3;0.3;0.3;0.3;0.3;0.3;0.3;0.3;0.3;0.3;0.3;0.3;0.3;0.3;0.3;0.3;0.3;0.3;0.3;0.3;0.3;0.3;0.3;0.3;0.3;0.3;0.3;0.3;0.3;0.3;0.3;0.3;0.3;0.3;0.3;0.3;0.3;0.3;0.3;0.3;0.3;0.3;0.3;0.3;0.3;0.3;0.3;0.3;0.3;0.3;0.3;0.3;0.3;0.3;0.3;0.3;0.3;0.3;0.3;0.3;0.3;0.8…										Yes
21347	908.392	T1C2L3D1E1;G3A1P3N1D1Q1;V1T1C2L2E2;S1C2L3E2;G3A1P2T2D1H1;G2S1P2D2K1H1;G4P2T2E1H1;G1P1C2L1N1F1R1;N1D3K1F1R1;G2T1D1Q1E1F1R1;G3A1T1Q3Y1;G2N1D1Q2K1Y1;G1S1P1T1N1D1R1Y1;L1N2D2R1Y1;G2A2P3N2D1;G3A1P3N2E1;G1S2P2V1N1D1H1;G1A2P1L1N1D2H1;G3A1S1P2T1E1H1;G2A1P1L1N1D1E1H1;G5P2H3;G2A1S2Q3F1;G1T1N3D1K1F1;G1S1N2D1Q1K1F1;A1P1V1C2N1F1R1;S3P1N1D1F1R1;A2T1N1D2F1R1;G1A1T1N1D1E1F1R1;G2T1N1E2F1R1;G2S1Q1E2F1R1;G1T1L1N4Y1;…		DSFYSYK	P12755	S2D1K1F1Y2					Yes
C2H1Y1;G1V2T1C1M1H1Y1;G1S1V1C1L1M1H1Y1;G1A2V2T1C2W1;G1A2S1V1C2L1W1;S1V3C2N1W1;G1A1S3V1T1D1W1;G1A1S4L1D1W1;G2S3V1T1E1W1;G2S4L1E1W1;G2A2T1C1L1M1W1;G1V2T1C1N1M1W1;G1S1V1C1L1N1M1W1;G1S1V2C1Q1M1W1;G1A1V1C1D1K1M1W1;G2V1C1K1E1M1W1;G2T1L1N1M2W1;G2V1T1Q1M2W1;G2S1L1Q1M2W1;G5A1P1N1H1W1;G1A3S3P1D1F1;G1A5T1D2F1;A3S1V1N1D2F1;G2A2S3P1E1F1;G1A2S1V1N1D1E1F1;G3A3T1E2F1;G2A1S1V1N1E2F1;G1A2P1V1C1N1M1F1;G1P1V1N2M2F1;…	0.3;0.3;0.3;0.3;0.3;0.3;0.3;0.3;0.3;0.3;0.3;0.3;0.3;0.3;0.3;0.3;0.3;0.3;0.3;0.3;0.3;0.3;0.3;0.3;0.3;0.3;0.3;0.3;0.3;0.3;0.3;0.3;0.3;0.3;0.3;0.3;0.3;0.3;0.3;0.3;0.3;0.3;0.3;0.3;0.3;0.3;0.3;0.3;0.3;0.3;0.3;0.3;0.3;0.3;0.3;0.3;0.3;0.3;0.3;0.3;0.3;0.3;0.3;0.3;0.3;0.3;0.3;0.3;0.3;0.3;0.3;0.3;0.3;0.3;0.3;0.3;0.3;0.3;0.3;0.3;0.3;0.3;0.3;0.3;0.3;0.3;0.3;0.3;0.3;0.3;0.3;0.3;0.3;0.3;0.3;0.3;0.3;0.3;0.3;0.3…			C11626							Yes
3738	848.439	S1V4T1D1M1;S2V3L1D1M1;S2V4E1M1;A1P2K1H2Y1;A1P4L1E2;G1P2Q1K1H1W1;A1P1L1Q1H2F1;S1P2K1H2F1;A1P2N1K1H1W1;L1K1E1H2W1;T3L2D1W1;V1T3L1E1W1;S1T2L2E1W1;L1N2F1R1W1;A3Q1F1R1W1;P4V1L1D2;V1T2C1N1R2;S1T1C1L1N1R2;S1V1T1C1Q1R2;S2C1L1Q1R2;A1T1C1D1K1R2;G1T1C1K1E1R2;G1T2Q1M1R2;G1P2T3L1Y1;P1T1L2D1Q1Y1;P4V2D1E1;P1T1L1D1K1E1F1;S1C1N2K2R1;A3T2C1R2;A1S1C1K1E1R2;A1T2N1M1R2;A1S1T1Q1M1R2;A1P2V1T3Y1;A1S1P2T2L1Y1;P1T1L2N1E1Y…	0.3;0.3;0.3;0.3;0.3;0.3;0.3;0.3;0.3;0.3;0.9;0.9;0.9;0.9;0.9;0.9;0.9;0.9;0.9;0.9;0.9;0.9;0.9;0.9;0.9;0.9;0.9;0.9;0.9;0.9;0.9;0.9;0.9;0.9;0.9;0.9;0.9;1.5;1.5;1.5;1.5;1.5;1.5;0.9;0.9;0.9;0.9;1.5;0.9;0.9;0.9;0.9;0.9;1.5;1.5;1.5;1.5;0.9;0.9;1.5;1.5;1.5;1.5;1.5;0.9;0.9;1.5;1.5;1.5;0.9;0.9;0.9;0.9;1.5;1.5;1.5;0.9;0.9;0.9;1.5;0.9;2;2;2;2;2;2;2;2;2;2;2;2;2;2;2;2;2;2;2;2;2;2;2;2;2;2;2.7;2.7;2.7;2;2;2;2;2;2…	AGAFDQLK	P61011	G1A2L1D1Q1K1F1					Yes
115800	875.46	P5C1L1R1;V5C2R1;G1V3C1L1M1R1;G2V1L2M2R1;G4A1V1F1R2;G2A2S2V2T1K1;G1S3V3N1K1;A1V4C1M1R1;G1A1V2L1M2R1;G1A3S3V2K1;A2V3M2R1;G4V2T3K1;G4S1V1T2L1K1;G4S2T1L2K1;G5L1F1R2;G3A1S1V2T2K1;G3A1S2V1T1L1K1;G3A1S3L2K1;G2S2V2D1K2;G2A2S3V1L1K1;S1P1C1K3W1;G1V1C2L3R1;P1C1L2Q1F1R1;S2T1N1R3;S3Q1R3;P2C1L1K1R1Y1;G3S3V3K1;G1S1V1D2K3;G3V1T2K2E1;G3S1T1L1K2E1;P3V2C1K1H1;G1P3L1K1M1H1;T1C1L1K2H1F1;G1A1C1L3M1R1;P2T1K1M1F1R1;G3V1…	0.3;0.3;0.3;0.3;0.3;0.3;0.3;0.3;0.3;0.3;0.3;0.3;0.3;0.3;0.3;0.3;0.3;0.3;0.3;0.3;0.8;1.5;0.8;0.8;0.8;0.8;0.8;1.5;1.5;1.5;0.8;0.8;0.8;1.5;0.8;1.5;1.5;1.5;1.5;0.8;1.5;1.5;1.5;0.8;1.5;1.5;1.5;1.5;1.5;1.5;1.5;1.5;1.5;1.5;1.5;1.5;1.5;1.5;1.5;1.5;1.5;0.8;1.5;1.5;1.5;1.5;1.5;1.5;1.5;1.5;1.5;1.5;1.5;1.5;1.5;1.5;1.5;1.5;1.5;1.5;1.5;1.5;1.5;1.5;1.5;1.5;2;2;2;2;2;2;2;2;2;2;2;2;2;2;2.6;2.6;2.6;2;2;2;2.6;2.6;2…	SLTAEEVK	Q6PL18	A1S1V1T1L1K1E2					Yes
4573	971.494	G4L3D2R1;G5T1L3N2;G5V1T1L2N1Q1;G5S1L3N1Q1;G5V2T1L1Q2;G5S1V1L2Q2;G6A1P1T2L1K1;G5P1V1T1D1K2;G5S1P1L1D1K2;G6L2Q1K1E1;G3A1V1L2D2R1;G4V1L2D1E1R1;N1D1Q2R3;G6L1R2W1;G4A1V1T1L2N2;G4A1S1L3N2;G5A3T1L2Q1;G4A1V3T1Q2;G4A1S1V2L1Q2;G5A2P1V1T2K1;G5A2S1P1T1L1K1;G4S1P1V2T1N1K1;G3V2L1N2D1K1;G4S2P1V2Q1K1;G4A2V1L1D1Q1K1;G3V3N1D1Q1K1;G4A1S1P1V1D1K2;G2S2P1V3D1R1;G2A2V2L1D2R1;G1V4N1D2R1;G3A1V2L1D1E1R1;P3C1Q1K1F1R1;N2Q1E…		AHGEFQRK	Q96MH2	G1A1Q1K1E1H1F1R1					Yes
1R1;G2V2N1D1Q1K1R1;G3A1S1P1D1K2R1;G4A1L1Q1K1E1R1;G1S2P1V2D1R2;G1A2V1L1D2R2;V3N1D2R2;G2A1V1L1D1E1R2;G1C1L3K1Y2;G2A2V1T1L1N2R1;G2A2S1L2N2R1;G1V3T1N3R1;G1S1V2L1N3R1;G3A4T1L1Q1R1;G1S1V3N2Q1R1;G2A2S1V2Q2R1;G3A3S1P1T1K1R1;G2A1S2P1V1N1K1R1;G2A3L1N1D1K1R1;G1A1V2N2D1K1R1;G2A3V1D1Q1K1R1;G3A2L1N1K1E1R1;G2V2N2K1E1R1;G3A2V1Q1K1E1R1;A3V2D2R2;G1A2V2D1E1R2;G2A1V2E2R2;P3V4C1Y1;G1P3V2L1M1Y1;V2T1C1L1K1F1Y1;S1V1C1L2…	0.3;0.3;0.3;0.3;0.3;0.3;0.3;0.3;0.3;0.3;0.3;0.3;0.3;0.3;0.3;0.3;0.3;0.3;0.3;0.3;0.3;0.3;0.3;0.3;0.3;0.3;0.3;0.3;0.3;0.3;0.3;0.3;0.3;0.3;0.3;0.3;0.3;0.3;0.3;0.3;0.3;0.3;0.3;0.3;0.3;0.3;0.3;0.3;0.3;0.3;0.3;0.3;0.3;0.3;0.3;0.3;0.3;0.3;0.3;0.3;0.3;0.3;0.3;0.3;0.3;0.3;0.3;0.3;0.3;0.3;0.3;0.3;0.3;0.3;0.3;0.3;0.3;0.3;0.3;0.3;0.3;0.3;0.3;0.3;0.3;0.3;0.3;0.3;0.3;0.3;0.3;0.7;0.7;0.7;0.7;0.7;0.7;0.7;0.7;0.7…										Yes
15301	772.397	P1C1L1E1R2;G3D1R3;A2P1C1Q1K1R1;A1P2F1R1W1;P1N1Q1K1M1R1;T2K1M1H1R1;G6V2T1L1;G6S1V1L2;G1N1D1R3;G5A1V3T1;G5A1S1V2L1;P1V1C1L1R1W1;G4A2S1V3;A1P1L1M1R1W1;G1P1V1C1N1K1R1;G2P1Q1K1M1R1;P1V1D1M1R2;T2L2Y2;G1A3P1C1K1R1;G1A1P1N1K1M1R1;G1V1K1H1F1W1;G4S1V1L2N1;G4V3T1Q1;G4S1V2L1Q1;G4A1V1L1D1K1;G5V1L1K1E1;G4A3V1T1L1;G3A1V3T1N1;G3A1S1V3Q1;G4A1V2K1E1;G3A4V2T1;G3A4S1V1L1;G2A2S1V3N1;G2A5S1V2;G3P1V1C1K1R1;G3A1P1K1M1R1…	0.9;1.7;0.9;0.9;0.9;0.9;2.9;2.9;2.9;2.9;2.9;2.9;2.9;2.9;2.2;2.2;2.2;2.2;2.2;2.2;2.2;4.2;4.2;4.2;4.2;4.2;4.2;4.2;4.2;4.2;4.2;4.2;4.2;4.2;3.5;3.5;4.2;4.2;4.2;4.2;4.2;4.2;5.5;5.5;5.5;5.5;5.5;5.5;5.5;5.5;5.5;5.5;5.5;5.5;5.5;5.5;5.5;5.5;5.5;5.5;5.5;5.5;5.5;5.5;5.5;5.5;5.5;4.8;5.5;5.5;5.5;5.5;5.5;5.5;5.5;5.5;5.5;5.5;5.5;5.5;5.5;5.5;5.5;5.5;5.5;5.5;5.5;4.8;4.8;4.8;5.5;6.8;6.8;6.8;6.8;6.8;6.8;6.8;6.8;6.8…	DDLPVSK	Q7Z7G8	S1P1V1L1D2K1					Yes
31997	975.514	A1T2C1L3N1Q1;P1V1T3C1L1N1K1;S1P1T2C1L2N1K1;P1V2T3C1Q1K1;S2P1T1C1L2Q1K1;G7S2K3;G1P1T2C1L1K2E1;C1L2D1Q1K2E1;G1P1T3L1Q1K1M1;T1L2D1Q2K1M1;T1C1L3E2R1;G1P1C1L1Q1F1R2;G1P2C1K1R2Y1;A2T1C1L2Q1K1E1;A1P1V1T2C1K2E1;A1S1P1T1C1L1K2E1;A1P1T3L1N1K1M1;A1P1V1T3Q1K1M1;A1S1P1T2L1Q1K1M1;T1L2N1Q1K1E1M1;V1T1L1Q2K1E1M1;S1L2Q2K1E1M1;P1T1D1K3E1M1;G2P3K1M1H1R1;G1T1C1K2H1F1R1;A1P1C1L1N1F1R2;A1P1V1C1Q1F1R2;P3L1D1K1F1Y1;T1L1M…		ENLANIFR	F5H1X8	A1L2N2E1F1R1					Yes
P5M1R1;G3V4C1M1R1;G4V2L1M2R1;P1C1L2N2F1R1;P1V1C1L1N1Q1F1R1;P1V2C1Q2F1R1;G1A1P2T1C1K1F1R1;G1P1L1Q2M1F1R1;V1T2C1L1H1F1R1;S1T1C1L2H1F1R1;S3N2R3;G1C1L1Q1K2H1Y1;P2V1C1N1K1R1Y1;G1P2Q1K1M1R1Y1;A1T1C1L2H1R1Y1;G4A2S3V2K1;G1A2P3V1C1K1H1;G1C1K3E1H1F1;G3A1V3M2R1;A3P1C1L1Q1F1R1;A2S1P2C1K1F1R1;A1P1V1Q2M1F1R1;A1T2L1M1H1F1R1;A1C1L1N1K2H1Y1;A1V1C1Q1K2H1Y1;A3P2C1K1R1Y1;A1P2N1K1M1R1Y1;G1P2K1H1F3;A2Q1K2M1H1Y1;L2H2F2…	0.3;0.3;0.3;0.3;0.3;0.3;0.3;0.3;0.3;0.3;0.3;0.3;0.3;0.3;0.3;0.3;0.3;0.3;0.3;0.3;0.3;0.3;0.3;0.3;0.3;0.3;0.3;0.3;0.3;0.3;0.3;0.3;0.3;0.3;0.3;0.3;0.3;0.3;0.3;0.3;0.3;0.3;0.3;0.3;0.3;0.3;0.3;0.3;0.3;0.3;0.3;0.3;0.3;0.3;0.3;0.3;0.3;0.3;0.3;0.3;0.3;0.3;0.3;0.3;0.3;0.3;0.3;0.3;0.3;0.3;0.3;0.3;0.3;0.3;0.3;0.3;0.3;0.7;0.7;0.7;0.7;0.7;0.7;0.7;0.7;0.7;0.7;0.7;0.7;0.7;0.7;0.7;0.7;0.7;0.7;0.7;0.7;0.7;0.7;0.7…										Yes
37180	869.428	G6P2T2L1;G5P1L2D1Q1;G5A1P2V1T2;G5A1S1P2T1L1;G4A1P1L2N1D1;G4A1P1V1L1D1Q1;G4S1P2V1D1K1;G5P1L2N1E1;G4A2S1P2V1T1;G4A2S2P2L1;G3A2P1V1L1N1D1;G2P1V3N2D1;G3A2P1V2D1Q1;G4A1P1V1L1N1E1;G2S1V3T1D1H1;G2S2V2L1D1H1;G3A5P1L1D1;G2A3P1V2N1D1;G3A2P1V2N1E1;G2A6P1V1D1;G3A5P1V1E1;G5P1V1L1Q1E1;G3S2P2V2N1;G4A1P1V2Q1E1;G3S3K2Y1;G3A3S2P2V1;G4A4P1L1E1;G1A1S2V3D1H1;G2S2V3E1H1;G3P1V1L1N1Q1E1;G3P1V2Q2E1;G3V1T2L1E1H1;G3S1T1L2E…	0.3;0.3;0.3;0.3;0.3;0.3;0.3;0.3;0.3;0.3;0.3;0.3;0.3;0.3;0.3;0.3;0.3;0.3;0.3;0.3;0.3;0.3;0.3;0.3;0.3;0.3;0.3;0.3;0.3;1.5;1.5;1.5;1.5;1.5;1.5;1.5;1.5;1.5;1.5;1.5;1.5;1.5;1.5;1.5;1.5;1.5;1.5;1.5;1.5;1.5;0.8;0.8;0.8;1.5;1.5;1.5;1.5;1.5;1.5;1.5;0.8;1.5;1.5;1.5;1.5;1.5;1.5;1.5;1.5;1.5;1.5;1.5;1.5;1.5;1.5;1.5;0.8;1.5;1.5;1.5;1.5;0.8;0.8;0.8;0.8;1.5;1.5;1.5;1.5;1.5;1.5;1.5;1.5;1.5;1.5;1.5;1.5;1.5;1.5;1.5…	FANYIDK	P08670	A1L1N1D1K1F1Y1					Yes
30865	898.487	G3P1V1T1L2W1;G3S1P1L3W1;G3A2P2L2F1;G2A1L1K2Y2;V3T1R1Y2;S1V2L1R1Y2;G2A1P1V2T1L1W1;G2A1S1P1V1L2W1;G1P1V3D1K1W1;G2A3P2V1L1F1;G1V3L1E1H1F1;G1S2V1K2F2;G1A2V1K2Y2;G1A2P1V3T1W1;G1A2S1P1V2L1W1;S1P1V4N1W1;G1A4P2V2F1;A3S1P1V3W1;G2P2V2L1N1F1;G2P2V3Q1F1;G1V2L2D1H1F1;P2Q1K1H2R1;G2V1T1K2F1Y1;G2S1L1K2F1Y1;G1A1P2V3N1F1;A1V3L1D1H1F1;S1P1V4H1Y1;G1A1S1V1K2F1Y1;A1V4E1H1F1;G1P1V1T1L2H1Y1;G1S1P1L3H1Y1;S2P1V1L2H1F1;A1P…	0.3;0.3;0.3;0.3;0.3;0.3;0.3;0.3;0.3;0.3;0.3;0.3;0.3;0.3;0.3;0.3;0.3;0.3;0.3;0.3;0.3;0.3;0.3;0.3;0.3;0.3;0.3;0.3;0.3;1.4;1.4;1.4;1.4;1.4;1.4;1.4;1.4;1.4;1.4;1.4;1.4;0.8;0.8;0.8;0.8;0.8;0.8;0.8;0.8;0.8;0.8;0.8;0.8;0.8;0.8;1.4;1.4;1.4;1.4;1.4;1.4;1.4;1.4;0.8;1.4;1.4;1.4;1.4;1.4;1.4;1.4;1.4;1.4;1.4;1.4;1.4;1.4;1.4;1.4;1.4;1.4;1.4;1.4;1.4;1.4;1.4;1.4;1.4;1.4;1.4;1.4;1.4;1.4;0.8;1.4;1.4;1.4;1.4;1.4;1.4…	ELQSAVPR	Q13895	A1S1P1V1L1Q1E1R1					Yes
30913	914.519	G1T1L2Q3K1;P1T3L2N1R1;A1T1L2N1Q2K1;A1V1T1L1Q3K1;A1S1L2Q3K1;P1T2L1N2K2;P1V1T2N1Q1K2;S1P1T1L1N1Q1K2;S1P1V1T1Q2K2;S2P1L1Q2K2;A1P1T1D1Q1K3;G1P1T1Q1K3E1;V1T4K2H1;S1T3L1K2H1;G4P1V2L2F1;A1P1T2L1K1E1R1;L2Q1K1E2R1;G1P3V1H1R2;S1P2F1R3;A1P2R3Y1;L1E1R3W1;A3P1T2Q1K2;A2L1Q2K2E1;A1P1T1N1K3E1;A1S1P1Q1K3E1;G3A1P1V3L1F1;A1T1K1H1F1R2;G2V5T1W1;G2S1V4L1W1;A2Q1K1R2W1;G2A2P1V4F1;G1A1S1V5W1;P1V1T3L1Q1R1;S1P1T2L2Q1R1;G1A…	0.3;0.3;0.3;0.3;0.3;0.3;0.3;0.3;0.3;0.3;0.3;0.3;0.3;0.3;0.3;0.3;0.3;0.3;0.3;0.3;0.3;0.3;0.3;0.3;0.3;0.3;0.3;0.3;0.3;0.3;0.3;0.3;0.3;0.3;0.3;0.3;1.4;1.4;1.4;0.8;0.8;0.8;0.8;0.8;0.8;0.8;0.8;0.8;0.8;0.8;0.8;0.8;0.8;0.8;0.8;0.8;0.8;0.8;0.8;0.8;0.8;0.8;0.8;0.8;0.8;0.8;0.8;0.8;0.8;0.8;0.8;0.8;0.8;0.8;0.8;0.8;0.8;0.8;0.8;0.8;0.8;0.8;0.8;0.8;0.8;0.8;0.8;1.4;1.4;0.8;0.8;0.8;0.8;0.8;0.8;0.8;0.8;0.8;0.8;0.8…	ELREQLK	P62333	L2Q1K1E2R1					Yes
90156	783.485	P2T2L1K2;G1L4Q2;A1L4N1Q1;A1V1L3Q2;P1V1T1L2N1K1;S1P1L3N1K1;P1V2T1L1Q1K1;S1P1V1L2Q1K1;A1P1L2D1K2;G1P1L2K2E1;A3P1T1L2K1;A1P1V1L1K2E1;G2P1V1T1L2K1;G2S1P1L3K1;G1A2L4N1;V2L3N2;V3L2N1Q1;A3V1L3N1;A2P1V3T1K1;A6L3;P2V2L2F1;G2A1L4Q1;G1A2V1L3Q1;V4L1Q2;G1A1P1V2T1L1K1;G1A1S1P1V1L2K1;P1V3D1K2;A3V2L2Q1;A2S1P1V2L1K1;G2V2L3N1;G1A1V3L2N1;G1A4V2L2;A2V4L1N1;G3A2L4;G2V3L2Q1;G2A3V1L3;G1A1V4L1Q1;G1S1P1V4K1;A2V5Q1;A5V3L1…	0.4;0.9;0.9;0.9;0.9;0.9;0.9;0.9;0.9;0.9;0.9;0.9;2.2;2.2;2.2;2.2;2.2;2.2;2.2;2.2;2.9;2.2;2.2;2.2;2.2;2.2;2.2;2.2;2.2;3.5;3.5;3.5;3.5;3.5;3.5;3.5;3.5;3.5;3.5;3.5;4.8;4.8;4.8;4.8;4.8;4.8;4.8;6;6.7;8;9.3;9.9;10.6;10.6;10.6;10.6;10.6;11.8;11.8;11.8;11.8;11.8;11.8;11.8;11.8;11.8;13.1;13.1;13.1;13.1;13.1;13.1;13.1;13.1;13.7;15;15;15;15;15;17.5;18.2;18.8;18.8;18.8;18.8;18.8;20.1;20.1;20.1;20.1;23.9;23.9;…	NPVTLLK	Q8WVK7	P1V1T1L2N1K1					Yes
135954	958.57	G1S1V1T1K1R3;G1S2L1K1R3;A1S2V1K1R3;L3K1M1R1W1;T1D1K2R3;A2T2K1R3;S1K2E1R3;G2S2V4K2;G3V2T2L1K2;G3S1V1T1L2K2;G3S2L3K2;G2A1V3T2K2;G2A1S1V2T1L1K2;G2A1S2V1L2K2;G1S1V3D1K3;S1V5T2R1;S3V3L2R1;G1A2S1V3T1K2;G1A2S2V2L1K2;S2V4N1K2;A3S2V3K2;S2V4T1L1R1;P1L2K1F1R1W1;G1V2T3L2R1;G2A2T2L2K2;G1V2T2L1N1K2;G1S1V1T1L2N1K2;G1S2L3N1K2;G1V3T2Q1K2;G1S1V2T1L1Q1K2;G1S2V1L2Q1K2;G1A1V1T1L1D1K3;G1A1S1L2D1K3;V2D2K4;G1A3S1T1L2K2;…	0.3;0.3;0.3;0.3;1.3;1.3;1.3;1.3;2.4;2.4;2.4;2.4;2.4;2.4;2.4;2.4;2.4;2.4;2.4;2.4;2.4;2.4;2.8;3.4;3.4;3.4;3.4;3.4;3.4;3.4;3.4;3.4;3.4;3.4;3.4;3.4;3.4;3.4;3.4;3.4;3.4;3.4;3.4;3.4;3.4;3.4;3.4;2.8;2.8;2.8;2.8;3.4;3.4;3.4;2.8;3.4;3.4;3.4;3.4;3.4;3.4;3.4;3.4;3.4;4.5;4.5;4.5;4.5;4.5;4.5;4.5;4.5;4.5;4.5;3.9;3.9;3.9;3.9;3.9;3.9;3.9;3.9;3.9;3.9;3.9;3.9;3.9;3.9;3.9;4.5;3.9;4.5;4.5;4.5;4.5;4.5;4.5;4.5;4.5;4.5…	VLGDTLLTK	P19174-2	G1V1T2L3D1K1					Yes
107566	891.456	A1C2K1R3;P1C1L2Q1R1Y1;T2C1L2R1W1;P2V1C1L2N1H1;P2V2C1L1Q1H1;G1P2L2Q1M1H1;P1C1L1K1E1F1R1;P1T1L1Q1M1F1R1;T1C1L1K2H1Y1;P2T1K1M1R1Y1;T1C1L1N1K2W1;V1T1C1Q1K2W1;S1C1L1Q1K2W1;A3P2C1L2H1;A1P2L2N1M1H1;A1P2V1L1Q1M1H1;L3E1M1H2;A2P1C1Q1K2F1;P1N1Q1K2M1F1;T2K2M1H1F1;A1C1K3E1W1;A1T1Q1K2M1W1;L2Q1F1W2;P1L1K1Y1W2;A1P2K1F2W1;S1P3V1K1M1H1;G2P2V1C1L2H1;G1P1V1T1C1L1F1R1;G1S1P1C1L2F1R1;G1S4R3;G1A1P1C1L2R1Y1;G2T1C1L1K2W1…	0.3;0.3;0.3;0.3;0.3;0.3;0.3;0.3;0.3;0.3;0.3;0.3;0.3;0.3;0.3;0.3;0.3;0.3;0.3;0.3;0.3;0.3;0.3;0.3;0.3;0.3;0.8;0.8;0.8;0.8;0.8;0.8;1.4;1.4;1.4;1.4;0.8;1.4;0.8;0.8;0.8;1.4;1.4;0.8;0.8;0.8;1.4;0.8;0.8;1.4;0.8;0.8;0.8;0.8;0.8;0.8;1.4;1.4;1.4;0.8;0.8;0.8;0.8;0.8;1.4;1.4;0.8;0.8;0.8;0.8;0.8;0.8;0.8;1.4;0.8;1.4;1.4;0.8;0.8;0.8;1.4;1.4;0.8;0.8;1.4;1.4;0.8;0.8;1.4;1.9;1.9;1.9;2.6;2.6;2.6;1.9;2.6;2.6;1.9;2.6…	RQQEGFK	Q15233	G1Q2K1E1F1R1					Yes
11351	947.486	G1C2L2Q1R2;G1P2T2C1L2F1;G2S1T2N1Q1K1R1;G2S2T1Q2K1R1;G1S3P1T2R2;S2T1L1N1D1R2;S2V1T1D1Q1R2;S3L1D1Q1R2;S1P1V1C2K1R2;G1S1T1D1K1E1R2;G1P1T1C1K1M1R2;P5V2D1M1;A1S1P2T1C1L2F1;G6V2N1K1F1;P1V1C1L2Q1E1F1;P2T1L1D1K1M1F1;G1A1S1T2N2K1R1;G1A1S2T1N1Q1K1R1;G1A1S3Q2K1R1;S2N2D1K2R1;A1S4P1T1R2;S3V1Q1E1R2;A1S2D1K1E1R2;G1S2K1E2R2;A2C1L1Q1M1R2;A1S1P1C1K1M1R2;V1Q2M2R2;A2P2T1C1L2Y1;P2V1C1L1K1E1Y1;P2T1L2N1M1Y1;P2V1T1L1Q1M…		AVLQSMSGR	Q9P2D1	G1A1S2V1L1Q1M1R1					Yes
1R1;G1A4C2L2R1;G1A3S1V1T2D1R1;G1A3S2T1L1D1R1;A1S2V2T1N1D1R1;A1S3V1L1N1D1R1;A2V3C2Q1R1;A1S3V2D1Q1R1;A2S2V1D2K1R1;G1S2V2T1N1E1R1;G1S3V1L1N1E1R1;G1A1S2V1D1K1E1R1;G2S2V1K1E2R1;G1A2C1L2N1M1R1;V2C1L1N2M1R1;G1A2V1C1L1Q1M1R1;V3C1N1Q1M1R1;G1L2N2M2R1;G1V1L1N1Q1M2R1;G1V2Q2M2R1;G2A1P1T1K1M2R1;G4A1V1T1H2R1;G4A1S1L1H2R1;G3A1N2F1R2;G2V1C1L1K1W2;G2A4S1T2N1K1;G1A2S2V1T1N2K1;S3V2N3K1;G2A4S2T1Q1K1;G1A2S3V1N1Q1K1;G2…	0.3;0.3;0.3;0.3;0.3;0.3;0.3;0.3;0.3;0.3;0.3;0.3;0.3;0.3;0.3;0.3;0.3;0.3;0.3;0.3;0.3;0.3;0.3;0.3;0.3;0.3;0.3;0.3;0.3;0.3;0.3;0.3;0.3;0.3;0.3;0.3;0.3;0.3;0.3;0.3;0.3;0.3;0.3;0.3;0.3;0.3;0.3;0.3;0.3;0.3;0.3;0.3;0.3;0.3;0.3;0.3;0.3;0.3;0.3;0.3;0.3;0.3;0.3;0.3;0.3;0.3;0.3;0.3;0.3;0.8;0.8;0.8;0.8;0.8;0.8;0.8;0.8;0.8;0.8;0.8;0.8;0.8;1.3;0.8;0.8;1.3;0.8;0.8;0.8;0.8;0.8;0.8;0.8;0.8;0.8;0.8;0.8;0.8;0.8;0.8…										Yes
75248	973.523	G1C1L5D2;G5T2R3;A1V1C1L4D2;G1V1C1L4D1E1;A1V2C1L3D1E1;G1V2C1L3E2;S1P1V2T1L2D1M1;A2L4D2M1;G1A1L4D1E1M1;G2L4E2M1;G3A2S2R3;A1V3C1L2E2;P1V4T2E1M1;S1P1V3T1L1E1M1;A2V1L3D1E1M1;V4C1H1R1Y1;A2V2L2E2M1;G4A1S1T1R3;G3C1L3R1W1;P1V3T2L1D1M1;S2P1V1L3D1M1;G2A1V1C1L2R1W1;P5Q1R1W1;S2P1V2L2E1M1;G1A1V1L3E2M1;P6V1H2;G2V2C1K2H1F1;G3L1K2M1H1F1;G1V2L1M1H1R1Y1;G1A2V2C1L1R1W1;V4C1N1R1W1;G2A2L2M1R1W1;G1V2L1N1M1R1W1;G1V3Q1M1…		LNVWDLSK	Q16576	S1V1L2N1D1K1W1					Yes
1H1F2;S1P1V1L1Q1H1F2;A1P1L1D1K1H1F2;G1P1L1K1E1H1F2;A3P1T1K1E1M1R1;A1P1L2N1H1F1Y1;A1P1V1L1Q1H1F1Y1;A1P2V1K1H1Y2;G3A1V4M1W1;A1P1L2N2F1W1;A1P1V1L1N1Q1F1W1;A1P1V2Q2F1W1;G1A2P2T1K1F1W1;S1P2V1N1K1F1W1;A1V1T2L1H1F1W1;A1S1T1L2H1F1W1;A1P2V1N1K1Y1W1;A2T1L2H1Y1W1;V1L1K1E1H1Y1W1;A2V1T1L1Q1W2;A2S1L2Q1W2;A1S1P1V1T1K1W2;A1S2P1L1K1W2;V1L1N1K1E1W2;V2Q1K1E1W2;A3P1T1L1H1F2;A1P1V1K1E1H1F2;A4P1L1Q1F1W1;A3S1P2K1F1W1;A…	0.3;0.3;0.3;0.3;0.3;0.3;0.3;0.3;0.3;0.3;0.3;0.3;0.3;0.3;0.3;0.3;0.3;0.3;0.3;0.3;0.3;0.3;0.3;0.3;0.3;0.3;0.3;0.3;0.3;0.3;0.3;0.3;0.3;0.3;0.3;0.3;0.3;0.3;0.3;0.3;0.3;0.3;1.3;1.3;1.3;1.3;1.3;1.3;1.3;1.3;1.3;1.3;1.3;1.3;1.3;1.3;1.3;0.7;0.7;0.7;0.7;0.7;0.7;1.3;1.3;1.3;1.3;1.3;1.3;0.7;1.3;0.7;1.3;1.3;1.3;1.3;1.3;0.7;1.3;0.7;1.3;1.3;0.7;1.3;1.3;1.3;1.3;1.3;1.3;1.3;0.7;1.3;0.7;1.3;1.3;1.3;1.3;1.3;1.3;0.7…										Yes
126262	716.407	G2V1C1L2R1;G1A1V2C1L1R1;G2A1L2M1R1;A2V3C1R1;G1A2V1L1M1R1;V3N1M1R1;A3V2M1R1;S1P1V1K1M1R1;G2P1C1K3;V1C1L2N1R1;V2C1L1Q1R1;G1L2Q1M1R1;A3C1L2R1;A1L2N1M1R1;A1V1L1Q1M1R1;V2K1W2;G1P5R1;P1T1L2H2;G2V3M1R1;Q2K2W1;A2P3K1H1;P1T1C1L1K1R1;P1C1N1K3;T1L3E2;G1P1L1Q1F1R1;G1P2K1R1Y1;L1D1K1R1W1;G1T1K2H1F1;A1P1L1N1F1R1;A1P1V1Q1F1R1;G1A1Q1K2W1;A2T1L1R1W1;V1K1E1R1W1;A1S1K2H1F1;A2K2H1Y1;A2N1K2W1;P1L3M2;G2A1P1L1F1R1;G1V2T…	0.4;0.4;0.4;0.4;0.4;0.4;0.4;1.8;1.8;1.8;1.8;1.8;1.8;1.8;1.8;1.8;1;1;1;1;1;3.2;3.2;2.4;2.4;2.4;2.4;2.4;2.4;2.4;2.4;2.4;2.4;2.4;2.4;2.4;3.8;3.8;3.8;3.8;3.8;3.8;3.8;6;6.6;6.6;6.6;6.6;6.6;7.4;8;8;8;8;8;8;8;8;8;8;8;8.8;8.8;8.8;8.8;8;8;10.2;10.2;10.2;10.2;10.2;10.2;10.2;10.2;10.2;10.2;10.2;10.2;10.2;10.2;10.2;9.4;9.4;9.4;9.4;10.2;10.2;11.6;11.6;11.6;11.6;11.6;11.6;11.6;11.6;11.6;11.6;11.6;11.6;11.6;11.…	TLELGGK	E9PNH0	G2T1L2K1E1					Yes
45517	777.423	G1P1V1C1K2F1;P1V1L1M1R1Y1;P2V3M1H1;G1A1P1K2M1F1;S1V1K2M1W1;P2V1C1L2H1;A1P2L2M1H1;P1Q1K2M1F1;T1C1L1K2W1;A1P3L1H1F1;G1P4K1W1;G1T2C1L1K1R1;G1T1C1N1K3;A1V1T2C1K1R1;A1S1T1C1L1K1R1;A1S1C1N1K3;G3L1R2Y1;G3P1V2H1R1;G2A1V1R2Y1;G1S1C1Q1K3;T1D1K2M1R1;A2T2K1M1R1;S1K2E1M1R1;P2V1F1R1Y1;G1L1Q1K1F1W1;G1P1K2Y1W1;V1T1K1H1F2;S1L1K1H1F2;A1L1K1H1F1Y1;A1L1N1K1F1W1;A1V1Q1K1F1W1;G1S2V2T2K1;G1S3V1T1L1K1;G1S4L2K1;V3C2K2;G1…	0.4;0.4;0.4;0.4;0.4;1.6;1.6;1.6;1.6;2.2;2.2;3.5;3.5;3.5;3.5;3.5;4.2;4.2;4.2;3.5;3.5;3.5;3.5;3.5;3.5;3.5;3.5;3.5;3.5;3.5;3.5;4.2;4.2;4.2;4.2;4.2;4.2;4.2;4.2;4.2;4.2;4.2;4.8;4.8;4.8;4.8;4.8;4.8;4.8;5.5;4.8;5.5;5.5;5.5;5.5;5.5;5.5;5.5;5.5;5.5;5.5;5.5;5.5;5.5;5.5;5.5;5.5;5.5;5.5;5.5;5.5;5.5;6.1;6.1;6.1;6.8;6.8;6.8;6.8;6.8;6.8;6.8;6.8;6.8;6.8;6.8;7.4;7.4;7.4;7.4;7.4;7.4;7.4;7.4;7.4;7.4;7.4;7.4;7.4;7.4…	GISSSSLK	P31629	G1S4L2K1					Yes
94547	834.449	P1T2L2Q1Y1;P4V2T1E1;S1P4V1L1E1;P1T2L1K1E1F1;P2F1R2Y1;T1K1H1F2R1;P4V1T1L1D1;S1P4L2D1;A1T2C1K1R2;T4L2W1;G1P1L1K1H2F1;A1Q1K1F1R1W1;A1P1V1K1H2F1;G1P1V1T3L1F1;T1L3N1D1F1;A1S1P1V1T2L1F1;G1A2K1F1R1W1;G1S1P1T2L2F1;V1T1L2D1Q1F1;S1L3D1Q1F1;S2V1C1K1R2;G1S1T1K1M1R2;G1A1P1T2L2Y1;A1L3D1Q1Y1;P1V1T1L1D1K1Y1;S1P1L2D1K1Y1;G1L3Q1E1Y1;A1P1V2T3F1;A1S2P1T1L2F1;V1T1L2N1E1F1;S1L3N1E1F1;V2T1L1Q1E1F1;S1V1L2Q1E1F1;A1L2D1K1…	0.3;0.3;0.3;0.3;0.3;0.3;0.3;0.3;0.3;0.3;0.3;0.3;0.3;0.9;0.9;0.9;0.9;0.9;0.9;0.9;0.9;0.9;0.9;0.9;0.9;0.9;0.9;0.9;0.9;0.9;0.9;0.9;0.9;0.9;0.9;0.9;0.9;0.9;0.9;0.9;0.9;0.9;1.5;1.5;0.9;0.9;1.5;2.1;2.1;2.1;2.1;2.1;2.1;2.1;2.1;2.1;2.1;2.1;2.1;2.1;2.1;2.1;2.1;2.1;2.1;2.1;2.1;2.1;2.1;2.1;2.1;2.1;2.1;2.1;2.7;2.7;2.7;2.7;2.7;2.7;2.1;2.1;2.7;2.7;2.7;3.3;3.3;3.3;3.3;3.3;3.3;3.3;3.3;3.3;3.3;3.3;3.3;3.9;3.3;3.3…	PLESYVK	Q10472	S1P1V1L1K1E1Y1					Yes
66491	875.486	T3N1K1R2;S1T2Q1K1R2;G4V2K1F1R1;S3V5T1;P5L1K1M1;S4V4L1;V5C1K1M1;G1V3L1K1M2;A1V4K1M2;G1S3V1T1L3;A1S2V3T2L1;A1S4V1L3;G1A1L3K1M2;A2V1L2K1M2;G2T3K1R2;G1V4T4;G1S2V2T2L2;G1S4L4;V3C2L2K1;G1V1C1L3K1M1;A2S2T1K1R2;A1S1V4T3;A1S3V2T1L2;A1V2C1L2K1M1;G3A2L1K1F1R1;G2V2N1K1F1R1;G2A3V1K1F1R1;G1A1S1T2K1R2;S2D1K2R2;T1C1L3K1W1;G1S1V3T3L1;P1L2Q1K1M1F1;P2L1K2M1Y1;G1A1S1T3L3;G3P2V1K2H1;G1S1V2L1K1H2;G1A1V1T4L2;G1L2D1F1R2…	0.3;0.3;0.3;0.3;0.3;0.3;0.3;0.3;0.3;1.5;1.5;1.5;1.5;1.5;0.8;1.5;1.5;1.5;1.5;1.5;0.8;1.5;1.5;1.5;1.5;1.5;1.5;0.8;0.8;0.8;1.5;0.8;0.8;2.6;2.6;2.6;2.6;2.6;2.6;2.6;2.6;2.6;2.6;2.6;2.6;2.6;2.6;2.6;2.6;2.6;2.6;2.6;2.6;2.6;2.6;2.6;2;2;2.6;2.6;2.6;2.6;2;2;2;2;2.6;2.6;2.6;2;2.6;2.6;3.7;3.7;3.7;3.7;3.7;3.7;3.7;3.7;3.7;3.7;3.7;3.7;3.7;3.7;3.7;3.7;3.7;3.7;3.1;3.1;3.7;3.7;3.7;3.7;3.7;3.7;3.7;3.7;3.7;4.9;4.3;4…	LAIEAGFR	P42330	G1A2L2E1F1R1					Yes
3874	758.417	P2L1N1R1Y1;A2P2T1F1R1;P2D1K1F1R1;P2V1Q1R1Y1;G1L1Q2K1W1;P1V1T2R1W1;S1P1T1L1R1W1;G1A2P3L1H1;P3V2N1H1;T1L1N1K1H1F1;V1T1Q1K1H1F1;S1L1Q1K1H1F1;A1L1Q1K1H1Y1;S1P1K2H1Y1;A1L1N1Q1K1W1;A1V1Q2K1W1;S1P1N1K2W1;A3P3V1H1;A1K2E1H1F1;S1P4K1H1;G2P2L1R1Y1;A1P3L1Q1H1;G1L2D1R1W1;G2P3V2H1;G2T1L1K1H1F1;G1S1P2V1F1R1;G1A1P2V1R1Y1;G2A1L1Q1K1W1;G2S1P1K2W1;A1V1L1D1R1W1;G1V1L1E1R1W1;G1A1V1T1K1H1F1;G1A1S1L1K1H1F1;G1A2L1K1H1Y1…	0.4;0.4;0.4;0.4;0.4;0.4;0.4;0.4;0.4;0.4;0.4;0.4;0.4;0.4;0.4;0.4;0.4;0.4;0.4;1.7;1;1.7;1;1;1;1;1;1;1;1;1;1;1;1;1;1;1;1;1;1;1;1;1;3;3;3;3;3;3;3;3;3;2.3;2.3;2.3;2.3;4.3;4.3;4.3;4.3;4.3;4.3;4.3;4.3;3.6;3.6;3.6;3.6;3.6;3.6;3.6;3.6;4.3;4.3;4.3;4.3;4.3;4.3;5.6;4.9;4.9;4.9;4.9;4.9;4.9;4.9;4.9;4.9;4.9;4.9;4.9;4.9;4.9;4.9;4.9;4.9;4.9;4.9;4.9;4.9;4.9;4.9;4.9;6.2;6.2;6.2;6.2;6.2;6.2;6.2;6.2;6.2;6.2;6.2;6.2;6…	AGEELLK	Q9UKS6	G1A1L2K1E2					Yes
4480	788.439	T1C1L4N1;A1C1L3K1E1;V1T1C1L3Q1;S1C1L4Q1;A1T1L3Q1M1;P1V1T2L1K1M1;S1P1T1L2K1M1;V2C1L2D1K1;A2V2T1C1L2;V3C1L1K1E1;G2T1C1L4;G1A1V1T1C1L3;G1A1S1C1L4;G1L3D1K1M1;A2S1V1C1L3;G1A2T1L3M1;V2T1L2N1M1;S1V1L3N1M1;V3T1L1Q1M1;S1V2L2Q1M1;A1V1L2D1K1M1;G1V1L2K1E1M1;A3V1T1L2M1;A3S1L3M1;A1V2L1K1E1M1;G5T1K3;G4A1S1K3;G2S2V2K1R1;A1P5T1L1;G1V4T1C1L1;G1S1V3C1L2;G2V2T1L2M1;G2S1V1L3M1;A1V5T1C1;A1S1V4C1L1;G1A1V3T1L1M1;G1A1S1V…	0.4;0.4;0.4;0.4;0.4;0.4;0.4;0.9;0.9;0.9;0.9;0.9;0.9;0.9;0.9;0.9;0.9;0.9;0.9;0.9;0.9;0.9;0.9;0.9;0.9;2.9;2.9;2.9;2.2;2.2;2.2;2.2;2.2;2.2;2.2;2.2;2.2;2.2;2.2;2.2;4.2;4.2;4.2;4.2;4.2;4.2;4.2;4.2;4.2;4.2;4.2;3.5;3.5;3.5;3.5;3.5;3.5;3.5;3.5;3.5;3.5;5.4;5.4;5.4;5.4;5.4;5.4;4.7;4.7;4.7;4.7;4.7;4.7;4.7;4.7;4.7;4.7;4.7;4.7;4.7;4.7;4.7;4.7;4.7;4.7;4.7;4.7;4.7;4.7;4.7;4.7;4.7;5.4;5.4;5.4;5.4;5.4;5.4;5.4;5.4…	AGVSTVQK	Q5T3I0	G1A1S1V2T1Q1K1					Yes
47194	756.402	G1P2C1Q1K2;A1P2C1N1K2;C1L1K2E1H1;T1L1Q1K1M1H1;P2K1E1M1R1;P2L1H1F2;A1P2T1C1L1R1;G2A1P2C1K2;G1V1T1C1L1K1H1;G1S1C1L2K1H1;S1P2V2C1R1;G1P2V1T1M1R1;G1S1P2L1M1R1;A1V2T1C1K1H1;A1S1V1C1L1K1H1;A1S1P2V1M1R1;G1P1V1L1W2;A1P1V2W2;G1A1T1L1K1M1H1;V1D1K2M1H1;A2V1T1K1M1H1;A2S1L1K1M1H1;G4P1T1R2;G3A1S1P1R2;G1K2M1F2;G1S1V2K1M1H1;P2T2R1W1;A1P1Q2K1W1;G1A1S1P1N1R2;P1L2M1H1F1;P2V1K1M1W1;P3Q1R1Y1;P4V1N1H1;P1T1Q1K1H1F1;A3P…	0.4;0.4;0.4;0.4;0.4;0.4;0.4;1;1;1;1;1;1;1;1;1;1;1;1;1;1;1;3;3;3;2.3;3.6;3.6;4.3;4.3;4.3;3.6;3.6;3.6;3.6;4.3;4.3;4.9;4.9;4.9;4.9;4.9;4.9;4.9;4.9;4.9;4.9;4.9;4.9;4.9;4.9;4.9;4.9;4.9;4.9;4.9;5.7;5.7;5.7;4.9;6.2;6.2;6.2;6.2;6.2;6.2;6.2;6.2;6.2;6.2;6.2;7;7;7;7;7;6.2;7;7;7;7.6;7.6;7.6;8.3;8.3;8.3;8.3;8.3;8.3;8.3;8.3;8.3;8.3;8.3;8.3;8.3;8.3;8.3;8.3;8.3;8.3;7.6;7.6;8.3;8.3;8.3;8.3;8.3;8.3;8.3;8.3;8.3;8.3…	GPELDVK	Q09666	G1P1V1L1D1K1E1					Yes
26056	957.408	G1P2T2D2Q2;P1L1D3Q3;G7S1P2C1R1;P3T1C2L1N2;P3V1T1C2N1Q1;A1P2T2N1D2Q1;S1P3V1C2Q2;A1S1P2T1D2Q2;P1V1D2Q3E1;G1P3C2Q1K1E1;G1P3T1C1Q2M1;P2V1T3C2H1;S1P2T2C2L1H1;A1P1T4D2H1;G7A1T1C1K1H1;T2L1D2Q1E1H1;T2C2Q2K1F1;P2T1D2E2R1;G3V1L1D2Y2;A3P3T1C2Q1;G1P2T2N2E2;G1S1P2T1N1Q1E2;P1L1N2D1Q1E2;G1S2P2Q2E2;P1V1N1D1Q2E2;A1P3T1C1N1Q1M1;A1S1P3C1Q2M1;G6A2S1C1K1H1;G1S1P1T3E2H1;T2L1N1D1E2H1;V1T2D1Q1E2H1;S1T1L1D1Q1E2H1;P1C2L1K…		EEGGFEYK	Q9Y678	G2K1E3F1Y1					Yes
1P1C1Q2K1M1H1;S3T4H2;T3C1K1M1H2;G5A1S1T2F2;C2H2F1R2;G4S1V1T1N1F1Y1;G4S2L1N1F1Y1;G4S2V1Q1F1Y1;G4A1S1D1K1F1Y1;G5S1K1E1F1Y1;G4A1V1T1N1Y2;G4A1S1L1N1Y2;G4A1S1V1Q1Y2;G4A2D1K1Y2;A2S1T2N1Q1E1H1;S1T1N2K1E2H1;S2N1Q1K1E2H1;G4A2S2T1F2;G3S3V1N1F2;P3C1N1H1F2;G1A1D1E1H3R1;G3A1S2V1N1F1Y1;G4A4T1Y2;G3A2S1V1N1Y2;A1P2T1C1H1F1W1;P2Q1M1H1Y1W1;P2N1Q1M1W2;P1T2M1H1W2;G3A3S3F2;G3A4S2F1Y1;G6S1P2V1C1N1;G7P2T1N1M1;G7S1P2Q1M1…	0.3;0.3;0.3;0.3;0.3;0.3;0.3;0.3;0.3;0.3;0.3;0.3;0.3;0.3;0.3;0.3;0.3;0.3;0.3;0.3;0.3;0.3;0.3;0.3;0.3;0.3;0.3;0.3;0.3;0.3;0.3;0.3;0.3;0.3;0.3;0.3;0.3;0.3;0.3;0.3;0.3;0.3;0.3;0.3;0.3;0.3;0.3;0.3;0.3;0.3;0.3;0.3;0.3;0.3;0.3;0.3;0.3;0.3;0.3;0.3;0.3;0.3;0.3;0.3;0.3;0.3;0.3;0.3;0.3;0.3;0.3;0.3;0.3;0.3;0.3;0.3;0.3;0.3;0.3;0.3;0.3;0.3;0.3;0.3;0.3;0.3;0.3;0.3;0.3;0.3;0.3;0.8;0.8;0.8;0.8;0.8;1.3;0.8;0.8;0.8…										Yes
71827	921.565	A1P2L4W1;G1L1K1H1R3;A1V1K1H1R3;P2V3L2W1;A2L3K1F2;G2V4K2H1;G1V2L2K1F2;A1V3L1K1F2;G3L3K2H1;G2P2V2L1K1R1;G2A1V1L2K2H1;G1A1P2V3K1R1;V4T1L1H1R1;S1V3L2H1R1;G1A2V2L1K2H1;V4N1K2H1;A3V3K2H1;P2V1L2Q2K1;P1T2L3K1H1;A2P3T1L1K2;P2L3N1Q1K1;P3L1D1K3;P3V1K3E1;G1T1L4H1R1;P2V2L1N1K1R1;A1V1T1L3H1R1;A1S1L4H1R1;V1T1K3R1Y1;S1L1K3R1Y1;S1P1V2K3H1;A3P2V1L1K1R1;G1L3N1K2H1;G1V1L2Q1K2H1;G1A2P2L2K1R1;P2V3Q1K1R1;A1V1L2N1K2H1;A…	1.9;2.5;2.5;3;3;3.6;4;4;4.6;4.6;4.6;4.6;4.6;4.6;4.6;4.6;4.6;5.1;5.1;5.1;5.1;5.1;5.1;5.7;5.7;5.7;5.7;5.7;5.7;5.7;5.7;5.7;5.7;5.7;5.7;5.7;5.7;5.7;6.2;6.2;6.2;6.2;6.2;6.2;6.2;6.2;6.2;6.2;6.2;6.2;6.2;6.2;6.2;6.2;6.2;6.2;6.2;6.2;6.2;6.2;6.2;6.2;6.8;6.8;6.2;6.8;6.8;7.3;7.3;7.3;7.3;7.3;7.3;7.3;7.3;7.3;7.3;7.3;7.3;7.3;7.3;7.3;7.3;7.3;7.3;7.3;8.4;8.4;8.4;8.4;8.4;8.4;8.4;8.4;9;9.5;9.5;9.5;9.5;9.5;10.1;10.1…	LIELIHGK	Q7Z333-4	G1L4K1E1H1					Yes
39615	847.455	G2C1L1D1K3;G1V2T2C1L1R1;G1S1V1T1C1L2R1;G1S2C1L3R1;G2T2L2M1R1;G1A1V1C1D1K3;G2V1C1K3E1;A1V3T2C1R1;A1S1V2T1C1L1R1;A1S2V1C1L2R1;G1A1V1T2L1M1R1;G1A1S1T1L2M1R1;G1A2D1K3M1;G2A1K3E1M1;A2V2T2M1R1;A2S1V1T1L1M1R1;A2S2L2M1R1;S1V2K1E1M1R1;G1V1L2H1F1Y1;G1A4T1K2M1;A1V2L1H1F1Y1;A5S1K2M1;G2A2T1C1L1K2;G1V2T1C1N1K2;G1S1V1C1L1N1K2;G1S1V2C1Q1K2;G2T1L1N1K2M1;G2V1T1Q1K2M1;G2S1L1Q1K2M1;V2T1D1K1M1R1;S1V1L1D1K1M1R1;G1A3V1…	0.3;0.3;0.3;0.3;0.3;0.3;0.3;0.3;0.3;0.3;0.3;0.3;0.3;0.3;0.3;0.3;0.3;0.3;0.3;0.3;0.3;0.3;0.3;0.3;0.3;0.3;0.3;0.3;0.3;0.3;0.3;0.3;0.3;0.3;0.3;0.3;0.3;0.3;0.3;0.3;0.3;0.3;0.3;0.3;0.3;0.3;0.3;0.3;0.3;1.5;1.5;1.5;0.9;1.5;0.9;0.9;0.9;0.9;1.5;1.5;1.5;0.9;0.9;0.9;1.5;1.5;1.5;0.9;0.9;1.5;1.5;1.5;1.5;1.5;1.5;1.5;1.5;1.5;1.5;1.5;0.9;0.9;0.9;1.5;0.9;1.5;0.9;0.9;0.9;0.9;1.5;1.5;1.5;0.9;0.9;1.5;1.5;1.5;1.5;1.5…	FLQVEGR	O95985	G1V1L1Q1E1F1R1					Yes
5134	913.476	G1P2T3L2D1;P1T1L3D2Q1;A1S1P2T2L2D1;G1P2V1T3L1E1;G1S1P2T2L2E1;P1V1T1L2D1Q1E1;S1P1L3D1Q1E1;V1T5K1Y1;S1T4L1K1Y1;A1P2V2T3E1;A1S1P2V1T2L1E1;A1S2P2T1L2E1;P1V1T1L2N1E2;S1P1L3N1E2;P1V2T1L1Q1E2;S1P1V1L2Q1E2;A1P1L2D1K1E2;G1P1L2K1E3;G3A1P4K1H1;G2L1Q2K1H1F1;G1P2L1N2F1R1;G1P2V1N1Q1F1R1;G1P1V1T2H1F1R1;G1S1P1T1L1H1F1R1;L2N1D1H1F1R1;S1T2F2R2;G2P1Q1K2H1Y1;G1A1P1T1L1H1R1Y1;A1T2F1R2Y1;K1E1R2Y2;A3P1T1L2E2;A1P1V1L1K1…	0.3;0.3;0.3;0.3;0.3;0.3;0.3;0.3;0.3;0.3;0.3;0.3;0.3;0.3;0.3;0.3;0.3;0.3;0.3;0.3;0.3;0.3;0.3;0.3;0.3;0.3;0.3;0.3;0.3;0.3;0.3;0.3;0.3;0.3;0.3;0.3;0.3;0.3;0.3;0.3;0.3;0.3;0.3;0.3;0.3;0.3;0.3;0.3;0.3;0.3;0.3;0.3;0.3;0.3;0.3;0.3;0.3;0.3;0.3;0.3;0.3;0.3;0.3;0.3;0.3;0.3;0.3;0.3;0.3;0.3;0.3;0.3;0.3;0.3;0.3;0.3;0.3;0.8;1.4;1.4;1.4;1.4;1.4;1.4;1.4;1.4;0.8;0.8;0.8;1.4;0.8;0.8;0.8;0.8;0.8;0.8;0.8;0.8;0.8;0.8…	AIPEEDLK	Q8IZ21-3	A1P1L2D1K1E2					Yes
142814	888.413	G2T1D1Q3R1;G1P2T1C2R2;G7P1L1N1F1;P3T1C1L1D1F1;G7P1V1Q1F1;G1A1T1N1D1Q2R1;G1A1S1D1Q3R1;N2D2Q1K1R1;G2T1N1Q2E1R1;G2S1Q3E1R1;C2D1K2H1R1;A1S1P2C2R2;A1D2Q1E1R2;G1D1Q1E2R2;G7A1T1L1W1;G6V1D1K1W1;G1T1N4Q1K1;G1S1N3Q2K1;G6A1P1V1N1F1;P3V1T1C1E1F1;S1P3C1L1E1F1;S2P1T1N3R1;S3P1N2Q1R1;A2T1N2D1Q1R1;A2S1N1D1Q2R1;G1A1T1N2Q1E1R1;G1A1S1N1Q2E1R1;N3D1K1E1R1;S3T2N1H1R1;S4T1Q1H1R1;A2T1C2K1H1R1;T1C1N1K1M1H1R1;S1C1Q1K1M1H1R…		WWEPSGK	Q8IWI9	G1S1P1K1E1W2					Yes
;A2P1N1D1K1H2;G1A1P1N1K1E1H2;A4P1T1N1H2;A4S1P1Q1H2;G8S1V1L1D1;G4P1C1Q1K1W1;G2P1V1C1D1R1W1;G3A1P1C1N1K1W1;G8V2T1D1;P1V1C1L2D3;G7A1S1V2D1;G8S1V2E1;P1V2C1L1D2E1;A1P1L2D3M1;G1P1L2D2E1M1;P1V3C1D1E2;A1P1V1L1D2E1M1;S2V1T3M1Y1;S3T2L1M1Y1;T1C1L1K1M2Y1;G3A1P1C1K1H1Y1;G1P1V2E3M1;T2K1M3F1;G1A6C1H1F1;G1A4N1M1H1F1;G3V1C1L1N2R1;G4A2C1L1Q1R1;G3V2C1N1Q1R1;G4A1S1P1C1K1R1;G4L1N1Q1M1R1;G4V1Q2M1R1;G3A3V1C1Q1R1;G3A1L1…	0.3;0.3;0.3;0.3;0.3;0.3;0.3;0.3;0.3;0.3;0.3;0.3;0.3;0.3;0.3;0.3;0.3;0.3;0.3;0.3;0.3;0.3;0.3;0.3;0.3;0.3;0.3;0.3;0.3;0.3;0.3;0.3;0.3;0.3;0.3;0.3;0.3;0.3;0.3;0.3;0.3;0.3;0.3;0.3;0.3;0.3;0.3;0.3;0.3;0.3;0.3;0.3;0.3;0.8;0.8;0.8;0.8;0.8;0.8;0.8;0.8;0.8;0.8;0.8;1.4;0.8;0.8;0.8;0.8;0.8;0.8;0.8;1.4;1.4;0.8;0.8;0.8;0.8;0.8;0.8;0.8;0.8;0.8;0.8;0.8;0.8;0.8;0.8;0.8;0.8;1.4;0.8;0.8;0.8;1.4;1.4;1.4;1.4;1.4;0.8…										Yes
14140	948.495	G1A2V1T3C1L2;V3T3C1L1N1;S1V2T2C1L2N1;S2V1T1C1L3N1;S3C1L4N1;G1V2T2C1L1K1E1;G1S1V1T1C1L2K1E1;G1S2C1L3K1E1;G1V1T3L2N1M1;G1S1T2L3N1M1;G1A1T2L2D1K1M1;G2T2L2K1E1M1;G3P1C1K2F1R1;G1P1V2C1R2Y1;A3S1V1T2C1L2;A1V3T2C1K1E1;A1S1V2T1C1L1K1E1;A1S2V1C1L2K1E1;G1A3T3L2M1;A1V2T3L1N1M1;A1S1V1T2L2N1M1;A1S2T1L3N1M1;A2V1T2L1D1K1M1;A2S1T1L2D1K1M1;G1A1V1T2L1K1E1M1;G1A1S1T1L2K1E1M1;A4S1T2L2M1;A2V2T2K1E1M1;A2S1V1T1L1K1E1M1;…		CVTSELLK	O75821	S1V1T1C1L2K1E1					Yes
1L1Q1K1R1Y1;G3S1P1K2R1Y1;G1A1V1L1D1R2Y1;A2S1V3T4;A2S2V2T3L1;A2S4T1L3;A2V1T1C1L2K1M1;A2S1C1L3K1M1;V2C1L1K2E1M1;V1T1L2N1K1M2;S1L3N1K1M2;V2T1L1Q1K1M2;S1V1L2Q1K1M2;A1L2D1K2M2;G1L2K2E1M2;G3A1P1V2Q1K1H1;G3N2K3F1;G3A3P3V1R1;G1A1P1V3D1H1R1;G2P1V3E1H1R1;G2A1V1T1N1K1F1R1;G2A1S1L1N1K1F1R1;G2A1S1V1Q1K1F1R1;G2A2D1K2F1R1;G3A1K2E1F1R1;G1S1V2E1F1R2;G2A2L1N1K1R1Y1;G1V2N2K1R1Y1;G2A2V1Q1K1R1Y1;G1A1V2E1R2Y1;A3T1L2K1…	0.3;0.3;0.3;0.3;0.3;0.3;0.3;0.3;0.3;0.3;0.3;0.3;0.3;0.3;0.3;0.3;0.3;0.3;0.3;0.3;0.3;0.3;0.3;0.3;0.3;0.3;0.3;0.3;0.3;0.3;0.3;0.3;0.3;0.3;0.3;0.3;0.3;0.3;0.3;0.3;0.3;0.3;0.3;0.3;0.3;0.3;0.3;0.3;0.3;0.3;0.3;0.3;0.3;0.3;0.3;0.3;0.3;0.3;0.3;0.3;0.3;0.3;0.3;0.3;0.3;0.3;0.3;0.3;0.3;0.3;0.3;0.3;0.3;0.3;0.3;0.3;1.3;1.3;1.3;1.3;1.3;1.3;1.3;1.3;1.3;1.3;1.3;1.3;1.3;1.3;1.3;1.3;1.3;1.3;1.3;1.3;1.3;1.3;0.8;1.3…										Yes
106586	860.454	G4A2C1L1K2;G3V2C1N1K2;G4L1N1K2M1;G4V1Q1K2M1;G1P3T1Q1K1H1;G2A1V3T1C1R1;S1P5N1R1;G3A3V1C1K2;G3A1V1N1K2M1;A2P2L1Q2H1;A1P3T1N1K1H1;A1S1P3Q1K1H1;P1T1L1K1E1H2;G1A2S1V3C1R1;G3A4K2M1;G2V3H1F2;G3V2T1C1L1R1;G3S1V1C1L2R1;G4T1L2M1R1;G2A1S1V2C1L1R1;G3A1V1T1L1M1R1;G3A1S1L2M1R1;G2V2D1K1M1R1;G2A2V2T1M1R1;G2A2S1V1L1M1R1;G1S1V3N1M1R1;G1A3S1V2M1R1;K1H3F1R1;G1S1V2C1L1Q1R1;G1A3V1T1C1L1R1;G1A1V1T1L1N1M1R1;G1A1S1L2N1M1…	0.3;0.3;0.3;0.3;0.3;0.3;0.3;0.3;0.3;0.3;0.3;0.3;0.3;0.3;0.3;0.3;0.3;0.3;0.3;0.3;0.3;0.3;0.3;0.3;0.3;0.3;0.3;0.3;1.5;1.5;1.5;1.5;1.5;1.5;1.5;1.5;1.5;1.5;1.5;0.8;0.8;0.8;1.5;0.8;0.8;1.5;1.5;0.8;0.8;0.8;0.8;0.8;0.8;0.8;0.8;0.8;1.5;1.5;1.5;1.5;1.5;1.5;1.5;1.5;1.5;0.8;0.8;0.8;0.8;0.8;0.8;0.8;0.8;0.8;0.8;0.8;1.5;1.5;1.5;1.5;1.5;0.8;0.8;0.8;0.8;0.8;0.8;0.8;0.8;1.5;1.5;1.5;1.5;1.5;1.5;1.5;0.8;0.8;0.8;1.5…	RMAQDLK	P37198	A1L1D1Q1K1M1R1					Yes
141156	874.455	A1C1L4D2;G1C1L4D1E1;A1V1C1L3D1E1;G1V1C1L3E2;A1V2C1L2E2;P1V3T2E1M1;S1P1V2T1L1E1M1;A2L3D1E1M1;V3C1H1R1Y1;P1V2T2L1D1M1;S1P1V1T1L2D1M1;S2P1L3D1M1;G2A1C1L2R1W1;S2P1V1L2E1M1;G1A1L3E2M1;P6H2;G2V1C1K2H1F1;G1V1L1M1H1R1Y1;G1A2V1C1L1R1W1;V3C1N1R1W1;G1V1L1N1M1R1W1;G1V2Q1M1R1W1;A2V1L2E2M1;G1P1V3M1H2;G2A1K2M1H1F1;S1V2M1H1F1R1;A1V2M1H1R1Y1;A3V2C1R1W1;G1A3L1M1R1W1;A1V2N1M1R1W1;A4V1M1R1W1;G6S2V1L1K1;G1C1L2Q1R1W1;…	0.3;0.3;0.3;0.3;0.3;0.3;0.3;0.3;0.3;0.3;0.3;0.3;0.3;0.3;0.3;0.3;0.3;0.3;0.3;0.3;0.3;0.3;0.3;0.3;0.3;0.3;0.3;0.3;0.3;0.3;0.3;1.5;1.5;1.5;1.5;1.5;1.5;1.5;1.5;1.5;1.5;1.5;1.5;1.5;1.5;1.5;0.8;1.5;1.5;1.5;0.8;1.5;1.5;1.5;1.5;1.5;1.5;0.8;1.5;1.5;0.8;0.8;0.8;0.8;0.8;0.8;0.8;0.8;0.8;0.8;0.8;1.5;1.5;0.8;0.8;1.5;1.5;2.6;2.6;2;2;2;2;2;2.6;2.6;2.6;2.6;2.6;2.6;2;2.6;2.6;2;2;2;2;2;2;2;2;2.6;2.6;2.6;2;2;2;2;2;2…	VWQVDTK	Q13685	V2T1D1Q1K1W1					Yes
1401	805.445	A1T1C1Q1K3;P3V1L1H1F1;P1T1K2F1W1;A3L1K1F1W1;G1C1D1K4;V2T2C1K1R1;S1V1T1C1L1K1R1;S2C1L2K1R1;G1T2L1K1M1R1;G1A2T1C1K3;S1V1C1N1K3;G1T1N1K3M1;A1V1T2K1M1R1;A1S1T1L1K1M1R1;A3S1C1K3;A1S1N1K3M1;G1S1Q1K3M1;V1L1K1H1F1Y1;V1L1N1K1F1W1;V2Q1K1F1W1;G2S1V1C1K3;G1P1V1K2M1F1;G3T1K3M1;G2A1S1K3M1;S2V2K1M1R1;G2V1L1K1F1W1;G1A1V2K1F1W1;A2P4T1R1;A1P2K2E1H1;P2V1L2M1H1;P4D1K1R1;A1P1L2Q2H1;P2T1L1N1K1H1;P2V1T1Q1K1H1;S1P2L1Q1K…	0.3;0.3;0.3;0.9;0.9;0.9;0.9;0.9;0.9;0.9;0.9;0.9;0.9;0.9;0.9;0.9;0.9;0.9;0.9;0.9;2.1;2.8;2.1;2.1;2.1;2.1;2.1;3.4;3.4;4.1;3.4;3.4;3.4;3.4;3.4;3.4;4.1;4.1;4.6;4.6;4.6;4.6;4.6;4.6;4.6;4.6;4.6;4.6;4.6;4.6;4.6;4.6;4.6;4.6;4.6;4.6;4.6;4.6;4.6;4.6;4.6;4.6;4.6;4.6;5.9;5.9;5.9;5.9;5.9;5.9;5.9;5.9;5.9;5.9;5.9;5.9;5.9;5.9;5.9;5.9;5.9;5.9;5.9;5.9;5.9;5.9;5.9;5.9;5.9;5.9;5.9;5.9;5.9;5.9;5.9;6.6;6.6;6.6;6.6;6.6…	AAYNLVR	Q14019	A2V1L1N1R1Y1					Yes
69119	889.458	G4S1T2L2Q1;G3A1V1T3L1N1;G3A1V2T3Q1;G3A1S2T1L2Q1;G3S2P1V1T2K1;G2S2V1L1D1Q1K1;G4A1T2L1K1E1;G3V1T1D1K2E1;G3S1L1D1K2E1;G3P1C1L1K2M1;S1V3T1D2R1;S2V2L1D2R1;G5P2V1H1R1;G4S1P1F1R2;G4A1P1R2Y1;G2A2V2T3N1;G2A2S1V1T2L1N1;G2A2S2T1L2N1;G1S3V1L2N2;G2A2S1V2T2Q1;G2A2S3L2Q1;G1S2V3T1N1Q1;G1S3V2L1N1Q1;G1A1S2V1L1N1D1K1;G1A1S2V2D1Q1K1;G3A2V1T2K1E1;G3A2S1T1L1K1E1;G2S2V1L1N1K1E1;G2S2V2Q1K1E1;G2A1S1V1D1K2E1;G3S1V1K2E2;G2…	0.3;0.3;0.3;0.3;0.3;0.3;0.3;0.3;0.3;0.3;0.3;0.3;0.3;0.3;0.3;0.3;0.3;0.3;0.3;0.3;0.3;0.3;0.3;0.3;0.3;0.3;0.3;0.3;0.3;0.3;0.3;0.3;0.3;0.3;0.3;0.3;0.3;0.3;0.3;0.3;0.3;0.3;0.3;0.3;0.3;0.3;0.3;0.3;0.3;0.3;0.3;0.3;0.3;0.3;0.3;0.3;0.3;0.3;0.3;0.3;0.3;0.3;0.3;0.3;0.3;0.3;0.3;0.3;0.3;0.3;0.3;0.3;0.3;0.3;0.3;0.3;0.3;0.3;0.3;0.3;0.3;0.3;0.3;0.3;0.3;0.3;0.3;0.3;0.3;0.3;0.3;0.3;0.3;0.3;0.3;0.8;0.8;0.8;0.8;0.8…	LEMLGAEK	Q9H944	G1A1L2K1E2M1					Yes
99414	905.416	G2C1D2K1R2;G2P2C2L2F1;G1P1L1D3K1F1;G3T1C1N2K1R1;G3S1C1N1Q1K1R1;G2A2T1C1D1R2;G1S1V1C1N1D1R2;G3A1T1C1E1R2;G2T1N1D1M1R2;G2P2V1T2D1Y1;G2S1P2T1L1D1Y1;G1P1L2N1D2Y1;G1V1T2L1D2W1;G1S1T1L2D2W1;T1Q4H2;G1A1P2V1C2L1F1;G1S2P2V1T1D1F1;G1S3P2L1D1F1;G1A2P1T1L1D2F1;A1P1V1D3K1F1;G2A1P1T1L1D1E1F1;G1P1V1D2K1E1F1;G3P1T1L1E2F1;G2A1S1C1N2K1R1;G1A3S1C1D1R2;G2A2S1C1E1R2;G2S1N1E1M1R2;A1P1V1L1N1D2Y1;G2S1P2V1T1E1Y1;G2S2P2L1…		QIEEMEK	O60566	L1Q1K1E3M1					Yes
1T1C1L1;G3A3S2C1L2;G2A1S1V3T1C1N1;S2P5N2;G2A1S2V3C1Q1;G1A1P4N1Q1E1;G4A3T2L1M1;G3A1V2T2N1M1;G3A1S2L2N1M1;G3A1S1V2T1Q1M1;G3A1S2V1L1Q1M1;G3S3P1V1K1M1;G3A2V1T1D1K1M1;G3A2S1L1D1K1M1;G4A1V1T1K1E1M1;G4A1S1L1K1E1M1;S3P4T1H1;A2P3T2D1H1;G1A1P3T2E1H1;A1P2L1D1Q1E1H1;S1P3D1K1E1H1;G1P2L1Q1E2H1;P4C1K1M1H1;A1P1T2N1Q2F1;A1S1P1T1Q3F1;L1N1Q3E1F1;V1Q4E1F1;A1T4Q1H1F1;P1T1Q1E2F1R1;A2P1T1Q3Y1;P1N1Q2K1E1Y1;T2Q1K1E1H1Y1;…	0.3;0.3;0.3;0.3;0.3;0.3;0.3;0.3;0.3;0.3;0.3;0.3;0.3;0.3;0.3;0.3;0.3;0.3;0.3;0.3;0.3;0.3;0.3;0.3;0.3;0.3;0.3;0.3;0.3;0.3;0.3;0.3;0.3;0.3;0.3;0.3;0.3;0.3;0.3;0.3;0.3;0.3;0.3;0.3;0.3;0.3;0.3;0.3;0.3;0.3;0.3;0.3;0.3;0.3;0.3;0.3;0.3;0.3;0.3;0.3;0.3;0.3;0.3;0.3;0.3;0.3;0.3;0.3;0.3;0.3;0.3;0.3;0.3;0.3;0.3;0.3;0.3;0.3;0.3;0.3;0.3;0.3;0.3;0.3;0.3;0.3;0.3;0.3;0.3;0.3;0.3;0.3;0.3;0.3;0.3;0.3;0.3;0.3;0.3;0.3…										Yes
136502	876.492	G1S2V3T2K1;G1S3V2T1L1K1;G1S4V1L2K1;V4C2K2;G1V2C1L1K2M1;G2L2K2M2;G2S1V2F1R2;G2A1V2R2Y1;A1S3V3T1K1;A1S4V2L1K1;A1V3C1K2M1;G1A1V1L1K2M2;A2V2K2M2;G3V1L1R2Y1;G3P1V3H1R1;G4A1K2F1R1;G3Q1K2F1R1;G2A2P1V1L1H1R1;S1T3R3;G2V1T4L1K1;G2S1T3L2K1;G1C2L3K2;G1A1V2T4K1;G1A1S1V1T3L1K1;G1A1S2T2L2K1;A1V1C2L2K2;S1V2T2D1K2;S2V1T1L1D1K2;S3L2D1K2;T1L3M2R1;G3A1P1L2H1R1;G2A1T1L1F1R2;G1V1D1K1F1R2;G1V1L1N1R2Y1;G1V2Q1R2Y1;A2S1V2…	0.3;0.3;0.3;0.3;0.3;0.3;0.3;0.3;0.3;0.3;0.3;0.3;0.3;0.3;0.3;0.3;1.5;1.5;0.8;1.5;1.5;1.5;1.5;1.5;1.5;1.5;1.5;1.5;1.5;1.5;1.5;1.5;1.5;1.5;1.5;1.5;1.5;1.5;1.5;1.5;1.5;1.5;1.5;1.5;1.5;1.5;1.5;1.5;1.5;1.5;1.5;1.5;1.5;2;2;2;2.6;2.6;2.6;2.6;2;2.6;2.6;2.6;2;2.6;2.6;2.6;2.6;2.6;2.6;2.6;2.6;2.6;2.6;2.6;2.6;2.6;2.6;2.6;2.6;2.6;2;2;2;2;2.6;2.6;2.6;2;2;2.6;2.6;2.6;2.6;2.6;2;2;3.1;3.7;3.7;3.7;3.7;3.7;3.7;3.7;3…	VLSATSATK	Q01780	A2S2V1T2L1K1					Yes
89166	825.544	P2T1K4;A1L4Q1R1;P1V1T1L2K1R1;S1P1L3K1R1;P1V1L1N1K3;A3P1L1K3;P1V2Q1K3;G2P1V1L1K3;G1A2L4R1;V2L3N1R1;V3L2Q1R1;A3V1L3R1;G1A1P1V2K3;G2V2L3R1;G1A1V3L2R1;A2V4L1R1;G1V6R1;V5R2;G1V1L3R2;A1V2L2R2;G1P1L1K3R1;A1P1V1K3R1;L6E1;L5N1Q1;A2P1T1L3K1;P1V1L2K2E1;V1L4Q2;P1L3D1K2;G1A1L5N1;G1P1V2T1L2K1;A2V1L4N1;A1S1P1V2L2K1;A5L4;G2L5Q1;G1A1V1L4Q1;G1S1P1V1L3K1;A2V2L3Q1;A1P1V3T1L1K1;G1V3L3N1;G3A1L5;G2A2V1L4;G1V4L2Q1;G1A3V…	0.9;2.1;2.1;2.1;2.1;2.1;2.1;3.3;3.3;3.3;3.3;3.3;3.3;4.5;4.5;4.5;5.7;8.8;10;10;11.2;11.2;14.9;15.4;15.4;15.4;15.4;15.4;16.6;16.6;16.6;16.6;16.6;16.6;16.6;16.6;16.6;16.6;17.8;17.8;17.8;17.8;17.8;17.8;17.8;17.8;17.8;19;19;19;19;19;19;20.3	NLVLLVR	Q9H2W6	V2L3N1R1					Yes
72368	875.491	G1A1S1T2K1R2;S2D1K2R2;T1C1L3K1W1;P1L2Q1K1M1F1;P2L1K2M1Y1;G2T3K1R2;A2S2T1K1R2;G1P1V1C1L2K1F1;G1S3V1K1R2;P5L1K1M1;A1P1V2C1L1K1F1;G1A1P1L2K1M1F1;V2T1L1K1M1W1;S1V1L2K1M1W1;S4V4L1;V5C1K1M1;G1V3L1K1M2;A2P1V1L1K1M1F1;A1V4K1M2;T3N1K1R2;S1T2Q1K1R2;G4V2K1F1R1;S3V5T1;P6K1F1;G1S3V1T1L3;G1P1V3K1M1F1;A1S2V3T2L1;A1S4V1L3;G1A1L3K1M2;A2V1L2K1M2;G1V4T4;G1S2V2T2L2;G1S4L4;V3C2L2K1;G1V1C1L3K1M1;A1S1V4T3;A1S3V2T1L2;A1…	0.3;0.3;0.3;0.3;0.3;0.3;0.3;0.8;0.8;1.5;0.8;0.8;0.8;0.8;1.5;1.5;1.5;0.8;1.5;1.5;1.5;1.5;1.5;2;2.6;2;2.6;2.6;2.6;2.6;2.6;2.6;2.6;2.6;2.6;2.6;2.6;2.6;2.6;2.6;2.6;2.6;3.1;3.1;3.1;3.1;3.1;3.1;3.1;3.7;3.7;3.7;3.1;3.7;3.7;3.7;3.7;3.7;3.7;3.7;3.7;3.7;3.7;3.7;3.7;3.7;3.7;3.7;3.7;3.7;3.7;3.7;3.7;3.7;3.7;3.7;3.7;3.7;3.7;3.7;3.7;3.7;4.3;4.3;4.3;4.3;4.3;4.3;4.3;4.3;4.3;4.3;4.3;4.3;4.3;4.3;4.3;4.3;4.3;4.3;4.3…	LIWGPYK	O94979	G1P1L2K1Y1W1					Yes
96733	958.512	G2P1V2T2C1L2;G2S2P1C1L4;G1V1C1L4N1D1;G1V2C1L3D1Q1;G2L4D1Q1M1;G1A1S1P1V2T1C1L2;A1V2C1L3N1D1;A1V3C1L2D1Q1;G2A2C1L4E1;G1V2C1L3N1E1;G1V3C1L2Q1E1;P6T1K1E1;G2A1P1V1T2L2M1;G1A1L4N1D1M1;G1S1P1V1L2D1K1M1;G2L4N1E1M1;G2V1L3Q1E1M1;A2P1V4T2C1;A2S2P1V2C1L2;G1A3V1C1L3E1;A1V3C1L2N1E1;A1V4C1L1Q1E1;S1P1V4C1K1E1;G1A2S1P1V1T1L2M1;P1V4T2N1M1;S1P1V3T1L1N1M1;A2V1L3N1D1M1;A2V2L2D1Q1M1;A1P1V3T1D1K1M1;G1P1V3T1K1E1M1;G1S1P…		PVSSPFPTK	Q9UKX7	S2P3V1T1K1F1					Yes
1;S2K1R2Y2;A3P1V2T3E1;A3S1P1V1T2L1E1;A2V1T1L2N1E2;A2S1L3N1E2;A2S1V1L2Q1E2;G3A3P3K1H1;G2A1T1N1K2H1F1;G1A2P1L1N2F1R1;P1V2N3F1R1;G1A2P1V1N1Q1F1R1;G1A2V1T2H1F1R1;G1A2S1T1L1H1F1R1;S1V2T1N1H1F1R1;S2V1L1N1H1F1R1;S2V2Q1H1F1R1;A1S1V1D1K1H1F1R1;G1S1V1K1E1H1F1R1;G1V1N2K2H1Y1;G2A2Q1K2H1Y1;G1A3T1L1H1R1Y1;A1V2T1N1H1R1Y1;A1S1V1L1N1H1R1Y1;A1S1V2Q1H1R1Y1;A2V1D1K1H1R1Y1;G1A1V1K1E1H1R1Y1;G1A2S1N1K2H1F1;A3P1V1N2F1R1…	0.3;0.3;0.3;0.3;0.3;0.3;0.3;0.3;0.3;0.3;0.3;0.3;0.3;0.3;0.3;0.3;0.3;0.3;0.3;0.3;0.3;0.3;0.3;0.3;0.3;0.3;0.3;0.3;0.3;0.3;0.3;0.3;0.3;0.3;0.3;0.3;0.3;0.3;0.3;0.3;0.3;0.3;0.3;0.3;0.3;0.3;0.3;0.3;0.3;0.3;0.3;0.3;0.3;0.3;0.3;0.3;0.3;0.3;0.3;0.3;0.3;0.3;0.3;0.3;0.3;0.3;0.3;0.3;0.3;0.3;0.8;1.3;1.3;1.3;1.3;1.3;1.3;0.8;1.3;1.3;1.3;1.3;1.3;1.3;1.3;1.3;0.8;0.8;0.8;0.8;0.8;0.8;1.3;0.8;0.8;1.3;1.3;1.3;0.8;0.8…			C15428							Yes
81274	968.427	T7D1Q1;T7N1E1;S1T6Q1E1;G6P2L1D1W1;G1P2T1N3Q2;G1S1P2N2Q3;G1P1T3N2Q1H1;G1S1P1T2N1Q2H1;T1L1N2D1Q2H1;S1V1D1Q4H1;A1D2Q3K1H1;G1D1Q3K1E1H1;G1T5N1H2;G1S1T4Q1H2;T1C2L1Q1K1H2;G5D1Q1K1F2;P2N2D1Q1E1R1;P1T2N1D1E1H1R1;P2C2K1E1H1R1;G5P1N1K1Y2;G5A1P2V1D1W1;G6P2V1E1W1;G5S1T1K1Y1W1;A1P2T1N4Q1;A1S1P2N3Q2;A1P1T3N3H1;A1S1P1T2N2Q1H1;A1S2P1T1N1Q2H1;G1A2T1Q3E1H1;S1V1N1Q3E1H1;A1N1D1Q2K1E1H1;G1N1Q2K1E2H1;A1S1T4N1H2;A1S2T3…		LYQECEK	Q92598	C1L1Q1K1E2Y1					Yes
1N1D1Q1E1F2;G1V1D1Q2E1F2;V1T1C2L1H1F2;S1C2L2H1F2;A1S3T2E1M1R1;A1T2Q1M3R1;G1S2P2T1N1F1Y1;P1V1T1N2D1F1Y1;S1P1L1N2D1F1Y1;G1A2P1T1D1Q1F1Y1;A1P1N1D2K1F1Y1;G2A1P1T1Q1E1F1Y1;G1P1N1D1K1E1F1Y1;A1C2L2H1F1Y1;S1V1T2D1H1F1Y1;G1A1S1P2T1N1Y2;A1P1L1N2D1Y2;A1P1V1N1D1Q1Y2;G1P1L1N2E1Y2;G1P1V1N1Q1E1Y2;A1V1T2D1H1Y2;A1S1T1L1D1H1Y2;G1V1T2E1H1Y2;G1S1T1L1E1H1Y2;G2P4M2W1;G1S3P1T2F1W1;A1C2L2N1F1W1;G1A2T3D1F1W1;S1V1T2N1D1F1…											Yes
N1Q1K1R1Y1;G1P1V1T1C1N2K1H1;G1S1P1C1L1N2K1H1;G1A1P1C1N1D1K2H1;G1S1V1T2C1K1H2;G1S2T1C1L1K1H2;G2T3K1M1H2;P1T2L1D1E1F2;G1A2S1P3C1N1R1;A1S1T1C1E1F1R2;A1S1C1N1Q1K1R1Y1;G1P1Q1R1Y2W1;A2C1L2N3H1;G1A4C1L1Q2H1;A2V2C1N1Q2H1;A1S1P1V1C1N2K1H1;A1S2V1T1C1K1H2;A1S3C1L1K1H2;P1V1T2E2F2;S1P1T1L1E2F2;G2P3N1H1F2;G1P1L1D1H2F2;T1D1H1F3R1;G2A1P2T1H1F1W1;A1D1Q1F2R1W1;G1Q1E1F2R1W1;G1P2V1N1H1Y1W1;V1L1D1H2Y1W1;S1P1N1F1R1Y1W…	0.3;0.3;0.3;0.3;0.3;0.3;0.3;0.3;0.3;0.3;0.3;0.3;0.3;0.3;0.3;0.3;0.3;0.3;0.3;0.3;0.3;0.3;0.3;0.3;0.3;0.3;0.3;0.3;0.3;0.3;0.3;0.3;0.3;0.3;0.3;0.3;0.3;0.3;0.3;0.3;0.3;0.3;0.3;0.3;0.3;0.3;0.3;0.3;0.3;0.3;0.3;0.3;0.3;0.3;0.3;0.3;0.3;0.3;0.3;0.3;0.3;0.3;0.3;0.3;0.3;0.3;0.3;0.3;0.3;0.3;0.3;0.3;0.3;0.3;0.3;0.3;0.3;0.3;0.7;1.3;1.3;1.3;1.3;1.3;1.3;1.3;1.3;1.3;1.3;1.3;0.7;0.7;0.7;0.7;0.7;0.7;0.7;0.7;0.7;0.7…										Yes
140539	923.508	T1C1L2R2Y1;G1A1P3V1C1K1R1;G1P1T1L2M1H1R1;C1D1K3F1R1;T2L1M1F1R2;C1L1N1K2R1Y1;V1C1Q1K2R1Y1;G1A2P1C1L1K2H1;P1V2C1N1K2H1;G1P1L1N1K2M1H1;G1P1V1Q1K2M1H1;G1A2P3K1M1R1;A1P1V1T1L1M1H1R1;A1S1P1L2M1H1R1;A2T1C1K2F1R1;T1N1K2M1F1R1;S1Q1K2M1F1R1;A1Q1K2M1R1Y1;G1L3H1W2;A3P1V1C1K2H1;A1P1V1N1K2M1H1;A1V1L2H1W2;A4P1K2M1H1;A1K2H1F3;G2P3C1L1K1R1;P1V2T1C1L1H1R1;S1P1V1C1L2H1R1;G2C1L1K2R1Y1;G2P1V2C1K2H1;P3V1C1Q1K1R1;G1A1V…	0.3;0.3;0.3;0.3;0.3;0.3;0.3;0.3;0.3;0.3;0.3;0.3;0.3;0.3;0.3;0.3;0.3;0.3;0.3;0.3;0.3;0.3;0.3;0.3;0.3;0.3;0.3;0.8;0.8;1.4;0.8;1.4;1.4;1.4;0.8;0.8;1.4;0.8;0.8;0.8;1.4;0.8;0.8;0.8;0.8;0.8;0.8;0.8;1.9;1.9;1.9;1.9;2.5;2.5;1.9;2.9;2.9;2.9;2.9;2.9;2.9;2.9;2.9;2.9;2.9;2.9;2.9;2.9;2.9;2.9;3.5;2.9;3.5;3.5;3.5;3.5;3.5;2.9;2.9;2.9;2.9;2.9;2.9;2.9;2.9;2.9;2.9;2.9;2.9;2.9;2.9;2.9;2.9;3.5;3.5;3.5;3.5;2.9;2.9;2.9…	VVHALEEK	Q9HAU0	A1V2L1K1E2H1					Yes
52368	903.529	C1L1K3E1R1;T1L1Q1K2M1R1;A2C1Q1K4;P2L1K1F2R1;N1Q1K4M1;A1P1K3F1W1;A1L1K3M1W1;G1V1T1C1L1K2R1;G1S1C1L2K2R1;A1V2T1C1K2R1;A1S1V1C1L1K2R1;P1L2K1M1F1R1;G1V1C1N1K4;G2Q1K4M1;G1A1T1L1K2M1R1;V1D1K3M1R1;G1L3F1R1W1;G1A3C1K4;G1A1N1K4M1;A2V1T1K2M1R1;A2S1L1K2M1R1;A1V1L2F1R1W1;V2K2H1F2;V1C1L1K3W1;S1T2K1R3;G3V1C1K4;G3A1K4M1;V4F1R1W1;G1S1V2K2M1R1;G1P2L1Q1K2H1;P4V1N1K1R1;A1P2T1L2H1R1;A1P2L1N1K2H1;A1P2V1Q1K2H1;L2K2E1H…	0.8;0.8;0.8;0.8;0.8;0.8;2.5;1.9;1.9;1.9;1.9;2.5;1.9;1.9;1.9;1.9;1.9;1.9;1.9;1.9;1.9;1.9;1.9;2.5;3.6;3;3;3;3;4.1;4.1;4.1;4.1;4.1;4.1;4.1;4.7;4.7;4.7;4.1;5.8;5.2;5.2;5.2;5.2;5.2;5.2;5.2;5.2;5.2;5.2;5.2;5.2;5.2;5.2;5.2;5.2;5.2;5.2;5.2;5.2;5.8;5.8;5.8;5.8;5.8;5.8;5.8;5.8;5.8;5.8;5.8;5.8;5.8;5.2;5.2;5.2;5.2;5.2;5.2;6.9;6.3;6.3;6.3;6.3;6.3;6.3;6.3;6.3;6.3;6.3;6.3;6.3;6.3;6.3;6.3;6.3;6.3;6.9;6.9;6.9;6.9…	HLLAVHSK	P17010	A1S1V1L2K1H2					Yes
6475	889.487	G2S1T2R3;G1A1S2T1R3;V1T1C1L2R1W1;S1C1L3R1W1;P1L2N1M1F1R1;P1V1L1Q1M1F1R1;A2S3R3;V1C1L1K2H1Y1;P2V1K1M1R1Y1;V1C1L1N1K2W1;V2C1Q1K2W1;G1L1Q1K2M1W1;A1T1L2M1R1W1;V1T1K2M1H1F1;S1L1K2M1H1F1;A1L1K2M1H1Y1;A3C1L1K2W1;A1L1N1K2M1W1;A1V1Q1K2M1W1;A2P1C1L2F1R1;G1P1V2C1L1F1R1;G2P1L2M1F1R1;S1T2N1R3;S2T1Q1R3;G2V1C1L1K2W1;G3S2V3T1K1;G3S3V2L1K1;P3V1C1L1K1H1;P5V1M1R1;A1P1V3C1F1R1;G1A1P1V1L1M1F1R1;G1A1V2C1K2W1;P1T1C1K3W…	0.3;0.3;0.3;0.3;0.3;0.3;0.3;0.3;0.3;0.3;0.3;0.3;0.3;0.3;0.3;0.3;0.3;0.3;0.3;0.3;0.8;0.8;1.4;1.4;0.8;1.4;1.4;1.4;1.4;0.8;0.8;0.8;1.4;0.8;0.8;0.8;1.4;0.8;0.8;1.4;1.4;1.9;1.9;2.6;1.9;2.6;2.6;2.6;2.6;2.6;2.6;2.6;2.6;2.6;2.6;2.6;2.6;2.6;2.6;2.6;2.6;2.6;2.6;2.6;2.6;2.6;2.6;2.6;2.6;2.6;2.6;3.1;3.1;3.1;3.1;3.1;3.1;3.1;3.1;3.1;3.1;3.1;3.1;3.1;3.1;3.1;3.1;3.1;3.1;3.1;3.7;3.7;3.7;3.7;3.7;3.7;3.7;3.1;3.1;3.1…	ALQTTGTAK	P52948	G1A2T3L1Q1K1					Yes
6618	831.481	G2T2L1Q1K2;G1A1T3L2R1;V1T2L1D1K1R1;S1T1L2D1K1R1;G1A1T2L1N1K2;G1A1V1T2Q1K2;G1A1S1T1L1Q1K2;G1S2P1T1K3;V1T1N1D1K3;S1L1N1D1K3;S1V1D1Q1K3;A1D2K4;G1D1K4E1;A2S1T2L2R1;V2T2K1E1R1;S1V1T1L1K1E1R1;S2L2K1E1R1;A2V1T2N1K2;A2S1T1L1N1K2;A2S1V1T1Q1K2;A2S2L1Q1K2;A1S3P1K3;A3T1D1K3;G1A2T1K3E1;S1V1N1K3E1;G3V5F1;A5T2K2;A3S1K3E1;A2V1T3L1R1;G1V2K1H2R1;G3A1T2L1K2;G2V1T1D1K3;G2S1L1D1K3;G1V3T3R1;T3L2Q1R1;G2A2V1T2K2;G2A2S1T…	0.3;0.3;0.3;0.3;0.3;0.3;0.3;0.3;0.3;0.3;0.3;0.3;0.3;0.3;0.3;0.3;0.3;0.3;0.3;0.3;0.3;0.3;0.3;0.3;0.3;0.3;0.3;0.3;0.3;0.3;0.9;0.9;0.9;0.9;1.5;0.9;0.9;0.9;0.9;0.9;1.5;1.5;1.5;0.9;1.5;0.9;1.5;1.5;0.9;0.9;0.9;1.5;1.5;1.5;0.9;1.5;1.5;1.5;0.9;0.9;0.9;0.9;0.9;0.9;1.5;2.1;2.1;2.1;2.7;2.7;2.7;2.7;2.7;2.7;2.7;2.7;2.7;2.1;2.7;2.7;2.7;3.9;3.9;3.9;3.9;3.9;3.9;3.9;3.9;3.9;3.9;3.9;3.9;3.9;3.9;3.9;3.9;3.9;3.9;3.9…	ALSSSVIR	Q8NEJ9	A1S3V1L2R1					Yes
34708	853.418	G1S1P4T3;P3T2L1N1D1;P3V1T2D1Q1;S1P3T1L1D1Q1;T3L1Q2Y1;A1S2P4T2;P3V1T2N1E1;S1P3T1L1N1E1;S1P3V1T1Q1E1;S2P3L1Q1E1;G1P3T1K1E2;T3Q1K1E1F1;G1P2Q1H1R1Y1;A3P3T2E1;A2P2L1Q1E2;A1S1P3K1E2;P1V1L1D1H3;S1P2N1H1F1R1;A1P2N1H1R1Y1;L1E1H2R1Y1;P1V2E1H3;A2Q1K1H2Y1;P4C2L1K1;A1P3T1D1K1E1;G1P2N1Q1R1W1;G1P1T2H1R1W1;L1D1Q1H1R1W1;G1P3V1N1H2;G1T1Q1K1H2F1;G1A1Q2K1H1W1;A1P2N2R1W1;A1S1P1T1H1R1W1;L1N1E1H1R1W1;V1Q1E1H1R1W1;G1A3P…	0.3;0.3;0.3;0.3;0.3;0.3;0.3;0.3;0.3;0.3;0.3;0.3;0.3;0.3;0.3;0.3;0.3;0.3;0.3;0.3;0.3;0.3;0.3;0.3;0.3;0.3;0.3;0.3;0.3;0.3;0.3;0.3;0.3;0.3;0.3;0.3;0.3;0.3;0.8;0.8;0.8;0.8;0.8;0.8;0.8;0.8;0.8;0.8;0.8;0.8;0.8;0.8;0.8;0.8;0.8;0.8;0.8;0.8;0.8;0.8;0.8;0.8;0.8;0.8;0.8;0.8;0.8;0.8;0.8;0.8;0.8;0.8;0.8;0.8;0.8;0.8;0.8;0.8;0.8;0.8;0.8;0.8;0.8;0.8;0.8;0.8;0.8;0.8;0.8;0.8;0.8;0.8;0.8;0.8;0.8;0.8;1.5;0.8;1.5;0.8…	ESSAVFSK	P38398	A1S3V1K1E1F1					Yes
966	753.413	G3V2T1K1H1;G3S1V1L1K1H1;G2A1S1V2K1H1;G5P2K2;P3V1T1L1M1;S1P3L2M1;G3P2T1L1R1;G2A1P2V1T1R1;G2A1S1P2L1R1;G2A2T1L1K1H1;G1V2T1N1K1H1;G1S1V1L1N1K1H1;G1S1V2Q1K1H1;G1A1V1D1K2H1;G1A3V1T1K1H1;G1A3S1L1K1H1;A4S1V1K1H1;V1T1L1K1M1Y1;S1L2K1M1Y1;G3P2N1K2;G2L1D1K2H1;G2V1K2E1H1;G1A2S1P2V1R1;A1S1V2N1K1H1;G1P2T1L1N1R1;G1P2V1T1Q1R1;G1S1P2L1Q1R1;T1L2D1H1R1;G1P2N2K2;G1A1T1L1Q1K1H1;G1S1P1T1K2H1;L1N1D1K2H1;V1D1Q1K2H1;A1P2…	1.7;1.7;1.7;1.7;1;1;3;3;3;3;3;3;3;3;3;3;3;2.3;2.3;3;3;3;3;3;4.3;4.3;4.3;4.3;4.3;4.3;4.3;4.3;4.3;4.3;4.3;4.3;4.3;4.3;4.3;4.3;4.3;4.3;4.3;4.3;4.3;4.3;4.3;4.9;4.9;4.9;4.9;5.7;5.7;6.3;6.3;6.3;6.3;6.3;6.3;6.3;6.3;7;7;7;7;7;7.6;7.6;7.6;7.6;7.6;7.6;7.6;7.6;7.6;7.6;8.3;8.3;8.3;8.3;8.3;8.3;8.3;8.3;8.3;8.9;8.9;8.9;8.9;8.9;8.9;8.9;8.9;9.7;9.7;9.7;9.7;10.3;10.3;10.3;10.3;10.3;10.3;10.3;10.3;10.3;10.3;10.3;10…	AAPVSGPR	Q96GA3	G1A2S1P2V1R1					Yes
9959	962.492	T2C1L1N1Q1K1R1;V1T2C1Q2K1R1;S1T1C1L1Q2K1R1;P1T4M1R2;T1C1N2Q1K3;S1C1N1Q2K3;A1T2Q2K1M1R1;T3L1R1W2;G1S1P4K1H1F1;A1P2T1Q1F2R1;G1A1P4K1H1Y1;P2V1T1L1H2Y1;S1P2L2H2Y1;L1Q2K1H1F1Y1;P1Q1K2H1Y2;T2N1K2W2;S1T1Q1K2W2;A2P3L1N1H1F1;A2P3V1Q1H1F1;A1T1C1Q1K2E1R1;G2P4Q1K1W1;P4V1D1R1W1;P1T1L1Q1R1Y1W1;G1A1P3L1Q1H1F1;A2C1L1H2R2;L1N1M1H2R2;V1Q1M1H2R2;G1A1P4N1K1W1;P2V1T1L1N1H1W1;S1P2L2N1H1W1;P2V2T1Q1H1W1;S1P2V1L1Q1H1W1;A…		ASSLSEELK	Q9H410	A1S3L2K1E2					Yes
1T2L2Q1M1;A1S2T1L3Q1M1;S1P1V2T3K1M1;S2P1V1T2L1K1M1;S3P1T1L2K1M1;A2T2L2D1K1M1;G1A1T2L2K1E1M1;P1C1L2K2M2;G2V1C1L2K1H2;G1P2V3C1H1R1;G2A1P1C1K2F1R1;S1P1V2C1F1R2;G1P1V1T1M1F1R2;G1S1P1L1M1F1R2;P2V1L2D1F1Y1;A1P1V2C1R2Y1;G1A1P1L1M1R2Y1;T1L2K1Y3;G1S1V1C1K2R1W1;G2T1K2M1R1W1;A4T3L2M1;A2V1T2L1K1E1M1;A2S1T1L2K1E1M1;V2T1K2E2M1;S1V1L1K2E2M1;G1A1V2C1L1K1H2;G2A1L2K1M1H2;A1S1P1V1M1F1R2;A2P1V1M1R2Y1;G1A1S1K2M1R1W1;…	0.3;0.3;0.3;0.3;0.3;0.3;0.3;0.3;0.3;0.3;0.3;0.3;0.3;0.3;0.3;0.3;0.3;0.3;0.3;0.3;0.3;0.3;0.3;0.3;0.3;0.3;0.3;0.3;0.3;0.3;0.3;0.3;0.3;0.3;0.3;0.3;0.3;0.3;0.3;0.3;0.3;0.3;0.3;0.8;0.8;0.8;0.8;0.8;0.8;0.8;0.8;0.8;0.8;0.8;0.8;0.8;0.8;1.3;0.8;0.8;0.8;0.8;0.8;1.3;1.3;0.8;0.8;0.8;0.8;0.8;0.8;0.8;0.8;0.8;0.8;0.8;1.3;0.8;0.8;0.8;0.8;0.8;0.8;0.8;0.8;0.8;0.8;0.8;0.8;0.8;0.8;0.8;0.8;0.8;0.8;0.8;0.8;0.8;0.8;0.8…										Yes
17540	875.512	G1V1T2D1K3;G1S1T1L1D1K3;V3T4R1;S1V2T3L1R1;S2V1T2L2R1;S3T1L3R1;C1L3K1M1R1;A1S1V1T1D1K3;A1S2L1D1K3;G1S1V1T1K3E1;G1S2L1K3E1;G1V1N1K1F1R2;A1S2V1K3E1;G1A3K1F1R2;G2A1T3L1K2;G1A2V1T3K2;G1A2S1T2L1K2;S1V2T2N1K2;S2V1T1L1N1K2;S3L2N1K2;S2V2T1Q1K2;S3V1L1Q1K2;A3S1V1T2K2;A3S2T1L1K2;G2S1V2T2K2;G2S2V1T1L1K2;G2S3L2K2;G1A1S3V1L1K2;A2S3V2K2;G3V1K1F1R2;S2P1T2K3;T1D1K4E1;V2L1K1M2R1;G2P2K2H1R1;G3V3L2Y1;G2V5T1F1;V2T1K1H…	0.3;0.3;0.3;0.3;0.3;0.3;0.3;0.3;0.3;0.3;0.3;0.3;0.3;0.3;0.3;0.3;0.3;0.3;0.3;0.3;0.3;0.3;0.3;0.3;0.8;0.8;0.8;0.8;0.8;0.8;1.5;1.5;0.8;1.5;1.5;1.5;1.5;1.5;1.5;1.5;1.5;1.5;0.8;1.5;1.5;1.5;1.5;1.5;1.5;1.5;1.5;1.5;1.5;2.6;2.6;2.6;2.6;2.6;2.6;2.6;2.6;2.6;2.6;2.6;2.6;2.6;2.6;2.6;2.6;2.6;2.6;2.6;2.6;2.6;2.6;2.6;2.6;2.6;3.1;3.1;3.7;3.1;3.1;3.7;3.7;3.7;3.7;3.7;3.7;3.7;3.7;3.7;3.7;3.7;3.7;3.7;3.7;3.7;3.7;3.7…	DIFLQLK	P50748	L3D1Q1K1F1					Yes
31974	928.461	G5L2D1Q1R1;G6A1L1Q2K1;G6P1T1N1K2;G6S1P1Q1K2;G5A1P1V1T2R1;G4A1L2N1D1R1;G4S1P1V1D1K1R1;G5L2N1E1R1;G5V1L1Q1E1R1;G4V1L1N3K1;G5A2L1N1Q1K1;G4V2N2Q1K1;G5A2V1Q2K1;G5A1S1P1N1K2;G3A2V1L1N1D1R1;G2V3N2D1R1;G3A2V2D1Q1R1;G4A1V1L1N1E1R1;G1V2C1L2Y2;G4A3L1N2K1;G3A1V2N3K1;G4A3V1N1Q1K1;G2A3V2N1D1R1;G4A4L1E1R1;G3A2V2N1E1R1;A1V3C1L1Y2;G3A4V1N2K1;G4A6Q1K1;S1V3T1M1F2;S2V2L1M1F2;G2A6V1D1R1;G3A5V1E1R1;A1S1V2L1M1F1Y1;A2V2…		ENINNTPK	Q15361	P1T1L1N3K1E1					Yes
1;G1A2S2L1M1H1R1;S2V2N1M1H1R1;A1V2T2E1F1Y1;A1S1V1T1L1E1F1Y1;A1S2L2E1F1Y1;G2V1L1H2F1Y1;A2V1T1L1E1Y2;A2S1L2E1Y2;V2K1E2Y2;G2V1L1N1H1F1W1;G2V2Q1H1F1W1;G3A2P1K1W2;P1K1H5;G1S1V2H2F2;G1A5P1N1M1R1;A3S2V1M1H1R1;G2A3L1H1F1W1;G1A1V2N1H1F1W1;G1A4V1H1F1W1;G1P2T3L1D1K1;G1A2P2T4L1;A2P1T2L2D1Q1;A1P2V1T3D1K1;A1S1P2T2L1D1K1;P1T1L2N1D1K1E1;G1L3Q2E2;G2P1T1Q1K1R1W1;A3S1P2T3L1;A2P1T2L2N1E1;A1V1L2Q2E2;P1V1T1L1N1K1E2;S1…	0.3;0.3;0.3;0.3;0.3;0.3;0.3;0.3;0.3;0.3;0.3;0.3;0.3;0.3;0.3;0.3;0.3;0.3;0.3;0.3;0.3;0.3;0.3;0.3;0.3;0.3;0.3;0.3;0.3;0.3;0.3;0.3;0.3;0.3;0.3;0.3;0.3;0.3;0.3;0.3;0.3;0.3;0.3;0.3;0.3;0.3;0.3;0.3;0.3;0.3;0.3;0.8;1.4;1.4;1.4;1.4;1.4;1.4;1.4;1.4;1.4;1.4;1.4;1.4;1.4;1.4;1.4;0.8;0.8;0.8;0.8;0.8;0.8;0.8;0.8;0.8;0.8;1.4;0.8;0.8;0.8;0.8;1.4;0.8;1.4;0.8;0.8;0.8;1.4;1.4;1.4;1.4;0.8;0.8;0.8;1.4;0.8;0.8;1.4;1.4…										Yes
74744	943.451	G5A1P1C1L1Q1K1;G5S1P2C1K2;P3T5E1;G4P1V1C1L1E1R1;G3P1V2C1N2K1;G4A2P1V1C1Q1K1;G4P1L1N2K1M1;G4P1V1N1Q1K1M1;G1S1P4Q2H1;G3S1V2T1C1K1H1;G3S2V1C1L1K1H1;G4V1T2K1M1H1;G4S1T1L1K1M1H1;G1P3T3H2;P2T1L1D1Q1H2;G2A2P1V2C1D1R1;G3A1P1V2C1E1R1;G3A2P1L1D1M1R1;G2P1V2N1D1M1R1;L1N1Q4W1;V1Q5W1;G5P2L1F1W1;P1T1Q2E1R1W1;G3A3P1V1C1N1K1;G3A1P1V1N2K1M1;G4A3P1Q1K1M1;A1P4T1N2H1;G2A1S2V2C1K1H1;G3A1S1V1T1K1M1H1;G3A1S2L1K1M1H1;A1S…		LNEEHFR	Q99707	L1N1E2H1F1R1					Yes
;S2P2D1Q1K1W1;G1P1T1L1N1Q1E1W1;G1P1V1T1Q2E1W1;G1S1P1L1Q2E1W1;A1T3L1D1H1W1;G1T3L1E1H1W1;P1L1D1E2R1W1;A1S1P3T1N2F1;A3P2D1Q2F1;A2S1P2T2N1W1;A2S2P2T1Q1W1;A1P1T1L1N2E1W1;A1P1V1T1N1Q1E1W1;A1S1P1L1N1Q1E1W1;A1S1P1V1Q2E1W1;S2P2N1K1E1W1;A2P1D1Q1K1E1W1;G1A1P1Q1K1E2W1;A1V1T3E1H1W1;A1S1T2L1E1H1W1;G2T1L1H3W1;P1V1E3R1W1;G1N1Q1H1F1R1W1;A4P1T1Q1E1W1;A2P1N1K1E2W1;G1A1V1T1H3W1;G1A1S1L1H3W1;A1N2H1F1R1W1;A2S1V1H3W1;G…	0.3;0.3;0.3;0.3;0.3;0.3;0.3;0.3;0.3;0.3;0.3;0.3;0.3;0.3;0.3;0.3;0.3;0.3;0.3;0.3;0.3;0.3;0.3;0.3;0.3;0.3;0.3;0.3;0.3;0.3;0.3;0.3;0.3;0.3;0.3;0.3;0.3;0.3;0.3;0.3;0.3;0.3;0.3;0.3;0.3;0.3;0.3;0.3;0.3;0.3;0.3;0.3;0.3;0.3;0.3;0.3;0.3;0.8;1.4;0.8;1.4;1.4;1.4;0.8;0.8;0.8;1.4;0.8;0.8;0.8;1.4;1.4;0.8;0.8;0.8;0.8;0.8;1.4;1.4;0.8;0.8;0.8;0.8;0.8;0.8;1.4;1.4;1.4;0.8;0.8;0.8;0.8;1.4;1.4;1.4;1.4;1.4;1.4;1.4;1.4…										Yes
131067	864.471	T4C1L3;G1P2V1C1K2H1;A1C1L1Q1K1F1R1;S1P1C1K2F1R1;A1P1C1K2R1Y1;G1A1P2K2M1H1;V1T1L1K1M1H2;S1L2K1M1H2;P1L1F2R1W1;A1K2F1W2;V2T4L1M1;S1V1T3L2M1;S2T2L3M1;G1A2C1L1K1F1R1;V2C1N1K1F1R1;G1L1N1K1M1F1R1;G1V1Q1K1M1F1R1;P2Q1K2M1H1;A3V1C1K1F1R1;A1V1N1K1M1F1R1;A4K1M1F1R1;A1P4C1K1R1;G2V2C1K1F1R1;V1L2K1M3;A1P4L1H2;G2S4K3;G3L1K1M1F1R1;G2A1V1K1M1F1R1;T3C1K1R2;A1P3L2E2;G1P1L1Q1K1H1W1;P3V1N1R1W1;T1Q1K1F1R1W1;A1L2Q1H2F1…	0.3;0.3;0.3;0.3;0.3;0.3;0.3;0.3;0.3;0.3;0.8;0.8;0.8;0.8;0.8;0.8;0.8;1.5;0.8;0.8;0.8;1.5;2;2;2;2.6;2;2;3.2;3.2;3.2;3.2;3.2;3.2;3.2;3.2;3.2;3.2;3.2;3.8;3.2;3.2;3.8;3.8;3.8;3.8;3.8;3.8;3.8;3.8;3.8;3.8;3.8;4.3;4.3;4.3;4.3;4.3;4.3;4.3;4.3;4.3;4.3;4.3;4.3;4.3;4.3;4.3;4.3;4.3;4.3;4.3;4.3;4.3;4.3;4.3;4.3;4.3;4.3;4.3;4.3;4.3;4.3;4.3;4.3;4.9;4.9;4.9;4.9;4.9;4.9;4.9;4.9;4.9;4.9;5.5;5.5;5.5;5.5;5.5;5.5;5.5;6…	TYQNLVK	Q8WWQ0	V1T1L1N1Q1K1Y1					Yes
75886	922.458	G2S1V2T5;G2S2V1T4L1;G1V2T2C2L1K1;G1S1V1T1C2L2K1;G1S2C2L3K1;G2T2C1L2K1M1;G5L2Q2H1;G5A1P3T1R1;G4T1Q1K1R1Y1;G1A1S3V1T3L1;A1V3T2C2K1;A1S1V2T1C2L1K1;A1S2V1C2L2K1;S3V2T2D1K1;S4V1T1L1D1K1;S5L2D1K1;G1A1V1T2C1L1K1M1;G1A1S1T1C1L2K1M1;V2T1C1D1K2M1;S1V1C1L1D1K2M1;G1T1L1D1K2M2;G2S1P1V2D1H1R1;G3A1T1N1K1R1Y1;G3A1S1Q1K1R1Y1;A2S3V2T3;A2S4V1T2L1;A2S5T1L2;S4V2T1K1E1;A2V2T2C1K1M1;A2S1V1T1C1L1K1M1;A2S2C1L2K1M1;G1A2T2…		LPSYGMQK	Q9H2U1	G1S1P1L1Q1K1M1Y1					Yes
2Y1;V2C1Q1R2Y1;G1L1Q1M1R2Y1;S1V1T2K2E1M1;S2T1L1K2E1M1;G1A2P1V1C1L1H1R1;P1V3C1N1H1R1;G1P1V1L1N1M1H1R1;G1P1V2Q1M1H1R1;G1A1C1N1K2F1R1;V1T1N1M1F1R2;S1L1N1M1F1R2;S1V1Q1M1F1R2;A1D1K1M1F1R2;G1K1E1M1F1R2;P2V2T2F1Y1;S1P2V1T1L1F1Y1;S2P2L2F1Y1;A3C1L1R2Y1;A1L1N1M1R2Y1;A1V1Q1M1R2Y1;A3P1V2C1H1R1;G1A3P1L1M1H1R1;A1P1V2N1M1H1R1;A3T1M1F1R2;A2P1L2E1F1Y1;A4P1V1M1H1R1;G2S1V3T3C1;G2S2V2T2C1L1;G2S4C1L3;A1P4T2D1Q1;G1V3C…	0.3;0.3;0.3;0.3;0.3;0.3;0.3;0.3;0.3;0.3;0.3;0.3;0.3;0.3;0.3;0.3;0.3;0.3;0.3;0.3;0.3;0.3;0.3;0.3;0.3;0.3;0.3;0.3;0.3;0.3;0.3;0.3;0.3;0.3;0.3;0.3;0.3;0.3;0.3;0.3;0.3;0.3;0.3;0.3;0.3;0.3;0.3;0.3;0.3;0.3;0.3;0.3;0.3;0.3;0.3;0.3;0.3;0.3;0.3;0.3;0.3;0.3;0.3;0.3;0.3;0.3;0.3;0.3;0.3;0.3;0.3;0.3;0.3;0.3;0.3;0.3;0.3;0.3;0.3;0.3;0.3;0.3;0.3;0.3;0.3;0.3;0.3;0.3;0.3;1.4;1.4;1.4;1.4;1.4;1.4;1.4;1.4;1.4;1.4;1.4…										Yes
135116	882.59	G1V3L2K1R1;A1V4L1K1R1;G1A1L4K1R1;G1P1V2K4;A2V1L3K1R1;L6W1;L4Q1K1R1;A2P1L1K4;A1P1T1L3K2;G1L5N1K1;A1V1L4N1K1;A4L4K1;G1V1L4Q1K1;A1V2L3Q1K1;P1V3T1L1K2;S1P1V2L2K2;V4L2N1K1;G3L5K1;G2A1V1L4K1;G1A2V2L3K1;V5L1Q1K1;A3V3L2K1;G2V4L2K1;A1P1K3R2;G1A1V5L1K1;A2V6K1;G1L3R3;A1V1L2R3;V4R3;V2L2K1R2;P1V1K4R1;V2T1L5;S1V1L6;P1T2L5;A1L6D1;A1V1L5E1;G1L6E1	2.6;2.6;3.7;3.7;3.7;4.2;4.8;4.8;7.6;8.8;8.8;8.8;8.8;8.8;8.8;8.8;9.9;9.9;9.9;9.9;9.9;9.9;11;11;11;11;12.2;12.2;13.3;16.2;17.3;19.6;19.6;20.1;21.2;21.2;21.2	VIKTPVVK	Q9Y6X9	P1V3T1L1K2					Yes
69884	803.4	G4P1T1C1K2;G3C1L2E1R1;G2V1C1L1N2K1;G3A2C1L1Q1K1;G2V2C1N1Q1K1;G3A1S1P1C1K2;G3L1N1Q1K1M1;G3V1Q2K1M1;P3T1Q2H1;G1S2P1V2C1R1;G2A1V1C1L1E1R1;G2S1P1V1T1M1R1;G2S2P1L1M1R1;G1V1L1N1D1M1R1;G1A1V2C1N2K1;G2A3V1C1Q1K1;G2A1L1N2K1M1;G2A1V1N1Q1K1M1;A3V2C1D1R1;G1A2V2C1E1R1;G1A3L1D1M1R1;A1V2N1D1M1R1;G2A2L1E1M1R1;G1V2N1E1M1R1;G1V1F1R1Y2;G3A1P1L1F1W1;G2V2T1W2;G2S1V1L1W2;G1A4V1C1N1K1;G1A2V1N2K1M1;G2A4Q1K1M1;A4V1D1M1R1…	0.3;0.3;0.3;0.3;0.3;0.3;0.3;0.3;0.3;0.3;0.3;0.3;0.3;0.3;0.3;0.3;0.3;0.3;0.3;0.3;0.3;0.3;0.3;0.3;0.3;0.3;0.3;0.3;0.3;0.3;0.3;0.3;0.3;0.3;0.3;0.3;0.3;0.3;0.3;0.3;0.3;0.3;0.3;1.6;1.6;0.9;0.9;0.9;0.9;1.6;0.9;0.9;1.6;1.6;1.6;0.9;0.9;1.6;1.6;1.6;1.6;1.6;0.9;1.6;0.9;0.9;0.9;0.9;1.6;1.6;1.6;1.6;1.6;0.9;1.6;1.6;0.9;1.6;1.6;1.6;1.6;1.6;1.6;1.6;1.6;1.6;1.6;1.6;1.6;1.6;1.6;0.9;1.6;1.6;1.6;1.6;1.6;1.6;1.6;1.6…	LFHLGMS	Q9Y6N5	G1S1L2M1H1F1					Yes
37290	779.393	G3L1K1Y1W1;G3A1P1K1F2;P2H3R1;G2S1V1K1F1W1;G2A1V1K1Y1W1;G1P1T1L1Q2H1;A1P3D1Q1R1;G1P3Q1E1R1;T2Q2F1R1;P3N3K1;A1P1T1L1N1Q1H1;A1P1V1T1Q2H1;A1S1P1L1Q2H1;A1T3L1H2;S2V1T1C1K1R1;S3C1L1K1R1;A1P3N1E1R1;G1S1T2K1M1R1;P1L1E2H1R1;G3P3L1W1;A2P1Q1K1E1H1;G2P1Q1K1F2;A1S2T1K1M1R1;P1V1D1F2R1;G1L1K1H1Y2;G2A1P3V1W1;G1D1K2F1W1;G1L1N1K1Y1W1;G1V1Q1K1Y1W1;G1A1P1N1K1F2;S1V1K1H1F1Y1;A1V1K1H1Y2;G1A2T1K1F1W1;S1V1N1K1F1W1;A1V1N…	0.4;0.4;0.4;0.4;0.4;0.9;0.9;0.9;0.9;0.9;0.9;0.9;0.9;0.9;1.6;1.6;0.9;1.6;0.9;1.6;0.9;1.6;1.6;1.6;1.6;1.6;1.6;1.6;1.6;1.6;1.6;1.6;1.6;1.6;1.6;1.6;1.6;0.9;0.9;2.2;2.2;2.2;2.2;2.2;2.2;2.2;2.2;2.2;2.9;2.9;2.9;2.9;2.9;2.2;2.9;2.9;2.9;2.9;2.9;2.9;2.9;2.9;2.2;2.2;2.2;2.2;2.2;2.2;2.2;2.2;2.2;2.2;2.2;2.2;2.2;2.2;2.2;2.2;2.2;2.2;2.2;2.2;2.2;2.9;2.2;2.2;2.2;2.2;2.2;2.2;2.2;2.2;2.2;3.5;4.2;4.2;4.2;3.5;3.5;3.5…	FAVGSGSR	O15143	G2A1S2V1F1R1					Yes
14481	943.476	G1A1L4D3;G2L4D2E1;P1V4T2D2;S1P1V3T1L1D2;A2V1L3D3;Q4K1E1R1;G4P2V1T1F1R1;G4S1P2L1F1R1;S1P1V4T1D1E1;S2P1V3L1D1E1;A2V2L2D2E1;G1A1V2L2D1E2;G2V2L2E3;G3A1S1P2V1F1R1;T2H3R2;G3A2P2V1R1Y1;G1V3D1H1R1Y1;G1A1V3L1E3;G2S1V2N1K1H1F1;G2A1V2N1K1H1Y1;A2V4E3;G2A3S1V1K1H1F1;G2A4V1K1H1Y1;S2P1V2L2D2;G1A1V1L3D2E1;G2V1L3D1E2;G5P3V1L1H1;G4A1P2L1R1Y1;G5P1T1K2W1;G3A1L2D1R1W1;G4L2E1R1W1;P2V4T1C1M1;S1P2V3C1L1M1;G1P2V2T1L1M2;G…		DAHVDFLK	Q9NVM9	A1V1L1D2K1H1F1					Yes
2;G4A1Q1R2W1;G2A2T1L2N3;G1V2T1L1N4;G1S1V1L2N4;G2A2V1T1L1N2Q1;G2A2S1L2N2Q1;G1V3T1N3Q1;G1S1V2L1N3Q1;G3A4T1L1Q2;G2A2V2T1N1Q2;G2A2S1V1L1N1Q2;G1S1V3N2Q2;G2A2S1V2Q3;G3A3P1T2N1K1;G2A1S1P1V1T1N2K1;G2A1S2P1L1N2K1;G1A1V1L1N3D1K1;G3A3S1P1T1Q1K1;G2A1S2P1V1N1Q1K1;G2A3L1N1D1Q1K1;G1A1V2N2D1Q1K1;G2A3V1D1Q2K1;G2A2S1P1N1D1K2;G3A2L1N1Q1K1E1;G2V2N2Q1K1E1;G3A2V1Q2K1E1;G2A1S2V1T2K1H1;G2A1S3T1L1K1H1;G1A1V2C2K2H1;G1S3V1…	0.3;0.3;0.3;0.3;0.3;0.3;0.3;0.3;0.3;0.3;0.3;0.3;0.3;0.3;0.3;0.3;0.3;0.3;0.3;0.3;0.3;0.3;0.3;0.3;0.3;0.3;0.3;0.3;0.3;0.3;0.3;0.3;0.3;0.3;0.3;0.3;0.3;0.3;0.3;0.3;0.3;0.3;0.3;0.3;0.3;0.3;0.3;0.3;0.3;0.3;0.3;0.3;0.3;0.3;0.3;0.3;0.3;0.3;0.3;0.3;0.3;0.3;0.3;1.4;0.8;1.4;1.4;1.4;1.4;1.4;1.4;1.4;1.4;1.4;1.4;1.4;1.4;1.4;1.4;1.4;1.4;1.4;1.4;1.4;1.4;0.8;1.4;0.8;0.8;0.8;0.8;0.8;1.4;1.4;1.4;0.8;1.4;1.4;1.4;1.4…										Yes
114528	911.417	G1A1P2L2D3;G2P2L2D2E1;G2T4L1D1F1;G1T2L1D2K1Y1;A2P2V1L1D3;G1A1P2V1L1D2E1;G2P2V1L1D1E2;V1T1C2L2N1F1;S1C2L3N1F1;G1A1V1T4D1F1;G1A1S1T3L1D1F1;V2T1C2L1Q1F1;S1V1C2L2Q1F1;A1C2L2D1K1F1;S1V1T2D2K1F1;S2T1L1D2K1F1;G2V1T4E1F1;G2S1T3L1E1F1;G1C2L2K1E1F1;G1T1C1L2Q1M1F1;G1D2F2R2;A1C2L3N1Y1;V2T3N1D1Y1;S2T1L2N1D1Y1;A1V1C2L2Q1Y1;S1V2T2D1Q1Y1;S2V1T1L1D1Q1Y1;S3L2D1Q1Y1;P1V2T1C2K1Y1;A1V1T2D2K1Y1;A1S1T1L1D2K1Y1;G2A1T3L1…		SLCDVYR	Q8WVM0	S1V1C1L1D1R1Y1					Yes
G1A2S2L2M1Y1;S1V3T1N1M1Y1;S2V2L1N1M1Y1;S2V3Q1M1Y1;A1S1V2D1K1M1Y1;G1S1V2K1E1M1Y1;Q2K1H1W2;A2S2V2T1M1F1;A2S3V1L1M1F1;A3S1V2T1M1Y1;A3S2V1L1M1Y1;G8A2P2T1;G7S1P2V1N1;S2P4C1L1D1;G1P4T2D1M1;P3L1D2Q1M1;G6V2T1D1H1;G6S1V1L1D1H1;P1T3C1L1N1Y1;P1V1T3C1Q1Y1;S1P1T2C1L1Q1Y1;V1T5C1W1;S1T4C1L1W1;S2P4V1C1E1;G1A1P3C1L1E2;A1S1P4T1D1M1;G1S1P4T1E1M1;P3V1D1Q1E1M1;G6S1V2E1H1;A2P1T4C1F1;S1P1T2C1K1E1F1;P1T4N1M1F1;S1P1T3Q1M…	0.3;0.3;0.3;0.3;0.3;0.3;0.3;0.3;0.3;0.3;0.3;0.3;0.3;0.3;0.3;0.3;0.3;0.3;0.3;0.3;0.3;0.3;0.3;0.3;0.3;0.3;0.3;0.3;0.3;0.3;0.3;0.3;0.3;0.3;0.3;0.3;0.3;0.3;0.3;0.3;0.3;0.3;0.3;0.3;0.3;0.3;0.3;0.3;0.3;0.3;0.3;0.3;0.3;0.3;0.3;0.3;0.3;0.3;0.3;0.3;0.3;0.3;0.3;0.3;0.3;0.3;0.3;0.3;0.3;0.3;0.3;0.3;0.3;0.3;0.3;0.3;0.3;0.3;0.3;0.3;0.3;0.3;0.3;0.3;0.3;0.3;0.3;0.3;0.3;0.3;0.3;0.3;0.3;0.3;0.3;0.3;0.3;0.3;0.3;0.3…										Yes
1760	891.416	G3A1C2L1R2;G3S2T1D1R2;G2A1P1C1L2D1F1;G3P1C1L2E1F1;G2A2V1C2R2;G2A1S3D1R2;G3S3E1R2;G2V1C1N1M1R2;G3Q1M2R2;G2P2V2T1C1Y1;G1V2T1C1L1D1W1;G1S1V1C1L2D1W1;G2T1L2D1M1W1;G1S2P2V2C1F1;G1A2P1V1C1L1D1F1;P1V3C1N1D1F1;G2A1P1V1C1L1E1F1;G2S1P2V1T1M1F1;G2S2P2L1M1F1;G1P1V1L1N1D1M1F1;G1P1V2D1Q1M1F1;G2A3C1M1R2;G2A1N1M2R2;G1A1S1P2V2C1Y1;A1V3T1C1D1W1;A1S1V2C1L1D1W1;G1V3T1C1E1W1;G1S1V2C1L1E1W1;G1A1V1T1L1D1M1W1;G1A1S1L2D1…		ADEWLMK	P35579	A1L1D1K1E1M1W1					Yes
C1R1W1;G4A1T1M1R1W1;G1S3P1V2E1M1;G2A1S1V1L1E2M1;G1A2P1V1C1L1M2;P1V3C1N1M2;A1V2D1Y3;G1V2E1Y3;P2N2Q1H1W1;P1T2N1H2W1;S1P1T1Q1H2W1;G3A2S1M1R1W1;A3P1V2C1M2;G4T4L1Q1;G3A1S1T3L1Q1;G2V1T3N1D1K1;G2S1T2L1N1D1K1;G2P1V1T1C2K2;G2S1P1C2L1K2;G2A1T2D2K2;A1V1C2L2D1R1;G1S2V1T2L1N2;G2A1S3P1T2K1;G1A2C2L2N1K1;V2C2L1N2K1;G2A3T3D1K1;G1A2V1C2L1Q1K1;G1S4P1D1K2;G1A2S1T1D2K2;S2V1N1D2K2;G2L1Q2K1M2;A1V2C2L1E1R1;G2A5T4;A1S3V1…	0.3;0.3;0.3;0.3;0.3;0.3;0.3;0.3;0.3;0.3;0.3;0.3;0.3;0.3;0.3;0.3;0.3;0.3;0.3;0.3;0.3;0.3;0.3;0.3;0.3;0.3;0.3;0.3;0.3;0.3;0.3;0.3;0.3;0.3;0.3;0.3;0.3;0.3;0.3;0.3;0.3;0.3;0.3;0.3;0.3;0.3;0.3;0.3;0.3;0.3;0.3;0.3;0.3;0.3;0.3;0.3;0.3;0.3;0.3;1.4;0.8;0.8;0.8;0.8;1.4;0.8;0.8;0.8;1.4;0.8;1.4;1.4;1.4;1.4;1.4;0.8;0.8;0.8;1.4;0.8;0.8;1.4;1.4;1.4;1.4;1.4;1.4;1.4;0.8;1.4;0.8;0.8;1.4;1.4;1.4;1.4;1.4;1.4;1.4;1.4…										Yes
145644	965.518	G7P2L2K1;P4T2L2M1;G5V2T1L2H1;G5S1V1L3H1;G2Q2K1H1R2;G1S1P1T1H1R3;L1N1D1H1R3;V1D1Q1H1R3;G4A1S1V2L2H1;G1A1N1Q1K1H1R2;A1S2P1H1R3;V1N1E1H1R3;G3A2V4T1H1;G2S1V5N1H1;A2N2K1H1R2;A3E1H1R3;G2A3S1V4H1;G6A1P2V1L1K1;G1P2N2R3;G5A2P2V2K1;G4A1V3T1L1H1;G3V4D1K1H1;G3A2S1V3L1H1;P3V1C1L3D1;A1P3L3D1M1;P1L1M1F2R2;V1C1K2F1R1W1;G2A1S1V3L1Q1H1;G3P2N1R3;G2L1D1H1R3;T1C1L4Q1Y1;P3V2C1L2E1;G1P3L3E1M1;T1C1L3K1E1F1;G3P2V2L1D1R1;…	0.3;0.3;0.3;0.3;0.3;0.3;0.3;0.3;0.3;0.3;0.3;0.3;0.3;0.3;0.3;0.3;0.3;0.3;0.3;0.3;0.3;0.3;0.3;0.7;0.7;0.7;0.7;1.3;0.7;0.7;0.7;0.7;0.7;0.7;1.3;0.7;0.7;0.7;0.7;1.3;1.3;0.7;0.7;1.3;1.3;1.3;1.3;1.3;1.3;0.7;1.3;1.3;1.3;1.3;1.3;1.3;1.3;1.3;1.3;1.3;1.3;1.3;1.3;1.3;1.3;1.3;1.3;1.3;1.3;1.3;1.3;1.3;1.3;1.3;1.3;0.7;1.3;1.3;1.3;1.3;1.3;1.3;1.3;1.3;1.3;0.7;1.3;1.3;1.3;1.3;1.3;1.8;1.8;1.8;1.8;1.8;1.8;1.8;1.8;1.8…	YNLSAGTIK	Q6P0N0	G1A1S1T1L2N1K1Y1					Yes
60086	971.54	G1V1C1L4N1Q1;A1V2C1L3N1Q1;P1V3T1C1L1N1K1;G1A1L4N1Q1M1;G1P1V1T1L2N1K1M1;G1S1P1L3N1K1M1;G1S1P1V1L2Q1K1M1;G2P1L2K2E1M1;A1P1V3C1K2E1;A2V1L3N1Q1M1;A1P1V2T1L1N1K1M1;A1S1P1V1L2N1K1M1;A1P1V3T1Q1K1M1;G1A1P1V1L1K2E1M1;A2P1V2K2E1M1;A2L2K1F2Y1;G4T1R4;G1C1L5N2;G1V2C1L3Q2;G2A1P1T1C1L3K1;G1P1V1C1L2D1K2;G2L4Q2M1;G3A1S1R4;A1V1C1L4N2;G1A3C1L4Q1;A1V3C1L2Q2;G1A2P1V1T1C1L2K1;G1A2S1P1C1L3K1;S1P1V2C1L2N1K1;P1V4T1C1Q1K1…	0.3;0.3;0.3;0.3;0.3;0.3;0.3;0.3;0.3;0.3;0.3;0.3;0.3;0.3;0.3;0.3;0.3;0.3;0.3;0.3;0.3;0.3;0.3;0.3;0.3;0.3;0.3;0.3;0.3;0.3;0.3;0.3;0.3;0.3;0.3;0.3;0.3;0.3;0.3;0.3;0.3;0.3;0.3;0.3;0.3;0.3;0.3;0.3;0.3;0.3;0.3;0.3;0.3;0.3;0.3;0.7;0.7;0.7;0.7;0.7;0.7;0.7;0.7;0.7;0.7;0.7;0.7;0.7;0.7;0.7;0.7;0.7;0.7;0.7;0.7;0.7;0.7;0.7;1.3;0.7;0.7;0.7;0.7;0.7;0.7;0.7;1.3;0.7;0.7;0.7;1.3;0.7;0.7;0.7;0.7;0.7;0.7;0.7;0.7;1.3…	IQEELRGK	O15541	G1L2Q1K1E2R1					Yes
85398	760.452	G1P2L2K1H1;P4V2R1;P1T1L1K1F1R1;A1P2V1L1K1H1;P1N1K3F1;A1T1K3W1;G2P1K3F1;V1L2N1F1R1;V2L1Q1F1R1;P1V2K1R1Y1;A3L2F1R1;G2V1L2F1R1;G1A1V2L1F1R1;A2V3F1R1;G1A1V1K3M1;G1V2C1K3;G2L1K3M1;T2Q1K2R1;T1L2K1M1R1;A2C1L1K3;L1N1K3M1;V1Q1K3M1;G1A1T2K2R1;S1D1K3R1;A2S1T1K2R1;G1S2V1K2R1;S2K2R2;A1T1C1L3K1;L2K2E1M1;V3T1C1L1K1;S1V2C1L2K1;G1V1T1L2K1M1;G1S1L3K1M1;A1V2T1L1K1M1;A1S1V1L2K1M1;P4L2Q1;S1V4K1M1;V2T3L1K1;S1V1T2L2K1;…	0.4;0.4;0.4;0.4;0.4;0.4;1;1;1;1;1;2.3;2.3;2.3;3;3;3;3.6;4.3;4.3;4.3;4.3;4.9;4.9;4.9;6.2;9.6;10.2;10.2;11.5;11.5;11.5;11.5;11.5;11.5;12.8;12.8;13.5;13.5;13.5;13.5;13.5;14.1;14.1;14.1;14.1;14.1;14.1;14.1;14.8;15.4;15.4;15.4;15.4;15.4;15.4;15.4;15.4;15.4;15.4;16.7;16.7;16.7;16.7;16.7;16.7;16.7;16.7;18;18;18;18;18;18;18.8;18.8;19.4;19.4;19.4;19.4;19.4;19.4;19.4;19.4;19.4;19.4;19.4;19.4;19.4;19.4;19.4…	MTVAIVK	O14733	A1V2T1L1K1M1					Yes
12569	940.432	G6S1P3T2;G5P2V1T1D1Q1;G5S1P2L1D1Q1;G3C2L2R1Y1;G5A1S2P3T1;G4A1P2V1T1N1D1;G4A1S1P2V1D1Q1;G4A2P2D2K1;G5P2V1T1N1E1;G5S1P2L1N1E1;G6P2K1E2;G3P1V2C2L1H1;G2V2D3K1H1;G4V1T1L1D1E1H1;G4S1L2D1E1H1;G4P1C1L2M1H1;G2V2T1C2F1R1;G3T1C1L1M1F1R1;G4S1T2N1K1Y1;G4S2T1Q1K1Y1;G2A1V1C2L1R1Y1;G2S2V1T1D1R1Y1;G2S3L1D1R1Y1;G6T1H1R1W1;G4A2S3P3;G4A4P2T1D1;G3A2S1P2V1N1D1;G5A3P2T1E1;G4A1S1P2V1N1E1;V1T1C1L2M3;S1C1L3M3;G2A1P1V3C2H1…		CESAFLSK	P83731	A1S2C1L1K1E1F1					Yes
A2S1P2D1R1;G4A2P1L1N3;G1C1L1K2M3;G4A2S1T1L1N1H1;G4A3T1D1K1H1;G5A2T1K1E1H1;A1V1C1K2M3;G3A4S1D1K1H1;G4A3S1K1E1H1;G3A6P1N2;G3A6S1T1H1;G4A1S1V1N1H1W1;G2A2S1V1T1N1Q1H1;G2A2S2L1N1Q1H1;T3C2K1E1R1;G3V3T1C2F1;G3S1V2C2L1F1;G1S1P4T1C1W1;P3C1L1N1D1W1;P3V1C1D1Q1W1;T1C1L1Q2Y1W1;A1P1T1C1Q2F2;A1T1N3D1H1R1;G2A1S3V2D1Y1;A1S2P4C1W1;P3V1C1N1E1W1;A1P3D1Q1M1W1;G1P3Q1E1M1W1;G6A1S1V1H1W1;T1C1Q1K1E1F1W1;T2Q2M1F1W1;G1P1C1…	0.3;0.3;0.3;0.3;0.3;0.3;0.3;0.3;0.3;0.3;0.3;0.3;0.3;0.3;0.3;0.3;0.3;0.3;0.3;0.3;0.3;0.3;0.3;0.3;0.3;0.3;0.3;0.3;0.3;0.3;0.3;0.3;0.3;0.3;0.3;0.3;0.3;0.3;0.3;0.3;0.3;0.3;0.3;0.3;0.3;0.3;0.3;0.3;0.3;0.3;0.3;0.3;0.3;0.3;0.3;0.3;0.3;0.3;0.3;0.3;0.3;0.3;0.3;0.3;0.3;0.3;0.3;0.3;0.3;0.3;0.3;0.3;0.3;0.3;0.3;0.3;0.3;0.3;0.3;0.3;0.3;0.3;0.3;0.3;0.3;0.3;0.3;0.3;0.3;1.4;1.4;1.4;1.4;1.4;1.4;1.4;1.4;1.4;1.4;1.4…										Yes
13787	864.391	C2Q3K2;G4L1D2K1F1;G5P1V1T2Y1;G4V1L1D1Q1Y1;G4S2P1V1T1F1;G4S3P1L1F1;G4A2T1L1D1F1;G3V2T1N1D1F1;G3S1V1L1N1D1F1;G3S1V2D1Q1F1;G3A1V1D2K1F1;G4V1D1K1E1F1;G4A1S1P1V1T1Y1;G3A1V2D1Q1Y1;G4V1L1N1E1Y1;G4V2Q1E1Y1;G3A1S3P1V1F1;G3A3V1T1D1F1;G3A3S1L1D1F1;G2A1S1V2N1D1F1;G4A2V1T1E1F1;G4A2S1L1E1F1;G3S1V2N1E1F1;A1P4C1H1F1;P1N4H1R1;S1T1N2H2R1;G3A2S2P1V1Y1;G2A2V2N1D1Y1;G4A3L1E1Y1;G3A1V2N1E1Y1;G2S4V2W1;G3V1K1M2W1;P3T1M1H…	0.3;0.3;0.3;0.3;0.3;0.3;0.3;0.3;0.3;0.3;0.3;0.3;0.3;0.3;0.3;0.3;0.3;0.3;0.3;0.3;0.3;0.3;0.3;0.3;0.3;0.3;0.3;0.3;0.3;0.3;0.3;0.3;0.3;0.3;0.3;0.3;0.3;0.3;0.3;0.3;0.3;0.3;0.3;0.3;0.8;0.8;0.8;1.5;1.5;1.5;0.8;0.8;0.8;0.8;0.8;0.8;0.8;0.8;0.8;0.8;0.8;0.8;0.8;0.8;0.8;0.8;0.8;0.8;0.8;0.8;1.5;0.8;1.5;1.5;1.5;1.5;0.8;1.5;0.8;0.8;0.8;0.8;0.8;1.5;1.5;1.5;0.8;1.5;1.5;0.8;1.5;1.5;1.5;1.5;0.8;0.8;1.5;1.5;1.5;1.5…	CSLSWGR	Q8WZ42-12	G1S2C1L1R1W1					Yes
100068	866.497	D1K1H1R3;A2T1H1R3;G4A1P2V1K2;G3V2T1L1K1H1;G3S1V1L2K1H1;G2A1S1V2L1K1H1;G2S1P2V3R1;G2A1V3T1K1H1;G1A2S1V3K1H1;G5P2L1K2;P3V1T1L2M1;S1P3L3M1;G1S1V1H1R3;G3P2V1Q1K2;G1A1V1L1D1K2H1;G3P2T1L2R1;G2L2D1K2H1;G2A1P2V1T1L1R1;G2A1S1P2L2R1;G2A2T1L2K1H1;G1V2T1L1N1K1H1;G1S1V1L2N1K1H1;G1V3T1Q1K1H1;G1S1V2L1Q1K1H1;G2V1L1K2E1H1;G1A2P2V2T1R1;G1A2S1P2V1L1R1;S1P2V3N1R1;S2V1K2R1Y1;G1A3V1T1L1K1H1;G1A3S1L2K1H1;A1V3T1N1K1H1;A…	0.3;0.3;1.5;1.5;1.5;1.5;1.5;1.5;1.5;1.5;0.8;0.8;0.8;2.6;2.6;2.6;2.6;2.6;2.6;2.6;2.6;2.6;2.6;2.6;2.6;2.6;2.6;2.6;2.6;2.6;2.6;2.6;2.6;2.6;2.6;2.6;2.6;2.6;2;2;2.6;2.6;2.6;2.6;2.6;3.8;3.8;3.8;3.8;3.8;3.8;3.8;3.8;3.8;3.8;3.8;3.8;3.8;3.8;3.8;3.8;3.8;3.8;3.8;3.8;3.8;3.8;3.8;3.8;3.8;3.8;3.8;3.8;3.8;3.8;3.8;3.8;3.8;3.8;3.8;4.9;4.3;4.3;4.3;4.3;4.9;4.9;4.9;4.9;4.9;4.3;4.3;6.1;5.5;5.5;5.5;5.5;5.5;6.1;6.1;6.1…	QLHTLQK	Q9H2K8	T1L2Q2K1H1					Yes
84241	912.522	G2L2N1Q1R2;G2V1L1Q2R2;G2P1D1K2R2;G1A1L2N2R2;G1A1V1L1N1Q1R2;G2A2P1T1K1R2;G1S1P1V1N1K1R2;G2A1V6D1;G3V6E1;A2V1L1N2R2;G1A4L1Q1R2;A2V2N1Q1R2;G1A3S1P1K1R2;A5V1Q1R2;G3V5L1D1;G1A1V2Q2R2;C1L1K3F2;A5L1N1R2;G4L2Q1R2;G3A1L2N1R2;G3A1V1L1Q1R2;P1T1L1D1R3;G4V2L3E1;G1V3N2R2;L2N2Q1R2;V1L1N1Q2R2;V2Q3R2;G1A1P1T1Q1K1R2;P1N1D1K2R2;P1V1T1E1R3;S1P1L1E1R3;G2S1P1V5T1;G2A2V3L2D1;G1V5L1N1D1;G1V6D1Q1;G3A1V3L2E1;G2A5L1R2;G1A3…	0.3;0.3;0.3;0.3;0.3;0.3;0.3;0.3;0.3;0.3;0.3;0.3;0.3;0.3;0.3;0.3;0.3;0.3;0.8;0.8;0.8;1.4;1.4;0.8;1.4;1.4;1.4;1.4;1.4;1.4;1.4;1.4;1.4;1.4;1.4;1.4;0.8;0.8;1.4;1.4;1.4;1.4;1.4;1.4;0.8;1.4;1.4;0.8;1.4;0.8;0.8;1.4;1.4;1.4;1.4;2.5;1.9;2.5;2.5;2.5;2.5;2.5;2.5;2.5;2.5;2.5;2.5;2.5;2.5;2.5;2.5;2.5;2.5;1.9;1.9;2.5;2.5;1.9;2.5;2.5;2.5;2.5;2.5;2.5;2.5;2.5;2.5;2.5;2.5;2.5;2.5;2.5;2.5;2.5;2.5;2.5;2.5;3;3;3;3.6;3…	MNILAPVR	Q9BZG1	A1P1V1L2N1M1R1					Yes
38479	830.465	G1V1T2L3D1;G1S1T1L4D1;A1V2T2L2D1;A1S1V1T1L3D1;A1S2L4D1;G1V2T2L2E1;G1S1V1T1L3E1;G1S2L4E1;A1V3T2L1E1;A1S1V2T1L2E1;A1S2V1L3E1;G3P1L1K1F1R1;P1V1L2K1M2;G2V2L2H2;G2A1P1V1K1F1R1;G3A1K3W1;G1S1V2K1R1W1;G1A1V3L1H2;A2V4H2;P1V2T4L1;S2P1T2L3;G1M1R4;G2Q1K3W1;G1A1T1L1K1R1W1;V1D1K2R1W1;G1A2L3H2;V2L2N1H2;V3L1Q1H2;G1S1K3H1F1;G1A1K3H1Y1;G1A1N1K3W1;A2V1T1K1R1W1;A2S1L1K1R1W1;A3V1L2H2;S1P1V1T3L2;T1L3D1K1E1;S2V4L1E1;A2…	0.3;0.3;0.3;0.3;0.3;0.3;0.3;0.3;0.3;0.3;0.3;0.3;0.3;0.3;0.3;0.3;0.3;0.3;0.3;1.5;1.5;1.5;1.5;1.5;1.5;1.5;1.5;1.5;1.5;1.5;1.5;1.5;1.5;1.5;1.5;1.5;0.9;1.5;1.5;1.5;1.5;1.5;1.5;1.5;0.9;0.9;0.9;0.9;2.7;2.7;2.7;2.7;2.7;2.1;2.1;2.1;2.7;2.1;2.1;2.1;2.1;2.1;2.1;2.1;2.1;2.7;3.9;3.9;3.9;3.9;3.9;3.9;3.3;3.3;3.3;3.3;3.3;3.3;3.3;3.3;3.3;3.3;3.3;3.3;3.3;3.3;3.3;3.3;3.3;3.3;5.1;5.1;5.1;5.1;5.1;5.1;4.5;4.5;4.5;4.5…	FGLPLER	O14647	G1P1L2E1F1R1					Yes
128744	848.454	G1V3T1L1D1F1;G1S1V2L2D1F1;P2T1N1K1H1R1;S1P2Q1K1H1R1;G1A1V2L2D1Y1;G2V2L2E1Y1;A1T1Q1K2H2;A1V4T1D1F1;A1S1V3L1D1F1;G1V4T1E1F1;G1S1V3L1E1F1;G1A1V3L1E1Y1;A1S1V4E1F1;A2V4E1Y1;G2V1L3D1Y1;A1P1L1Q2H1R1;S2P1V4Y1;A2V3L1D1Y1;A1T4L1N1K1;G1T4L1Q1K1;A1V1T4Q1K1;A1S1T3L1Q1K1;S2P1T3K2;T2D1K3E1;G2P2T1K1H1R1;D1Q1K1F1R2;L1N1Q1R2Y1;A2T3K2E1;S1T1K3E2;G1D1K3H2;G1A1T1L3D1F1;V1L2D2K1F1;G2T1L3E1F1;G1A2P1L1Q1H1R1;S1V1T1L1H2R…	0.3;0.3;0.3;0.3;0.3;0.3;0.3;0.3;0.3;0.3;0.3;0.3;0.3;0.3;0.3;0.3;0.3;0.3;0.9;0.9;0.9;0.9;0.9;0.9;0.9;0.9;0.9;0.9;0.9;0.9;1.5;1.5;1.5;0.9;0.9;0.9;0.9;1.5;1.5;0.9;1.5;0.9;0.9;1.5;1.5;1.5;1.5;1.5;1.5;1.5;1.5;1.5;1.5;1.5;1.5;1.5;1.5;0.9;1.5;1.5;1.5;0.9;0.9;0.9;0.9;0.9;0.9;1.5;1.5;0.9;0.9;1.5;1.5;1.5;2;2;2;2;2;2;2;2;2;2;2;2;2;2;2;2;2;2;2;2;2;2;2;2;2.7;2.7;2.7;2.7;2;2;2.7;2.7;2.7;2.7;2;2.7;2;2.7;2.7;2.7…	TRLMNSK	B4DLN1	S1T1L1N1K1M1R1					Yes
124045	945.502	G3P1T2C1L2K1;G2C1L3D1Q1K1;G1V1T1C1L3N2;G1S1C1L4N2;G1V2T1C1L2N1Q1;G1S1V1C1L3N1Q1;G2A1S1P1T1C1L2K1;G1A1C1L3N1D1K1;G1A1V1C1L2D1Q1K1;G2C1L3N1K1E1;G2V1C1L2Q1K1E1;V2C1L2D1E1R1;G1L3D1E1M1R1;G1A3T1C1L3N1;A1V2T1C1L2N2;A1S1V1C1L3N2;A1V3T1C1L1N1Q1;A1S1V2C1L2N1Q1;G1A2P1V2T2C1K1;G1A2S2P1C1L2K1;S1P1V3T1C1N1K1;S2P1V2C1L1N1K1;A2V1C1L2N1D1K1;G1A1V1C1L2N1K1E1;G1A1V2C1L1Q1K1E1;G1S1P1V2C1K2E1;G1P1V2T2N1K1M1;G1S1P1V1…		TELEVLDK	Q9NZM3	V1T1L2D1K1E2					Yes
1V4D2F1;G4A1V1N1K1M1R1;G1A1P3T1N1H1R1;G1A1S1P3Q1H1R1;A1P1T1L1D1H2R1;G1P1T1L1E1H2R1;P1N1Q1E1F1R2;T2E1H1F1R2;T1N1Q1K1H1R1Y1;S1Q2K1H1R1Y1;S2T1L1K1H3;G4A4K1M1R1;A2S1P3N1H1R1;A1P1V1T1E1H2R1;A1S1P1L1E1H2R1;G1H3F1R2;G1P1D1Q1K2H2;G1A1S2V3T1L1N1;G2A1P1T4L1Q1;G1A1T2L2D1Q2;G2S1P2T4K1;G1P1T3L1N1D1K1;G1P1V1T3D1Q1K1;G1S1P1T2L1D1Q1K1;V1T1L1D2Q2K1;S1L2D2Q2K1;G1P2T1C2L1K2;P1C2L3E1R1;S1P1V1T3L1N2;G1A2S1P1T3L1Q1;A2…	0.3;0.3;0.3;0.3;0.3;0.3;0.3;0.3;0.3;0.3;0.3;0.3;0.3;0.3;0.3;0.3;0.3;0.3;0.3;0.3;0.3;0.3;0.3;0.3;0.3;0.3;0.3;0.3;0.3;0.3;0.3;0.3;0.3;0.3;0.3;0.3;0.3;0.3;0.3;0.3;0.3;0.3;0.3;0.3;0.3;0.3;0.3;0.3;0.3;0.3;0.3;0.3;0.3;0.3;0.3;0.3;0.3;0.3;0.3;0.3;0.3;0.3;0.3;0.3;0.3;0.3;0.3;0.3;0.3;0.3;0.3;0.3;0.3;0.3;0.3;0.3;0.3;0.3;0.3;0.3;0.3;0.3;0.3;0.3;0.3;0.3;0.3;0.3;0.3;0.3;0.3;0.3;0.3;0.3;0.3;0.3;0.3;0.3;0.3;0.3…										Yes
90985	850.43	T2C1D1K2R1;A2T3C1K1R1;S1T1C1K2E1R1;T3N1K1M1R1;S1T2Q1K1M1R1;C1N1F1R3;G2P3L1Q1W1;G4V2K1M1F1;G1P3V1T1H1F1;G1S1P3L1H1F1;G1P1Q2K1F2;S1P2T1F2R1;A1P2T1F1R1Y1;L1Q1K1H1Y2;G1A1P3L1N1W1;G1A1P3V1Q1W1;A1P1L2D1H1W1;G1P1L2E1H1W1;D1Q1K2F1W1;T1L1E1F1R1W1;L1N1Q1K1Y1W1;V1Q2K1Y1W1;A1S1P3V1H1F1;A1P1N1Q1K1F2;A1T2K1H1F2;A2P3V1H1Y1;K2E1H1F1Y1;A2P3V1N1W1;A1P1V1L1E1H1W1;A2T1Q1K1F1W1;N1K2E1F1W1;A5P3W1;G1A1P3L1H1Y1;G1S1V1T2…	0.3;0.3;0.3;0.3;0.3;0.3;0.3;0.3;0.3;0.3;0.3;0.3;0.3;0.3;0.3;0.3;0.3;0.3;0.3;0.3;0.3;0.3;0.3;0.3;0.3;0.3;0.3;0.3;0.3;0.3;0.3;0.3;0.3;0.9;0.9;0.9;0.9;0.9;1.5;0.9;0.9;0.9;0.9;0.9;0.9;0.9;1.5;0.9;0.9;0.9;0.9;1.5;0.9;1.5;1.5;1.5;0.9;0.9;0.9;0.9;0.9;0.9;0.9;0.9;0.9;1.5;1.5;1.5;1.5;0.9;0.9;0.9;0.9;0.9;1.5;0.9;0.9;0.9;0.9;0.9;0.9;0.9;0.9;0.9;2;2;2;2;2.7;2;2;2.7;2.7;2;2;2.7;2.7;2.7;2.7;2.7;2.7;2.7;2.7;2.7…	NSLAYQR	Q9HCG8	A1S1L1N1Q1R1Y1					Yes
77107	912.471	G3A1C1K2H1R1;G1S1V2C1H1R2;G2V1T1M1H1R2;G2S1L1M1H1R2;G2P3V2Q1Y1;G1P1V1L2D1H1Y1;G2T1L1Q1K1F1Y1;V1T1L1D1F1R1Y1;S1L2D1F1R1Y1;G2A2P3V1T1F1;G1S1P3V2N1F1;P1V3T1D1H1F1;S1P1V2L1D1H1F1;G1A1S1V1M1H1R2;G2A3P3L1Y1;G1A1P3V2N1Y1;A1P1V2L1D1H1Y1;G1P1V2L1E1H1Y1;G1A1T1L1N1K1F1Y1;G1A1V1T1Q1K1F1Y1;G1A1S1L1Q1K1F1Y1;G1S2P1K2F1Y1;V1N1D1K2F1Y1;V2T1E1F1R1Y1;S1V1L1E1F1R1Y1;V1L1N2K1Y2;V2N1Q1K1Y2;G1A1S1P1K2Y2;G1A3S1P3V1F1;S1…	0.3;0.3;0.3;0.3;0.3;0.3;0.3;0.3;0.3;0.3;0.3;0.3;0.3;0.3;0.3;0.3;0.3;0.3;0.3;0.3;0.3;0.3;0.3;0.3;0.3;0.3;0.3;0.3;0.3;0.3;0.3;0.3;0.3;0.3;0.3;0.3;0.3;0.3;0.3;0.3;0.3;0.3;0.3;0.3;0.3;0.3;0.3;0.3;0.3;0.3;0.3;0.3;0.3;0.3;0.3;0.3;0.3;0.3;0.3;0.3;0.3;0.3;0.3;0.3;0.3;0.3;0.3;0.3;0.3;0.3;0.3;0.3;0.3;0.3;0.3;0.3;0.3;0.3;0.3;0.3;0.8;0.8;0.8;0.8;0.8;0.8;0.8;0.8;0.8;0.8;0.8;1.4;0.8;0.8;0.8;0.8;0.8;1.4;1.4;0.8…	LRACHTR	Q15021	A1T1C1L1H1R2					Yes
26290	963.528	T1L3D2K1F1;G2S1T1C1K3R1;G1P1V1T3L2Y1;T1L4N1D1Y1;S1L4D1Q1Y1;P1V3T4F1;S1P1V2T3L1F1;S3P1T1L3F1;A2T2L3D1F1;V1T1L2D1K1E1F1;S1L3D1K1E1F1;P1C1L3K1M1F1;A1S1P1V1T2L2Y1;S1L4N1E1Y1;A1L3D1K1E1Y1;G1L3K1E2Y1;G3P1L2K1H1W1;G2P3V2R1W1;G2T1L1K1F1R1W1;P3V4E2;S1V1L2K1E2F1;G2A1L3H2F1;A3T1L3E1Y1;A1V1L2K1E2Y1;G2A1P1V1L1K1H1W1;G2N1K3F1W1;G1A1V1T1K1F1R1W1;G1A1S1L1K1F1R1W1;G1A2L1K1R1Y1W1;V2N1K1R1Y1W1;G1A2V1L2H2F1;V3L1N1H2…	0.3;0.3;0.3;0.3;0.3;0.3;0.3;0.3;0.3;0.3;0.3;0.3;0.3;0.3;0.3;0.3;0.3;0.3;0.3;0.3;0.3;0.3;0.3;0.3;0.3;0.3;0.3;0.3;0.3;0.3;0.3;0.3;0.3;0.3;0.3;0.3;0.3;0.3;0.3;0.3;0.3;0.3;0.3;0.3;0.3;0.3;0.3;0.3;0.3;0.3;0.3;0.3;0.3;0.3;0.3;0.3;0.3;0.3;1.3;1.3;1.3;1.3;1.3;1.3;1.3;0.8;0.8;0.8;0.8;1.3;1.3;0.8;0.8;1.3;0.8;1.3;0.8;0.8;0.8;1.3;1.3;1.3;0.8;1.3;0.8;1.3;0.8;0.8;1.3;1.3;1.3;1.3;0.8;1.3;1.3;1.3;1.3;1.3;1.3;1.3…	EELFIVSK	P15121	S1V1L2K1E2F1					Yes
66192	886.476	P1T3L2N1Q1;T5L2H1;S1P2T2K2E1;L2Q2K1E2;G1P3L1N1H1R1;G1P3V1Q1H1R1;P1L2D1H2R1;P2T1N1F1R2;S1P2Q1F1R2;A1P2Q1R2Y1;P1K3E3;A1P3V1N1H1R1;P1V1L1E1H2R1;A1T1Q1K1H1F1R1;A4P3H1R1;P1V1T3L1Q2;S1P1T2L2Q2;P2T3D1K2;A2P2T4K1;A1P1T2L1Q1K1E1;A1P1T2R2W1;L1Q1E1R2W1;G1A1P1L1Q1K1H2;G1S1P2K2H2;A2Q2K1R1W1;A2P1L1N1K1H2;A2P1V1Q1K1H2;G1T1L3D1Q2;A1V1T1L2D1Q2;A1S1L3D1Q2;G1S2P2T2L1K1;P1V1T2L1N1D1K1;S1P1T1L2N1D1K1;P2V1C2L1K2;A1P1T…	0.3;0.3;0.3;0.3;0.3;0.3;0.3;0.3;0.3;0.3;0.3;0.3;0.3;0.3;0.3;0.3;0.3;0.3;0.3;0.3;0.3;0.3;0.3;0.3;0.3;0.3;0.3;0.8;0.8;0.8;0.8;0.8;0.8;0.8;0.8;0.8;0.8;0.8;0.8;0.8;0.8;0.8;0.8;0.8;0.8;0.8;0.8;0.8;0.8;0.8;0.8;0.8;0.8;0.8;0.8;0.8;0.8;0.8;0.8;0.8;0.8;0.8;0.8;0.8;0.8;0.8;0.8;0.8;0.8;0.8;0.8;0.8;0.8;0.8;0.8;0.8;0.8;0.8;0.8;0.8;0.8;0.8;0.8;1.4;0.8;0.8;0.8;0.8;0.8;0.8;0.8;0.8;0.8;0.8;0.8;0.8;0.8;0.8;1.4;0.8…	LADVGGDLK	Q9UMZ2	G2A1V1L2D2K1					Yes
130911	904.469	G5T1L1K2M1;G1S1P5T1R1;P4L1N1D1R1;P4V1D1Q1R1;P1T1L1Q2R1Y1;G1A1P4N1Q1K1;P2T1L2N2H1;G1A1P3T2K1H1;A1P2L1D1Q1K1H1;G1P2L1Q1K1E1H1;L1N1Q3K1F1;V1Q4K1F1;A1S2P5R1;G1S2V4C1R1;P4V1N1E1R1;G2S1V3T1M1R1;G2S2V2L1M1R1;P1T1Q1K1E1F1R1;P1N1Q2K2Y1;T2Q1K2H1Y1;A2S1P3T1K1H1;A1P2L1N1K1E1H1;A1P2V1Q1K1E1H1;A3P4E1R1;G2P4Q2K1;G4V2T1C1K2;G4S1V1C1L1K2;T3L1Q1R1W1;G3A1S1V2C1K2;G4A1V1T1K2M1;G4A1S1L1K2M1;P2V1T1L1N1Q1H1;S1P2L2N1Q1H…	0.3;0.3;0.3;0.3;0.3;0.3;0.3;0.3;0.3;0.3;0.3;0.3;0.3;0.3;0.3;0.3;0.3;0.3;0.3;0.3;0.3;0.3;0.3;0.3;0.3;0.3;0.3;0.3;0.3;0.3;0.3;0.3;0.3;0.3;0.3;0.3;0.3;0.3;0.3;0.3;0.3;0.3;0.3;0.3;0.3;0.3;0.3;0.3;0.3;0.3;0.8;0.8;1.4;1.4;0.8;0.8;0.8;0.8;0.8;0.8;1.4;0.8;0.8;0.8;1.4;0.8;0.8;0.8;1.4;0.8;0.8;0.8;0.8;1.4;1.4;1.4;0.8;0.8;1.4;0.8;0.8;0.8;0.8;0.8;0.8;0.8;0.8;0.8;0.8;0.8;0.8;1.4;1.4;1.4;0.8;0.8;0.8;0.8;1.4;0.8…	TYAYLFK	Q8WUD1	A1T1L1K1F1Y2					Yes
113189	975.487	G1A1P1T5L1N1;G1A1P1V1T5Q1;G7A1C1K3;G1V1T3L1Q2E1;G1S1T2L2Q2E1;G1P1T3D1K2E1;T1L1D2Q1K2E1;C1L3Q3M1;G3P4N1Q1R1;G6V1T1K1M1R1;G6S1L1K1M1R1;G3P3T2H1R1;G2P2L1D1Q1H1R1;G1P1T1D1Q1F1R2;A2P1V1T5N1;A2S1P1T4L1N1;A2S1P1V1T4Q1;A1V2T3Q2E1;A1S1V1T2L1Q2E1;A1S2T1L2Q2E1;S2P1V1T2Q1K1E1;S3P1T1L1Q1K1E1;A1S1P1T2D1K2E1;P1C1L1Q1K2E1M1;G2A1P4N2R1;V1T2L1E3R1;S1T1L2E3R1;G2A1S1P3T1H1R1;G1A1P2L1N1D1H1R1;G1A1P2V1D1Q1H1R1;G2P2V1Q…		SGSVEEQLK	Q8WWV3	G1S2V1L1Q1K1E2					Yes
3V1T3L1D1R1;G3S1T2L2D1R1;G4A1T3L1N1K1;G4A1V1T3Q1K1;G3P1V1C2K3;G3A1T1D2K3;G4T1D1K3E1;G2A2C2L3R1;G1V2C2L2N1R1;G2A1S1V1T2L1D1R1;G1V3C2L1Q1R1;G1S1V2T1D2K1R1;G1S2V1L1D2K1R1;G3V2T3E1R1;G3S2T1L2E1R1;G2C1L3N1M1R1;G2V1C1L2Q1M1R1;G6P2K1H1R1;G3A2V1T3N1K1;G3A2S1T2L1N1K1;G3A2S1V1T2Q1K1;G2S2V2T1N1Q1K1;G2S3V1L1N1Q1K1;G2A2S1D2K3;G4A2T2K2E1;G3S1V1T1N1K2E1;G3S2L1N1K2E1;G3S2V1Q1K2E1;G3A1S1D1K3E1;G4S1K3E2;G3A1P1C1K3…											Yes
1R1W2;A2T1R1W3;A5P1C1K1H2;A3P1N1K1M1H2;N1K1H2F3;S1P1V1T2C1L1Q1K1;A2T2L2Q2M1;S2P2T2K2M1;G2P1C1L1K2H2;V1T1Q1M1R2W1;S1L1Q1M1R2W1;G1A1P1V1C1K2H2;G1A2P1K2M1H2;G7V1T3R1;G7S1T2L1R1;P1V1T3C1L1N1Q1;S1P1T2C1L2N1Q1;T1L2D1Q3M1;S1T4C1L2H1;G6A1S2T1L1R1;A2T1C1L2Q2E1;S2P2T1C1K2E1;A1P1T3L1N1Q1M1;S1P2T3N1K1M1;S2P2T2Q1K1M1;T1L2N1Q2E1M1;V1T1L1Q3E1M1;S1L2Q3E1M1;P1T1D1Q1K2E1M1;G5A2S3L1R1;P1T2L1E2M1R1;G1P3V1C1N1H1R1;G2…	0.3;0.3;0.3;0.3;0.3;0.3;0.3;0.3;0.3;0.3;0.3;0.3;0.3;0.3;0.3;0.3;0.3;0.3;0.3;0.3;0.3;0.3;0.3;0.3;0.3;0.3;0.3;0.3;0.3;0.3;0.3;0.3;0.3;0.3;0.3;0.3;0.3;0.3;0.3;0.3;0.3;0.3;0.3;0.3;0.3;0.3;0.3;0.3;0.3;0.3;0.3;0.3;0.3;0.3;0.3;0.3;0.3;0.3;0.3;0.3;0.3;0.3;0.3;0.3;0.3;0.3;0.3;0.3;0.3;0.3;0.3;0.3;0.3;0.3;0.3;0.3;0.3;0.3;0.3;0.3;0.3;0.3;0.3;0.3;0.3;0.3;0.3;0.3;0.3;0.3;0.3;0.3;0.3;0.3;0.3;0.3;0.3;0.3;0.3;0.3…										Yes
19042	929.493	G2P1T2N1Q1K2;G2S1P1T1Q2K2;G1L1N1D1Q2K2;G1V1D1Q3K2;G2T4K2H1;G6P1V1L2F1;G1A1P1T3L1N1R1;G1A1P1V1T3Q1R1;S1P1V1T1D1Q1K1R1;S2P1L1D1Q1K1R1;G1V1T1L1Q2E1R1;G1S1L2Q2E1R1;G1P1T1D1K2E1R1;L2D1E2R2;G3P3H1R2;V1T1L1N3Q1K1;S1L2N3Q1K1;G1A2T1L1N1Q2K1;V2T1N2Q2K1;S1V1L1N2Q2K1;G1A1P1T2N2K2;G1A1S1P1T1N1Q1K2;A1L1N2D1Q1K2;G1A1S2P1Q2K2;A1V1N1D1Q2K2;S1P1N2D1K3;G1A1S1T3K2H1;A1C2L1K3H1;S2T1D1K3H1;G5A1P1V2L1F1;A2P1V1T3N1R1;A2…	0.3;0.3;0.3;0.3;0.3;0.3;0.3;0.3;0.3;0.3;0.3;0.3;0.3;0.3;0.3;0.3;0.3;0.3;0.3;0.3;0.3;0.3;0.3;0.3;0.3;0.3;0.3;0.3;0.3;0.3;0.3;0.3;0.3;0.3;0.3;0.3;0.3;0.3;0.3;0.3;0.3;0.3;0.3;0.3;0.3;0.3;0.3;0.3;0.3;0.3;0.3;0.3;0.3;0.3;0.3;0.3;0.3;0.3;0.3;0.3;0.3;0.3;0.3;0.3;0.3;0.3;0.3;0.3;0.3;0.3;0.3;0.3;0.3;0.3;0.3;0.3;0.3;0.3;0.3;0.3;0.3;0.3;0.3;0.3;0.3;0.3;0.3;0.3;0.3;0.3;0.3;0.3;0.3;0.3;0.3;0.3;0.3;0.3;0.3;0.8…	DLQQSIAR	Q8WUM4-2	A1S1L2D1Q2R1					Yes
32840	800.464	P2T1C1K3;P1V1C1L1N1K2;A3P1C1L1K2;P1V1T1C1L2R1;S1P1C1L3R1;A1P1T1L2M1R1;G3V2T1R2;G3S1V1L1R2;G4A2K2R1;G2A1S1V2R2;A1L3W2;P1V2C1Q1K2;G1P1L1Q1K2M1;A1P1L1N1K2M1;A1P1V1Q1K2M1;G2P1V1C1L1K2;P1V3T1M1R1;S1P1V2L1M1R1;G3A1Q1K2R1;G1S1V2Q1R2;G1A1V1D1K1R2;V3L1W2;G2A2N1K2R1;G1A1P1V2C1K2;G2A1P1L1K2M1;G2L1D1K1R2;G1A2P1V1K2M1;G2A2T1L1R2;G1V2T1N1R2;G1S1V1L1N1R2;G2V1K1E1R2;G1A3V1T1R2;G1A3S1L1R2;A1S1V2N1R2;A4S1V1R2;G2Q2…	0.3;0.9;0.9;0.9;0.9;0.9;1.6;1.6;1.6;1.6;0.9;0.9;0.9;0.9;0.9;2.2;2.2;2.2;2.8;2.8;2.8;2.2;2.8;2.2;2.2;2.8;2.2;2.8;2.8;2.8;2.8;2.8;2.8;2.8;2.8;4.1;4.1;3.4;4.1;4.1;4.1;4.1;4.1;4.1;4.1;4.1;4.1;4.1;4.1;4.7;4.7;4.7;4.7;4.7;4.7;4.7;4.7;4.7;4.7;4.7;5.3;5.3;5.3;5.3;5.3;5.3;5.3;5.3;5.3;5.9;5.9;5.9;5.9;5.9;5.9;5.9;5.9;5.9;5.9;5.9;5.9;5.9;5.9;5.9;5.9;5.9;5.9;5.9;5.9;6.6;6.6;6.6;6.6;6.6;6.6;6.6;6.6;6.6;6.6;6.6…	EPTLTLK	Q96SI9	P1T2L2K1E1					Yes
17887	963.47	T3D2Q1K1R1;G1T4N2Q1K1;G1S1T3N1Q2K1;G1S2T2Q3K1;C2L1N1Q2K2;V1C2Q3K2;G4V1L1D2K1F1;G6T1L2E1F1;S2P1T4N1R1;S3P1T3Q1R1;G1A1T4Q1E1R1;S1T2D1Q1K1E1R1;P1T1C2K2E1R1;P1T2C1Q1K1M1R1;G3P1Q3H1R1;G5P1V2T2Y1;G5S2P1L2Y1;G4V1L2N1D1Y1;A1S1T3N2Q1K1;A1S2T2N1Q2K1;A1S3T1Q3K1;A1C1Q3K2M1;G4S2P1V2T1F1;G4S3P1V1L1F1;G4A2V1T1L1D1F1;G4A2S1L2D1F1;G3S1V3D1Q1F1;G3A1V2D2K1F1;G1P4C1L1H1F1;A2S1T3Q1E1R1;S1T2N1K1E2R1;S2T1Q1K1E2R1;G2A1P…		DISTEMIR	Q15398	S1T1L2D1E1M1R1					Yes
1A2V1L1E3F1;V3N1E3F1;A2P2V1T1M2F1;A2S1P2L1M2F1;G2A1S1N1K1H1F2;A2S1P1V2E2Y1;G2A2N1K1H1F1Y1;A2L2E1M2W1;G2A2N2K1F1W1;G1A4D1F1R1W1;G2A3E1F1R1W1;A3V2E3F1;G2V1T1C2L1R2;G2S1C2L2R2;G1P1V1T1C1L2D1F1;G1S1P1C1L3D1F1;G3S2T2N1K1R1;G3S3T1Q1K1R1;G1A1V2T1C2R2;G1A1S1V1C2L1R2;G1S3V1T1D1R2;G1S4L1D1R2;G2A1T1C1L1M1R2;G1V1C1D1K1M1R2;G5P1N1H1R2;G8V2K1Y1;G2P1C1L3E1Y1;A1P1V2T1C1L1D1F1;A1S1P1V1C1L2D1F1;G1S1P1V1C1L2E1F1;G1…											Yes
1Q1K2;A1S2V1C1N1Q1K2;A2S1C1N1D1K3;G1A1S1C1N1K3E1;G1A1T2N2K2M1;G1A1S1T1N1Q1K2M1;G1A1S2Q2K2M1;G3A2P5F1;G4A1V4C1F1;G5A1V2L1M1F1;G1P3V2D1H1F1;G2A1P1L1Q2F2;G2P2T1N1K1F2;G2S1P2Q1K1F2;G1T1L1D1K1H1F2;A4V1T3C1R1;A2S1V1T1C1K1E1R1;A2S2C1L1K1E1R1;A2V1T3N1M1R1;A2S1T2L1N1M1R1;A3T2D1K1M1R1;G1A2T2K1E1M1R1;S1V1T1N1K1E1M1R1;S2L1N1K1E1M1R1;S2V1Q1K1E1M1R1;A1S1D1K2E1M1R1;G2A1P2Q1K1F1Y1;G1T1L2N1H1F1Y1;A1P2V1D1F1R1Y1;G…	0.3;0.3;0.3;0.3;0.3;0.3;0.3;0.3;0.3;0.3;0.3;0.3;0.3;0.3;0.3;0.3;0.3;0.3;0.3;0.3;0.3;0.3;0.3;0.3;0.3;0.3;0.3;0.3;0.3;0.3;0.3;0.3;0.3;0.3;0.3;0.3;0.3;0.3;0.3;0.3;0.3;0.3;0.3;0.3;0.3;0.3;0.3;0.3;0.3;0.3;0.3;0.3;0.3;0.3;0.3;0.3;0.3;0.3;0.3;0.3;0.3;0.3;0.3;0.3;0.3;0.3;0.3;0.3;0.3;0.3;0.3;0.3;0.3;0.3;0.3;0.3;0.3;0.3;0.3;0.3;0.3;0.3;0.3;0.3;0.3;0.3;0.3;0.3;0.3;0.3;0.3;0.3;0.3;0.3;0.3;0.3;0.8;0.8;0.8;0.8…										Yes
136567	803.458	G3L3Q1F1;G3P1L2K1Y1;G2A1L3N1F1;G2A1V1L2Q1F1;G2P1V2T1K1F1;G2S1P1V1L1K1F1;G2A1P1V1L1K1Y1;G1A2V1L2N1F1;V3L1N2F1;G1A2V2L1Q1F1;V4N1Q1F1;G1A1S1P1V2K1F1;G1A2P1V2K1Y1;S2V3K1W1;G1A5L2F1;A3V2L1N1F1;A3V3Q1F1;A6V1L1F1;P1T4K1R1;G3P4L2;A1T2Q2K2;G4A1L3F1;G2C1K2R2;G2A1P4V1L1;G3A2V1L2F1;G1L3N1Q1F1;G1V1L2Q2F1;G1P1L1D1K2F1;A2P2H1R2;S1V1M1R3;G1P1L2N1K1Y1;G1P1V1L1Q1K1Y1;G1V1T2L1K1W1;G1S1T1L2K1W1;G1A2P4V2;G2A3V2L1F1;A…	0.3;0.3;0.3;0.3;0.3;0.3;0.3;0.3;0.3;0.3;0.3;0.3;0.3;0.3;0.3;0.3;0.3;0.3;0.9;1.6;0.9;0.9;1.6;1.6;0.9;1.6;1.6;1.6;0.9;1.6;1.6;1.6;1.6;1.6;1.6;0.9;1.6;1.6;1.6;1.6;1.6;1.6;1.6;1.6;1.6;1.6;1.6;1.6;1.6;1.6;0.9;1.6;1.6;1.6;1.6;0.9;0.9;0.9;0.9;0.9;2.1;2.1;2.1;2.1;2.1;2.1;2.1;2.1;2.1;2.1;2.1;2.1;2.1;2.1;2.1;2.1;2.8;2.8;2.1;2.1;2.1;2.8;2.8;2.8;2.8;2.8;2.8;2.8;2.1;2.1;2.1;2.1;2.1;2.1;2.1;2.1;2.8;2.1;2.1;2.8…	VLSNMIK	O95478	S1V1L2N1K1M1					Yes
126565	923.471	G4A1P2V3D1;G5P2V3E1;G2N1Q2K1H1R1;G1S1P1T1N1H1R2;L1N2D1H1R2;G1S2P1Q1H1R2;V1N1D1Q1H1R2;G4S1V2T1K1Y1;G4S2V1L1K1Y1;G3S3V2K1F1;P3V1C1K1H1F1;G1A1N2Q1K1H1R1;A1S2P1N1H1R2;A3D1Q1H1R2;V1N2E1H1R2;G1A2Q1E1H1R2;G3A1S2V2K1Y1;A1P3K1M1H1F1;A2N3K1H1R1;A3N1E1H1R2;G5P2V2L1D1;G1P2N3R2;P1L2Q1M1H1W1;V1T1C1L1F1R1W1;S1C1L2F1R1W1;A1C1L2R1Y1W1;G1S3T3K1R1;S1V1T1C2K2R1;S2C2L1K2R1;G1T2C1K2M1R1;G4Q2K1H1R1;G3P2N2R2;G3S1P1T1H1R…	0.3;0.3;0.3;0.3;0.3;0.3;0.3;0.3;0.3;0.3;0.3;0.3;0.3;0.3;0.3;0.3;0.3;0.3;0.3;0.3;0.3;0.3;0.3;0.8;0.8;0.8;0.8;0.8;0.8;0.8;0.8;0.8;0.8;0.8;0.8;1.4;1.4;1.4;1.4;0.8;0.8;0.8;0.8;0.8;0.8;1.4;1.4;1.4;1.4;1.4;1.4;1.4;1.4;1.4;0.8;1.4;1.4;1.4;1.4;0.8;0.8;0.8;0.8;0.8;1.4;1.4;1.4;1.4;1.4;1.4;1.4;0.8;1.4;1.4;1.4;1.4;1.4;1.4;1.4;1.4;1.4;1.4;1.4;1.4;1.4;1.4;1.4;1.4;1.4;1.4;0.8;1.4;1.4;1.4;1.4;1.4;1.4;0.8;0.8;0.8…	TLNAGAYSK	P50897	G1A2S1T1L1N1K1Y1					Yes
27894	800.464	T1L1Q2R2;G1V4T1L1D1;G1S1V3L2D1;N1Q2K2R1;A1V5T1D1;A1S1V4L1D1;G1V5T1E1;A1S1V5E1;G1S1V4L1E1;G1A1T1L1Q1R2;G1S1P1T1K1R2;L1N1D1K1R2;V1D1Q1K1R2;G1A1V1T1L3D1;G1A1S1L4D1;V2L2D2K1;A2T1L1N1R2;A2V1T1Q1R2;A2S1L1Q1R2;A1S2P1K1R2;V1N1K1E1R2;S1P1V4T2;S2P1V3T1L1;S3P1V2L2;A2S1V1L3D1;G1A1V2T1L2E1;G1A1S1V1L3E1;A2N2K2R1;A3K1E1R2;G2V2K1R1W1;A2S1V2L2E1;V4K1E2;G2T1L4D1;G2Q2K2R1;G2V1T1L3E1;G2S1L4E1;G1A1N1Q1K2R1;A2V2T1L2D1…	0.3;0.3;0.3;0.3;0.3;0.3;0.3;0.3;0.3;0.9;0.9;0.9;0.9;1.6;1.6;1.6;0.9;0.9;0.9;0.9;0.9;1.6;1.6;1.6;1.6;1.6;1.6;0.9;0.9;1.6;1.6;1.6;1.6;0.9;1.6;1.6;0.9;1.6;1.6;1.6;2.2;2.2;2.2;2.2;2.2;2.8;2.8;2.2;2.2;2.2;2.8;2.8;2.8;2.8;2.8;2.2;2.8;2.8;2.8;2.8;2.8;2.2;2.2;2.2;2.8;2.8;2.8;2.2;2.8;2.8;2.8;2.8;2.8;2.8;4.1;4.1;4.1;4.1;4.1;4.1;4.1;3.4;3.4;3.4;3.4;4.1;4.1;4.7;5.9;5.9;5.9;5.9;5.9;5.9;5.9;5.9;5.9;5.9;7.2;7.2…	EGLELLK	P06733	G1L3K1E2					Yes
83374	948.459	G8T1L2F1;G3A1T4Q1R1;G2S1T2D1Q1K1R1;A1C2L2D1R2;S1V1T2D2R2;S2T1L1D2R2;G1C2L2E1R2;G7A1V1T1L1F1;G7A1S1L2F1;G6V2D1K1F1;G2A2T4N1R1;G1S1V1T3N2R1;G1S2T2L1N2R1;G1S2V1T2N1Q1R1;G1S3T1L1N1Q1R1;V2C2N1Q1K1R1;G1A1S2T1D1Q1K1R1;G2S1T2N1K1E1R1;G2S2T1Q1K1E1R1;G1C1L1N1Q1K1M1R1;G1V1C1Q2K1M1R1;A1V1C2L1E1R2;S2V1T1D1E1R2;S3L1D1E1R2;S1P1V1T1C1M1R2;S2P1C1L1M1R2;G1P1T2M2R2;L1D1Q1M2R2;G7A2L2Y1;G6V2L1N1Y1;P2T1L2D1M1Y1;G1S2T1…		MIDETVNK	REV__G3V5X4	V1T1L1N1D1K1E1M1					Yes
V2L1Q1M1W1;A1V2T1D1K1M1W1;A1S1V1L1D1K1M1W1;G1V2T1K1E1M1W1;G1S1V1L1K1E1M1W1;A4P1V2T1C1F1;A4S1P1V1C1L1F1;G1A4P1T1L1M1F1;A2P1V2T1N1M1F1;A3P1V1D1K1M1F1;G1A2P1V1K1E1M1F1;G1A1T1L1F4;V1D1K1F4;A3P1V1L1N1M1Y1;V1L1N1F3Y1;V2Q1F3Y1;A3V2T2M1W1;A3S1V1T1L1M1W1;A3S2L2M1W1;A1S1V2K1E1M1W1;A5P1V1T1M1F1;A5S1P1L1M1F1;A2V1T1F4;A2S1L1F4;G4V1L2D2F1;P1T2C1L1Q1M1R1;S1T1N1D1Q1K2E1;G3A1V2L1D2F1;G1V1T1D1Q1H2R1;G1S1L1D1Q1H2R1…	0.3;0.3;0.3;0.3;0.3;0.3;0.3;0.3;0.3;0.3;0.3;0.3;0.3;0.3;0.3;0.3;0.3;0.3;0.3;0.3;0.3;0.3;0.3;0.3;0.3;0.3;0.3;0.3;0.3;0.3;0.3;0.3;0.3;0.3;0.3;0.3;0.3;0.3;0.3;0.3;0.3;0.3;0.3;0.3;0.3;0.3;0.3;0.3;0.3;0.3;0.3;0.3;0.3;0.3;0.3;0.3;0.3;0.3;0.3;0.3;0.3;0.3;0.3;0.3;0.3;0.3;0.3;0.3;0.3;0.3;0.3;0.3;0.3;0.3;0.3;0.3;0.3;0.3;0.3;0.3;0.3;0.3;0.3;0.3;0.3;0.3;0.3;0.3;0.3;0.3;0.3;0.3;0.3;0.3;0.3;0.3;0.3;0.3;0.3;0.8…										Yes
124048	864.459	V2T4L1M1;S1V1T3L2M1;S2T2L3M1;G1A2C1L1K1F1R1;V2C1N1K1F1R1;G1L1N1K1M1F1R1;G1V1Q1K1M1F1R1;A3V1C1K1F1R1;A1V1N1K1M1F1R1;A4K1M1F1R1;T4C1L3;G2V2C1K1F1R1;V1L2K1M3;G1P2V1C1K2H1;A1P4L1H2;A1C1L1Q1K1F1R1;S1P1C1K2F1R1;A1P1C1K2R1Y1;G1A1P2K2M1H1;V1T1L1K1M1H2;S1L2K1M1H2;P1L1F2R1W1;A1K2F1W2;G3L1K1M1F1R1;G2A1V1K1M1F1R1;T3C1K1R2;A1P3L2E2;G1P1L1Q1K1H1W1;P3V1N1R1W1;T1Q1K1F1R1W1;A1L2Q1H2F1;P1V1T1K1H2F1;S1P1L1K1H2F1;A1…	0.3;0.3;0.3;0.3;0.3;0.3;0.3;0.3;0.3;0.3;1.5;0.8;0.8;1.5;0.8;1.5;1.5;1.5;1.5;1.5;1.5;1.5;1.5;0.8;0.8;2;2;2;2;2;2;2;2;2;2;2;2.6;2;2.6;2;3.2;3.2;3.2;3.2;3.2;3.2;3.2;3.2;3.2;3.2;3.2;3.2;3.2;3.8;3.2;3.2;3.2;3.2;3.2;3.2;3.2;3.2;3.2;3.2;3.2;3.2;3.2;3.2;3.2;3.2;3.2;3.2;3.2;4.3;4.3;4.3;4.3;4.3;4.3;4.3;4.9;4.3;4.3;4.3;4.3;4.3;4.3;4.3;4.3;4.3;4.3;4.3;4.3;4.3;4.3;4.3;4.3;4.3;4.3;4.3;4.3;4.3;4.3;4.9;4.9;4.9;4…	TELFDLK	P39880	T1L2D1K1E1F1					Yes
125676	922.56	A1P1L4H1F1;P1L1K3F1Y1;G1P2L3K1W1;L2Q1K2F2;A1P2V1L2K1W1;V1L3F1R1Y1;P4L1K2F1;P1V3L2H1F1;G1A1L2K2F2;P2V4K1W1;A2V1L1K2F2;V3L3M1H1;P3T1Q1K3;G1V3K2F2;A1P2L2K1E1R1;A1L5M1H1;L2K3M1Y1;P2T1L3N1R1;P2V1T1L2Q1R1;S1P2L3Q1R1;P2L2N2K2;P2V1L1N1Q1K2;P2V2Q2K2;G1A1P3T1K3;A1T1L3Q1K1H1;P1V1T2L1K2H1;S1P1T1L2K2H1;T1Q1K4Y1;A3P2L1Q1K2;A2S1P3K3;V1C1L5H1;G1A4P2L1K2;G2P2T1L3R1;A2P2V2T1L1R1;G2P2L2N1K2;G2P2V1L1Q1K2;G1L3D1K2H1;…	0.3;0.3;0.3;0.3;0.3;0.8;1.4;0.8;0.8;0.8;0.8;2.5;1.9;1.9;3;3.6;3.6;3;3;3;3;3;3;3;3;3;3;3;3;3;3.6;4;4;4;4;4;4;4;4;4;4;4;4;4;4;4;4;4;4;4;4;4;4;4;4;4;4;4;4;4;4.6;5.1;5.1;5.1;5.1;5.1;5.1;5.1;5.1;5.1;5.1;5.1;5.1;5.1;6.2;6.2;6.2;6.8;6.8;6.8;7.3;7.3;7.9;7.9;7.9;7.9;7.9;7.9;7.9;7.9;7.9;7.9;7.9;7.3;7.3;7.9;7.9;9;9;9;9;9;9;9;9;11.1;12.2;12.7;12.7;12.7;12.7;13.8;13.8;13.8;13.8;14.9;14.9;14.9;14.9;14.9;14.9;1…	TIIHQAIK	Q96PZ0	A1T1L3Q1K1H1					Yes
1500	719.364	G1V1T3L1E1;G1S1T2L2E1;C1L3Q1M1;A1V2T3E1;A1S1V1T2L1E1;A1S2T1L2E1;G3A1P2K1H1;G2V1T1L1H2;G2S1L2H2;G1L1N2F1R1;G1V1N1Q1F1R1;A1V1N2F1R1;G1A3Q1F1R1;A4N1F1R1;G1T3L2D1;A1V1T3L1D1;A1S1T2L2D1;P1T1L1K1M2;G1S2K1R1W1;G1A1V2T1H2;G1A1S1V1L1H2;A2S1V2H2;V2T1Q1H2;S1V1L1Q1H2;P1V1T5;A1V2C2L2;S1V3T2D1;S2V2T1L1D1;S3V1L2D1;G3L1N1F1R1;S2V3T1E1;S3V2L1E1;T2L1K1E2;G2P2Q1K1H1;P2V1D1H1R1;G2A1V1N1F1R1;P1E1R2Y1;G1A1P2N1K1H1;V1T…	0.4;0.4;0.4;0.4;0.4;0.4;0.4;0.4;0.4;0.4;0.4;0.4;0.4;0.4;0.4;0.4;0.4;0.4;0.4;0.4;0.4;0.4;1.8;1.8;1.8;1;1;1;1;1;1;1;1.8;1.8;1.8;1;1.8;1.8;1.8;1.8;1;1.8;1.8;1;1.8;1;1;1;1;1;1;1.8;1.8;1.8;2.4;3.2;2.4;2.4;2.4;2.4;2.4;2.4;2.4;2.4;3.2;4.6;4.6;4.6;3.8;3.8;3.8;3.8;3.8;4.6;4.6;5.9;5.2;5.2;5.2;5.2;5.2;5.2;5.2;5.2;5.2;5.2;5.2;5.2;5.9;5.9;5.9;5.9;5.9;5.9;5.9;5.9;5.9;5.9;5.9;5.2;6.6;6.6;6.6;7.3;6.6;8;9.3;9.3;9…	ACGVSVK	Q6NUM9	G1A1S1V2C1K1					Yes
73340	901.525	P1T4L2R1;C1R5;A1P1T2K3E1;L1Q1K3E2;L3N1H2R1;V1L2Q1H2R1;A1P1Q1K1F1R2;G2P1V4L1Y1;G1S1P1V5F1;G1A1P1V5Y1;A1T2L2Q2K1;P1T3L1N1K2;P1V1T3Q1K2;S1P1T2L1Q1K2;K2E1R2W1;G1A1P1K3H2;G2P1T3L1K2;G1A1S1P1T2L1K2;A1T1L2N1D1K2;A3V1T2L1Q1K1;A2S2P1T1L1K2;P1Q1K3H2;G1A1P1V3T1L1F1;V5T2W1;S1V4T1L1W1;S2V3L2W1;A2S1P1V3L1F1;A1T2L3D1R1;G1T2L3E1R1;V1T2L2N2K1;S1T1L3N2K1;G1A2T2L2Q1K1;V2T2L1N1Q1K1;S1V1T1L2N1Q1K1;S2L3N1Q1K1;V3T2Q2K1…	0.3;0.3;0.3;0.3;0.3;0.3;0.3;0.3;0.3;0.3;0.3;0.3;0.3;0.3;0.3;0.3;0.8;0.8;0.8;0.8;0.8;1.4;1.4;1.4;1.4;1.4;1.4;0.8;0.8;0.8;0.8;0.8;0.8;0.8;0.8;0.8;0.8;0.8;0.8;0.8;0.8;0.8;0.8;0.8;1.4;0.8;0.8;0.8;0.8;0.8;0.8;0.8;0.8;1.4;1.4;0.8;1.4;0.8;1.4;0.8;0.8;1.4;1.4;0.8;1.4;1.4;1.4;1.4;1.4;0.8;0.8;0.8;0.8;0.8;0.8;0.8;0.8;0.8;0.8;0.8;1.9;1.9;1.9;1.9;1.9;1.9;1.9;1.9;1.9;1.9;1.9;1.9;1.9;1.9;1.9;1.9;1.9;1.9;1.9;1.9…	LLHNHLR	F5H604	L3N1H2R1					Yes
61716	914.526	G2P1T3L2R1;G1T1L3D1Q1R1;G2A1T1L2Q2K1;G2P1T2L1N1K2;G2P1V1T2Q1K2;G2S1P1T1L1Q1K2;G1L2N1D1Q1K2;G1V1L1D1Q2K2;G1P1D2K4;G1A1S1P1T2L2R1;A1T1L3N1D1R1;A1V1T1L2D1Q1R1;A1S1L3D1Q1R1;P1V2T2D1K1R1;S1P1V1T1L1D1K1R1;S2P1L2D1K1R1;G1T1L3N1E1R1;G1V1T1L2Q1E1R1;G1S1L3Q1E1R1;V1T1L2N3K1;S1L3N3K1;G1A2T1L2N1Q1K1;V2T1L1N2Q1K1;S1V1L2N2Q1K1;G1A2V1T1L1Q2K1;G1A2S1L2Q2K1;V3T1N1Q2K1;S1V2L1N1Q2K1;S1V3Q3K1;G1A1P1V1T2N1K2;G1A1S1P1T…	0.3;0.3;0.3;0.3;0.3;0.3;0.3;0.3;0.3;0.3;0.3;0.3;0.3;0.3;0.3;0.3;0.3;0.3;0.3;0.3;0.3;0.3;0.3;0.3;0.3;0.3;0.3;0.3;0.3;0.3;0.3;0.3;0.3;0.3;0.3;0.3;0.3;0.3;0.3;0.3;0.3;0.3;0.3;0.3;0.3;0.3;0.3;0.3;0.3;0.3;0.3;0.3;0.3;0.3;0.3;0.3;0.3;0.3;0.3;0.3;0.3;0.3;0.3;0.3;0.3;0.3;0.3;0.3;0.3;0.3;0.3;0.3;0.3;0.3;0.3;0.3;0.3;0.3;0.3;0.3;1.4;1.4;0.8;0.8;1.4;0.8;1.4;0.8;0.8;0.8;0.8;0.8;0.8;0.8;0.8;0.8;0.8;1.4;0.8;0.8…	ITIPLACK	Q9BX95	A1P1T1C1L3K1					Yes
13703	886.433	G3P1C1L1Q2K1;G2P2V1T2C1R1;G1P1V1C1L1D1Q1R1;G9A1K1R1;G2A1P1C1L1N1Q1K1;G2A1P1V1C1Q2K1;G2S1P2C1N1K2;G2A1T2C1L1K1H1;G1V1T1C1D1K2H1;G1S1C1L1D1K2H1;A1P1V2C1D1Q1R1;G1P1V1C1L1N1E1R1;G1P1V2C1Q1E1R1;G1A2P1C1L1N2K1;P1V2C1N3K1;G1A2P1V1C1N1Q1K1;G1P1L1N3K1M1;G1P1V1N2Q1K1M1;G2A2P1Q2K1M1;G1A2V1T2C1K1H1;G1A2S1T1C1L1K1H1;S1V2T1C1N1K1H1;S2V1C1L1N1K1H1;S2V2C1Q1K1H1;A1S1V1C1D1K2H1;A2S2P2V1C1R1;G1A3P1C1L1E1R1;A1P1V2C1…	0.3;0.3;0.3;0.3;0.3;0.3;0.3;0.3;0.3;0.3;0.3;0.3;0.3;0.3;0.3;0.3;0.3;0.3;0.3;0.3;0.3;0.3;0.3;0.3;0.3;0.3;0.3;0.3;0.3;0.3;0.3;0.3;0.3;0.3;0.3;0.3;0.3;0.3;0.3;0.3;0.3;0.3;0.3;0.3;0.3;0.3;0.3;0.3;0.3;0.3;0.3;0.3;0.3;0.3;0.3;0.3;0.3;0.3;0.3;0.3;0.3;0.3;0.3;0.3;0.3;0.3;0.3;0.3;0.3;0.3;0.3;0.3;0.3;0.3;0.3;0.3;0.3;0.3;0.3;0.3;0.3;0.3;0.3;0.3;0.3;0.3;0.3;0.3;0.3;0.3;0.3;0.3;0.3;0.3;0.3;0.3;0.3;1.4;1.4;1.4…	CSASPPLR	P46013	A1S2P2C1L1R1					Yes
36477	833.411	G4C1L1D1K2;G1P4N1Q2;G4A2T1C1L1K1;G3V2T1C1N1K1;G3S1V1C1L1N1K1;G3S1V2C1Q1K1;G3A1V1C1D1K2;G4V1C1K2E1;G4T1L1N1K1M1;G4V1T1Q1K1M1;G4S1L1Q1K1M1;G1P3T2Q1H1;P2L1D1Q2H1;G1S1V3C1D1R1;G2V2T1D1M1R1;G2S1V1L1D1M1R1;A1P4N2Q1;G3A3V1T1C1K1;G3A3S1C1L1K1;G2A1S1V2C1N1K1;G3A1V1T1N1K1M1;G3A1S1L1N1K1M1;G3A1S1V1Q1K1M1;G3A2D1K2M1;A1P3T2N1H1;A1S1P3T1Q1H1;P2L1N1Q1E1H1;P1T2L1E1H2;G4P2V1F2;G1A1S1V2D1M1R1;G2S1V2E1M1R1;G3P1V2Y1…	0.3;0.3;0.3;0.3;0.3;0.3;0.3;0.3;0.3;0.3;0.3;0.3;0.3;0.3;0.3;0.3;0.3;0.3;0.3;0.3;0.3;0.3;0.3;0.3;0.3;0.3;0.3;0.3;0.3;0.3;0.3;0.3;0.3;0.3;0.3;0.3;0.3;0.3;0.3;0.3;0.3;0.3;1.5;1.5;1.5;0.9;0.9;0.9;0.9;0.9;1.5;1.5;1.5;1.5;0.9;0.9;0.9;0.9;0.9;0.9;0.9;0.9;1.5;1.5;1.5;1.5;0.9;0.9;0.9;0.9;0.9;0.9;0.9;0.9;0.9;1.5;1.5;1.5;1.5;1.5;1.5;1.5;0.9;1.5;1.5;1.5;1.5;1.5;0.9;0.9;0.9;0.9;0.9;0.9;0.9;0.9;1.5;1.5;1.5;1.5…	EWAGMLK	O60662	G1A1L1K1E1M1W1					Yes
133877	847.48	T1L2D1K2M1;A2T2L2K1M1;V1T1L1K2E1M1;S1L2K2E1M1;P2V1L2F1Y1;G1T2C1L3K1;A1V1T2C1L2K1;A1S1T1C1L3K1;V4T2C1K1;S1V3T1C1L1K1;S2V2C1L2K1;G1V2T2L1K1M1;G1S1V1T1L2K1M1;G1S2L3K1M1;A1V3T2K1M1;A1S1V2T1L1K1M1;A1S2V1L2K1M1;C1K3R1W1;A1P4L1K1E1;P4T1L2N1;P4V1T1L1Q1;S1P4L2Q1;S2V4K1M1;L1K2H2W1;G2P4T1L2;G1T1C1K2R2;G1A1P4V1T1L1;P4V2D1K1;T1L3N1Q1F1;V1T1L2Q2F1;S1L3Q2F1;P1T1L1D1K2F1;A1S1C1K2R2;P1T1L2N1K1Y1;P1V1T1L1Q1K1Y1;S1…	0.3;0.3;0.3;0.3;0.3;0.3;0.3;0.3;0.9;0.9;0.9;0.9;0.9;0.9;0.9;0.9;0.9;1.5;2;2;2;2;2;2;3.2;3.2;3.2;3.2;3.2;3.2;3.2;3.2;3.2;3.2;3.2;3.2;3.2;3.2;3.2;3.2;3.2;3.2;3.2;3.2;3.2;3.2;3.2;3.2;3.9;3.9;4.4;4.4;4.4;4.4;4.4;4.4;4.4;4.4;4.4;4.4;4.4;4.4;4.4;4.4;4.4;4.4;4.4;4.4;4.4;4.4;4.4;4.4;4.4;4.4;4.4;4.4;4.4;4.4;4.4;4.4;4.4;4.4;4.4;4.4;5;5;5;5;5.6;5.6;5.6;5.6;5.6;5.6;5.6;5.6;5.6;5.6;5.6;5.6;5.6;5.6;5.6;5.6;5.6…	VFNIDLK	Q16666	V1L2N1D1K1F1					Yes
75018	800.476	G5L1K3;G2S1V3K1R1;G4A1V1K3;G3V1Q1K3;G3T1L2K1R1;G3L1N1K3;G2A1V1T1L1K1R1;G2A1S1L2K1R1;G1V2D1K2R1;G2A1V1N1K3;G1A2V2T1K1R1;G1A2S1V1L1K1R1;S1V3N1K1R1;G2A4K3;A3S1V2K1R1;G1T1R4;A1S1R4;G1T1L2N1K1R1;G1V1T1L1Q1K1R1;G1S1L2Q1K1R1;G1L1N2K3;G1V1N1Q1K3;A1V1T1L1N1K1R1;A1S1L2N1K1R1;A1V2T1Q1K1R1;A1S1V1L1Q1K1R1;S2P1V1K2R1;A2L1D1K2R1;G1A1L1K2E1R1;A1V1N2K3;G1A3Q1K3;A4T1L1K1R1;A2V1K2E1R1;A4N1K3;C1L5N1;V1C1L4Q1;A1L4Q1M…	0.3;0.3;0.3;1.6;1.6;1.6;1.6;1.6;1.6;1.6;1.6;1.6;1.6;1.6;1.6;0.9;0.9;2.8;2.8;2.8;2.8;2.8;2.8;2.8;2.8;2.8;2.8;2.8;2.8;2.8;2.8;2.8;2.8;2.8;2.2;2.2;2.2;2.2;2.2;4.1;4.1;4.1;3.4;3.4;3.4;3.4;3.4;3.4;3.4;4.1;4.7;4.7;4.7;4.7;4.7;4.7;5.9;5.9;6.6;6.6;6.6;6.6;6.6;5.9;5.9;5.9;5.9;5.9;7.2;7.2;7.2;7.2;7.2;7.8;7.8;7.8;7.8;7.8;7.2;7.2;7.2;7.2;9.1;9.1;8.4;8.4;8.4;8.4;8.4;9.6;9.6;10.3;10.3;9.6;9.6;10.3;9.6;9.6;10.9…	LNNSIIK	REV__Q9H9A6	S1L3N2K1					Yes
141538	936.471	S1T4D1R2;G6S1P3V2;G6V1T2K1F1;G6S1T1L1K1F1;S2T3E1R2;G5V1D1K2Y1;G5A1S2L1K1F1;G1S1P1N2H1R2;G1S2T1H2R2;G4S1V2N1K1Y1;G1P2C1L1K1H1W1;G1P4M1R1W1;P1T1C1K1F1R1W1;G4A2S2V1K1F1;A1P1C1L2H2F1;C1Q1K2H1F2;A1S3H2R2;A1P2V1C1K1H1W1;T1L2M1H2W1;A2P2K1M1H1W1;A1T1C2Q1K2R1;G6A1T1L1K1Y1;G5A1S1V1T1K1F1;G5A2V1T1K1Y1;G5A2S1L1K1Y1;G4A3S1V1K1Y1;P1T1C1L3D1Y1;G1A2T1C2K2R1;A3S1C2K2R1;G1C2D1K3R1;V2T2C2R2;S1V1T1C2L1R2;S2C2L2R2;G1…		WAEQYLK	P30040	A1L1Q1K1E1Y1W1					Yes
1V1T5D1K1;A1S1T4L1D1K1;G2P3N1D1K1R1;A3V1T6;A3S1T5L1;G2P1T1L1N2K1H1;G2V1T3K1H2;G2S1T2L1K1H2;P2T1C1L2F2;G1A2P1N1D1K2H1;A2S2V1T1K1H2;A2S3L1K1H2;A6V1Q2H1;G1P4V1C1D1R1;G1T3C1L1R1W1;G1A1P2C1L1D1K1H1;V1T1C1L2D1H2;S1C1L3D1H2;G1C1L1N1Q2K1F1;A1P1T1C1L1N1R1Y1;G1T2C1N1K2W1;A1V1T3C1R1W1;A1S1T2C1L1R1W1;G1A3P2T1C1L1H1;V2T1C1L1E1H2;S1V1C1L2E1H2;A1T1L2D1M1H2;A1V1C1N1Q2K1F1;S1P1C1N2K2F1;A1S1T1C1N1K2W1;A2T3M1R1W1;A…	0.3;0.3;0.3;0.3;0.3;0.3;0.3;0.3;0.3;0.3;0.3;0.3;0.3;0.3;0.3;0.3;0.3;0.3;0.3;0.3;0.3;0.3;0.3;0.3;0.3;0.3;0.8;0.8;0.8;0.8;0.8;0.8;0.8;0.8;1.4;0.8;0.8;0.8;0.8;0.8;0.8;0.8;0.8;0.8;0.8;0.8;0.8;1.4;1.4;1.4;1.4;1.4;1.4;1.4;1.4;1.4;1.4;0.8;0.8;0.8;0.8;0.8;0.8;1.4;0.8;0.8;1.4;1.4;1.4;1.4;0.8;1.4;1.4;1.4;0.8;0.8;0.8;0.8;0.8;1.4;1.4;1.4;1.4;1.4;0.8;0.8;0.8;1.4;1.4;1.4;1.4;1.4;1.4;1.4;1.4;0.8;0.8;0.8;0.8;1.4…										Yes
112206	870.398	P3C2L2E1;S1P1T5Y1;A1P2T1L1D1E2;G1P2T1L1E3;A1T5E1F1;T3K1E2Y1;A1P2V1T1E3;A1S1P2L1E3;A1P1D1E1H1F1R1;G1P1E2H1F1R1;P1L1N3H1Y1;G1A2P1Q2H1Y1;V1T2N1H2Y1;S1T1L1N1H2Y1;S1V1T1Q1H2Y1;S2L1Q1H2Y1;A1T1D1K1H2Y1;G1T1K1E1H2Y1;A3T2H2Y1;A1S1K1E1H2Y1;G7P2K1M1;P4T2M2;G4S1V3C1H1;G5V2T1M1H1;G5S1V1L1M1H1;G2P1T1Q2H1F1;S1P2D1H1R1Y1;N1Q2R1Y2;G2A1P1Q3W1;G1T1D1Q1K1H1W1;S1P2N1D1R1W1;G4A1S1V2M1H1;G1A1P1T1N1Q1H1F1;G1A1S1P1Q2H1F1…	0.3;0.3;0.3;0.3;0.3;0.3;0.3;0.3;0.3;0.3;0.3;0.3;0.3;0.3;0.3;0.3;0.3;0.3;0.3;0.3;0.3;0.3;0.3;0.3;0.3;0.3;0.3;0.3;0.3;0.3;0.3;0.3;0.3;0.3;0.3;0.3;0.3;0.3;0.3;0.3;0.3;0.3;0.3;0.3;0.3;0.3;0.3;0.3;0.3;0.3;0.3;0.3;0.3;0.3;0.3;0.3;0.3;0.3;0.3;0.3;1.5;1.5;1.5;1.5;1.5;1.5;1.5;1.5;1.5;1.5;1.5;1.5;1.5;1.5;1.5;1.5;1.5;1.5;1.5;1.5;1.5;0.8;1.5;0.8;0.8;0.8;0.8;0.8;0.8;1.5;0.8;1.5;1.5;0.8;0.8;0.8;0.8;0.8;0.8;1.5…	SFMMEVK	Q7Z6E9	S1V1K1E1M2F1					Yes
105793	965.512	P4T3Q1K1;G2P1V1T1L2F1Y1;G2S1P1L3F1Y1;G2V1K1M1R2Y1;G2A1P1L3Y2;S3V2T1K2M1;S4V1L1K2M1;V2C1K3M2;G1L1K3M3;P2T1L1K1H3;G1P1V3T2F2;G1S1P1V2T1L1F2;G1S2P1V1L2F2;G1A2L3D1F2;V2L2N1D1F2;V3L1D1Q1F2;G2A1L3E1F2;P1V3D1K1F1Y1;G1A2P1V1L2Y2;P1V3L1N1Y2;P1V4Q1Y2;V4T2Y1W1;S1V3T1L1Y1W1;S2V2L2Y1W1;A1V1K3M3;A1S1P1V3T1F2;A1S2P1V2L1F2;A3V1L2D1F2;G1A2V1L2E1F2;V3L1N1E1F2;V4Q1E1F2;A2P1V3T1F1Y1;A3P1V2L1Y2;A3V2L1E1F2;G1A1P1V2T1L…	0.3;0.3;0.3;0.3;0.3;0.3;0.3;0.3;0.3;0.3;0.3;0.3;0.3;0.3;0.3;0.3;0.3;0.3;0.3;0.3;0.3;0.3;0.3;0.3;0.3;0.3;0.3;0.3;0.3;0.3;0.3;0.3;0.3;0.3;0.3;0.3;0.3;0.7;0.7;0.7;0.7;0.7;0.7;0.7;0.7;0.7;0.7;0.7;0.7;0.7;0.7;1.3;1.3;1.3;0.7;0.7;0.7;1.3;1.3;1.3;0.7;0.7;0.7;1.3;1.3;1.3;0.7;1.3;0.7;1.3;0.7;0.7;0.7;0.7;1.3;0.7;1.3;1.3;0.7;0.7;1.3;1.3;0.7;1.3;1.3;1.3;0.7;1.3;1.3;1.3;0.7;1.3;1.3;1.3;1.3;1.3;1.3;1.3;1.3;1.3…	RKFEQMK	P11940	Q1K2E1M1F1R1					Yes
38181	871.459	G4L1Q3K1;G3P1T2L1N1R1;G2L2N1D1Q1R1;G3A1L1N1Q2K1;G3A1V1Q3K1;G3P1T1N2K2;G3S1P1N1Q1K2;G2A1P1V1T2N1R1;G2A1S1P1T1L1N1R1;G1A1L2N2D1R1;G2A2P1T1D1K1R1;G1S1P1V1N1D1K1R1;G2L2N2E1R1;G2V1L1N1Q1E1R1;G2V2Q2E1R1;G3A1P1T1K1E1R1;G1V1L1N4K1;G2A2L1N2Q1K1;G1V2N3Q1K1;G2A2V1N1Q2K1;G2A1S1P1N2K2;G2A1S2T1K2H1;T2L2M1F2;G2A4P1T2R1;G1A2S1P1V1T1N1R1;G1A2S2P1L1N1R1;A2V1L1N2D1R1;G1A4L1D1Q1R1;A2V2N1D1Q1R1;G1A3S1P1D1K1R1;G1A1V1L…	0.3;0.3;0.3;0.3;0.3;0.3;0.3;0.3;0.3;0.3;0.3;0.3;0.3;0.3;0.3;0.3;0.3;0.3;0.3;0.3;0.3;0.3;0.3;0.3;0.3;0.3;0.3;0.3;0.3;0.3;0.3;0.3;0.3;0.3;0.3;0.3;0.3;0.3;0.3;0.3;0.3;0.3;0.3;0.3;0.3;0.3;0.3;0.3;0.3;0.3;0.3;0.3;0.3;0.3;0.3;0.3;0.3;0.3;0.3;0.3;0.3;0.3;0.3;0.3;0.3;0.3;0.3;0.3;0.3;0.3;1.5;1.5;1.5;1.5;1.5;1.5;1.5;1.5;1.5;1.5;1.5;1.5;1.5;1.5;1.5;0.8;0.8;0.8;0.8;0.8;1.5;0.8;0.8;0.8;1.5;1.5;0.8;1.5;0.8;1.5…	FFIGFGGK	Q9H477	G3L1K1F3					Yes
26323	788.428	V3M1R1W1;G2S1T1R3;G1A1S2R3;V1C1L2R1W1;A1L2M1R1W1;V1K2M1H1F1;G1P1T1C1K2R1;C1L2E1R2;A2C1L1Q1K1R1;A1S1P1C1K2R1;L1N1Q1K1M1R1;S1T1N1R3;S2Q1R3;A1P1L1F1R1W1;G3S2V3K1;P1C1K3W1;A2K2W2;V1Q2K1M1R1;G1V1C1L1N1K1R1;G1V2C1Q1K1R1;G1A3C1L1K1R1;A1V2C1N1K1R1;A4V1C1K1R1;A5K1M1R1;G2A2S2V1L1K1;G2L1Q1K1M1R1;V1L1D1M1R2;G1A1L1N1K1M1R1;G1A1V1Q1K1M1R1;V2E1M1R2;G4S1T1L2K1;A2V1N1K1M1R1;G3A1V2T2K1;G3A1S2L2K1;G2A2S1V2T1K1;G1S2…	0.4;1.6;1.6;1.6;1.6;1.6;2.2;2.2;2.2;2.2;2.2;2.9;2.9;2.2;2.9;2.9;2.2;2.2;3.5;3.5;3.5;3.5;3.5;3.5;4.2;3.5;3.5;3.5;3.5;3.5;4.2;3.5;4.2;4.2;4.2;4.2;4.2;4.2;4.2;4.2;4.7;5.4;5.4;4.7;4.7;4.7;5.4;5.4;5.4;5.4;5.4;5.4;5.4;5.4;5.4;5.4;5.4;5.4;5.4;5.4;5.4;5.4;5.4;5.4;5.4;5.4;5.4;5.4;5.4;5.4;5.4;5.4;5.4;5.4;5.4;5.4;5.4;5.4;6;6;6;6;6;6;6;6;6;6;6.7;6.7;6.7;6.7;6.7;6.7;6.7;6.7;6.7;6.7;6.7;6.7;6.7;6.7;6.7;6.7;6.7…	EELLGTK	P82673	G1T1L2K1E2					Yes
16555	901.382	G9A2L1D1;G8V2N1D1;G1P2V2T1C1D2;G2V1T4C1Y1;G1C3L2K1Y1;G8A3V1D1;A1S1P2V2C1D2;G1S1P2V2C1D1E1;G1P3V2C2M1;G2P2V1T1D1E1M1;G2S1P2L1D1E1M1;G2P3C1L1M2;G1S2V1T3C1F1;G1S3T2C1L1F1;V2T1C3K1F1;S1V1C3L1K1F1;G2S1T4M1F1;A1V1C3L1K1Y1;S2V1T1C1D1K1Y1;S3C1L1D1K1Y1;G4T1C1K1H1W1;G2S1P2V1E2M1;G1A1P3V1C1M2;A1S3V1T2C1F1;A1S4T1C1L1F1;A1V1T1C2K1M1F1;C1D1K2M2F1;A2S2V1T2C1Y1;S3V1C1K1E1Y1;G3A1S1C1K1H1W1;G4P1W3;G1A2P3M3;A2S3T2M…		DFYDSAGK	P42785	G1A1S1D2K1F1Y1					Yes
;G1S1P2T2L1D2;P1V1T1L1D3Q1;S1P1L2D3Q1;A1S1P2V1T2D2;A1S2P2T1L1D2;P1V2T1D2Q1E1;S1P1V1L1D2Q1E1;P2V1C1L1D1Q1M1;G1A1S1T5Y1;A2P2V1C2L1E1;P2V1C1L1N1E1M1;P2V2C1Q1E1M1;G1S2P1D1H1F1R1;V1N1D2H1F1R1;T1C1K2E1M1Y1;T2Q1K1M2Y1;G2L1N2Q1H1Y1;G2V1N1Q2H1Y1;G1A1S1P1D1H1R1Y1;A3P2C1L1E1M1;G2A2T1N1Q1H1F1;G1S1V1N2Q1H1F1;G2A2S1Q2H1F1;G1A1N2D1K1H1F1;G1A1L1N3H1Y1;G1A1V1N2Q1H1Y1;G2A3Q2H1Y1;G1S3K1H2Y1;P2T1M1F2Y1;G1A3S1N1Q1H1F…	0.3;0.3;0.3;0.3;0.3;0.3;0.3;0.3;0.3;0.3;0.3;0.3;0.3;0.3;0.3;0.3;0.3;0.3;0.3;0.3;0.3;0.3;0.3;0.3;0.3;0.3;0.3;0.3;0.3;0.3;0.3;0.3;0.3;0.3;0.3;0.3;0.3;0.3;0.3;0.3;0.3;0.3;0.3;0.3;0.3;0.3;0.3;0.3;0.3;0.3;0.3;0.3;0.3;0.3;0.3;0.3;0.3;0.3;0.3;0.3;0.3;0.3;0.3;0.3;0.3;0.3;0.3;0.3;0.3;0.3;1.4;1.4;1.4;1.4;1.4;1.4;1.4;1.4;1.4;1.4;1.4;1.4;0.8;1.4;1.4;1.4;1.4;1.4;1.4;1.4;1.4;1.4;1.4;1.4;1.4;1.4;1.4;1.4;1.4;1.4…										Yes
131807	839.45	G5P1V1L2N1;T1D1H1R3;G5A3P1L2;G4A1P1V2L1N1;S1E1H1R3;G3A2P1V3N1;G3A5P1V2;G5P1V2L1Q1;G4A1P1V3Q1;G4A4P1V1L1;G2S2V4H1;G3P1V3Q2;G3V2T2L1H1;G3S1V1T1L2H1;G3S2L3H1;G3A3P1V1L1Q1;G2A1S1V2T1L1H1;G1A2S2V2L1H1;G7P1V1L2;G3P1V1L2N2;G4A2P1L2Q1;G3P1V2L1N1Q1;G4A1P2V1T1K1;G3A3P1L2N1;G2A1P1V3N1Q1;G3A2S1P2V1K1;G2A1V3T2H1;G2A1S2V1L2H1;G1S1V3D1K1H1;G2A4P1V1L1N1;G1A2P1V3N2;G2A4P1V2Q1;G1A2S1V3T1H1;S2V4N1H1;G1A5P1V2N1;A3S2…	0.3;0.3;0.3;0.3;0.3;0.3;0.3;0.3;0.3;0.3;0.3;1.5;1.5;1.5;1.5;1.5;1.5;1.5;0.9;1.5;1.5;1.5;1.5;1.5;1.5;1.5;1.5;1.5;1.5;1.5;1.5;1.5;1.5;1.5;1.5;1.5;1.5;0.9;1.5;0.9;1.5;1.5;1.5;2.7;2.7;2.7;2.7;2.7;2.7;2.7;2.7;2.7;2.7;2.7;2.7;2.7;2.7;2.7;2.7;2.7;2.7;2.7;2.7;2.7;2.7;2.7;2.7;2.7;2.7;2.7;2.7;2.7;2.7;2.7;2.7;2.7;2.7;2.7;2.7;2.7;2.7;2.7;2.7;2.7;2.7;2.7;2.7;2.1;2.1;2.7;2.7;2.7;2.7;2.7;2.7;2.7;2.7;2.7;2.7;2.7…	VASPGPQGK	Q96AE7	G2A1S1P2V1Q1K1					Yes
36641	907.465	G3S1V1T4K1;G3S2T3L1K1;G2V1T1C2L1K2;G2S1C2L2K2;G4T2F1R2;G2A1S2V1T3K1;G2A1S3T2L1K1;G1A1V2T1C2K2;G1A1S1V1C2L1K2;G1S3V1T1D1K2;G1S4L1D1K2;G2A1T1C1L1K2M1;G5P1N1K2H1;G3A1S1T1F1R2;G2C1L3F1W1;G1A2S3V1T2K1;G1A2S4T1L1K1;S4V2T1N1K1;A2S1V2C2K2;A1S4V1D1K2;G1A2V1T1C1K2M1;G1A2S1C1L1K2M1;S1V2C1N1K2M1;G1V1T1N1K2M2;G1S1L1N1K2M2;G1A1D1K3M2;G2K3E1M2;G1A1V1C1L2F1W1;A3S4V1T1K1;A3S5L1K1;A3S1V1C1K2M1;G1A3T1K2M2;A1S1V1N1K…	0.3;0.3;0.3;0.3;0.3;0.3;0.3;0.3;0.3;0.3;0.3;0.3;0.3;0.3;0.3;0.3;0.3;0.3;0.3;0.3;0.3;0.3;0.3;0.3;0.3;0.3;0.3;0.3;0.3;0.3;0.3;0.3;0.3;0.3;0.3;0.3;0.3;0.3;0.3;0.3;0.3;0.3;0.3;0.3;0.3;0.3;0.3;0.3;0.3;0.3;0.3;0.3;0.3;0.3;0.3;0.3;0.3;0.3;0.3;0.3;0.3;0.3;1.4;1.4;1.4;1.4;1.4;1.4;1.4;1.4;1.4;1.4;1.4;1.4;1.4;1.4;1.4;1.4;1.4;1.4;0.8;1.4;1.4;0.8;1.4;1.4;0.8;1.4;1.4;1.4;1.4;1.4;1.4;1.4;1.4;1.4;0.8;1.4;1.4;1.4…	EYDQLLK	Q9UHQ4	L2D1Q1K1E1Y1					Yes
85478	821.393	G3P3L1N2;G3S1P2T1L1H1;G2P1L2N1D1H1;G3T1Q2K1F1;G2S1P1T2F1R1;G1T1L1N1D1F1R1;G2A1P3V1N2;G2A1S2P2L1H1;G1A1P1V1L1N1D1H1;G2A1T1N1Q1K1F1;G2A1S1Q2K1F1;G1N2D1K2F1;A1V1T1N1D1F1R1;A1S1L1N1D1F1R1;A2D2K1F1R1;G1V1T1N1E1F1R1;G1S1L1N1E1F1R1;G2K1E2F1R1;G1L1N3K1Y1;G1V1N2Q1K1Y1;S3V1T1R1W1;S4L1R1W1;V1C1K1M1R1W1;G2A4P3N1;G1A4P1L1D1H1;A2P1V2N1D1H1;G1A2T1N2K1F1;S1V1N3K1F1;G1A2S1N1Q1K1F1;A2S3P1F1R1;A4T1D1F1R1;G1A3T1E1F1…	0.3;0.3;0.3;0.3;0.3;0.3;0.3;0.3;0.3;0.3;0.3;0.3;0.3;0.3;0.3;0.3;0.3;0.3;0.3;0.3;0.3;0.3;0.3;0.3;0.3;0.3;0.3;0.3;0.3;0.3;0.3;0.3;0.3;0.3;0.3;0.3;0.3;0.3;0.3;0.3;0.3;0.3;0.3;0.3;0.3;0.3;0.3;0.3;0.3;0.3;0.3;0.3;0.3;0.3;0.3;0.3;0.3;0.3;0.3;0.3;0.3;0.3;0.3;0.3;0.3;0.3;0.3;0.3;0.3;0.3;0.3;0.3;0.3;1.6;1.6;1.6;1.6;1.6;1.6;1.6;1.6;1.6;1.6;1.6;1.6;1.6;1.6;1.6;1.6;1.6;1.6;1.6;0.9;0.9;0.9;0.9;1.6;1.6;1.6;1.6…	MVGAMWK	Q9H3G5	G1A1V1K1M2W1					Yes
54195	915.518	G1T2L2Q2R1;A1T2L2N1Q1R1;A1V1T2L1Q2R1;A1S1T1L2Q2R1;P1V1T3N1K1R1;S1P1T2L1N1K1R1;S1P1V1T2Q1K1R1;S2P1T1L1Q1K1R1;A1P1T2D1K2R1;G1P1T2K2E1R1;T1L2E2R2;G1P1Q1F1R3;S1P1T1N2K3;A2D1Q2K3;G1A1Q2K3E1;G4P1V3K1F1;A3P1T3K1R1;A2T1L1Q1K1E1R1;A1S1P1T1K2E1R1;L1N1K2E2R1;V1Q1K2E2R1;G2P1K2H2R1;A1P1N1F1R3;A2N1Q1K3E1;G1T1L1N1Q2K2;G1V1T1Q3K2;G1S1L1Q3K2;L1D1Q1K2E1R1;D1K1R3W1;A1T1L1N2Q1K2;A1V1T1N1Q2K2;A1S1L1N1Q2K2;A1S1V1Q3K2;…	0.3;0.3;0.3;0.3;0.3;0.3;0.3;0.3;0.3;0.3;0.3;0.3;0.3;0.3;0.3;0.3;0.3;0.3;0.3;0.3;0.3;0.3;0.3;0.3;0.3;0.3;0.3;0.3;0.3;0.3;0.3;0.3;0.3;0.3;0.3;0.3;0.3;0.8;0.8;1.4;1.4;0.8;0.8;1.4;0.8;0.8;0.8;0.8;0.8;0.8;0.8;0.8;0.8;0.8;0.8;0.8;0.8;0.8;0.8;0.8;0.8;0.8;0.8;0.8;0.8;0.8;0.8;0.8;0.8;0.8;0.8;0.8;0.8;0.8;0.8;0.8;0.8;0.8;1.4;1.4;0.8;0.8;0.8;0.8;0.8;0.8;0.8;0.8;0.8;0.8;0.8;0.8;1.4;0.8;0.8;1.4;1.4;0.8;0.8;0.8…	HVTYVVAK	Q8IY81	A1V3T1K1H1Y1					Yes
18273	928.454	G3P1T1N1D1R2;G3L1N3Q1R1;G3V1N2Q2R1;G4A2Q3R1;G2A1S1P1N1D1R2;C1L2D1F1R1Y1;G1P3V2C1N1F1;G2P3L1N1M1F1;G2A1L1N4R1;G2A1V1N3Q1R1;G3A3N1Q2R1;T1L1D1M1F2R1;G1A1C1L1Q1K1F1Y1;G1S1P1C1K2F1Y1;V1C1L1E1F1R1Y1;G1A2V1N4R1;G2A4N2Q1R1;V1T1E1M1F2R1;S1L1E1M1F2R1;G1A2M2H1R2;A2C1L1N1K1F1Y1;A2V1C1Q1K1F1Y1;V1L1Y2W2;G1A1P2F4;G1A5N3R1;G3S1P1D1Q1R2;G3S1P1N1E1R2;G1V2C2H1R2;G2C1L1M1H1R2;G2P2V1T1C1L1W1;G2S1P2C1L2W1;G2A2P3C1L1F1…		DLDIYYK	Q92878	L2D2K1Y2					Yes
D2K2;G1A2P1D2Q1K2;G2A1V1L1Q3E1;G2P1V1T1N1Q1K1E1;G2S1P1L1N1Q1K1E1;G2S1P1V1Q2K1E1;G3P1Q1K2E2;G2A2T4L1H1;G1S2V1T2L1Q1H1;V1C2L2N1K1H1;G1A1V1T3D1K1H1;G1A1S1T2L1D1K1H1;V2C2L1Q1K1H1;S1V1T1D2K2H1;S2L1D2K2H1;G2V1T3K1E1H1;G2S1T2L1K1E1H1;A1S2P2V1T1D1R1;A3P1T1L1D2R1;G1S2P2V1T1E1R1;G1S3P2L1E1R1;G1A2P1T1L1D1E1R1;P1V2T1N1D1E1R1;S1P1V1L1N1D1E1R1;S1P1V2D1Q1E1R1;A1P1V1D2K1E1R1;G2A1P1T1L1E2R1;G1P1V1D1K1E2R1;S3T2K1R…	0.3;0.3;0.3;0.3;0.3;0.3;0.3;0.3;0.3;0.3;0.3;0.3;0.3;0.3;0.3;0.3;0.3;0.3;0.3;0.3;0.3;0.3;0.3;0.3;0.3;0.3;0.3;0.3;0.3;0.3;0.3;0.3;0.3;0.3;0.3;0.3;0.3;0.3;0.3;0.3;0.3;0.3;0.3;0.3;0.3;0.3;0.3;0.3;0.3;0.3;0.3;0.3;0.3;0.3;0.3;0.3;0.3;0.3;0.3;0.3;0.3;0.3;0.3;0.3;0.3;0.3;0.3;0.3;0.3;0.3;0.3;0.3;0.3;0.3;0.3;0.3;0.3;0.3;1.4;1.4;1.4;1.4;1.4;1.4;1.4;1.4;1.4;1.4;1.4;1.4;1.4;1.4;1.4;1.4;1.4;1.4;1.4;1.4;1.4;1.4…										Yes
52936	931.466	G1T1L1D2Q1K1R1;G2T2L1N2Q1K1;G2V1T2N1Q2K1;G2S1T1L1N1Q2K1;G2S1V1T1Q3K1;G2S2L1Q3K1;G2A1T1D1Q2K2;G1N1D2Q1K3;G2A2P1T4R1;G1S1P1V1T3N1R1;G1S2P1T2L1N1R1;V2T2N1D1Q1R1;S2L2N1D1Q1R1;S1V2T1D1Q2R1;S2V1L1D1Q2R1;P1V1C2L1N1K1R1;A1T1L1N1D2K1R1;P1V2C2Q1K1R1;A1V1T1D2Q1K1R1;A1S1L1D2Q1K1R1;G2A1T2L1Q1E1R1;G2S1P1T2K1E1R1;G1T1L1N1D1K1E1R1;G1V1T1D1Q1K1E1R1;G1S1L1D1Q1K1E1R1;G1P1C1L1Q1K1M1R1;G1S1D1R3W1;G1A1T2L1N3K1;G1A1V1T…		HPDWLHK	Q07864	P1L1D1K1H2W1					Yes
;S1P3C1L1R1Y1;G3S4P1V3;G3A2S1V3T1D1;G2S2V4N1D1;G4A1S1V3T1E1;G4A1S2V2L1E1;S1P4V2C1H1;G1P4V1T1M1H1;P2V1C1N1Q1K1F1;G1P2Q2K1M1F1;A1T1C1L2Q1H1F1;P1V1T2C1K1H1F1;S1P1T1C1L1K1H1F1;A1P2C1L1E1F1R1;S1P3T1M1F1R1;A1S2N2Q1R2;A1P1T1C1L1K1H1Y1;L2Q2M1H1Y1;A1P3T1M1R1Y1;G2A3S2V3D1;G3A2S2V3E1;A3P2C1Q1K1F1;A1P2N1Q1K1M1F1;A1P1T2K1M1H1F1;L1Q1K1E1M1H1F1;P1K2E1M1H1Y1;P2V1T1F1W2;S1P2L1F1W2;A1P2L1Y1W2;G1P1T1C2L4;T1L3D3K1;A…	0.3;0.3;0.3;0.3;0.3;0.3;0.3;0.3;0.3;0.3;0.3;0.3;0.3;0.3;0.3;0.3;0.3;0.3;0.3;0.3;0.3;0.3;0.3;0.3;0.3;0.3;0.3;0.3;0.3;0.3;0.3;0.3;0.3;0.3;0.3;0.3;0.3;0.3;0.3;0.3;0.3;0.3;0.3;0.3;0.3;0.3;0.3;0.3;0.3;0.3;0.3;0.3;0.3;0.3;0.3;0.3;0.3;0.3;0.3;0.3;0.3;0.3;0.3;0.3;0.3;0.3;0.3;0.3;0.3;0.3;0.3;0.3;0.3;0.3;0.3;0.3;0.3;0.3;0.3;0.3;0.3;0.3;0.3;0.3;0.3;0.3;0.3;0.3;0.3;0.3;0.3;0.3;0.3;0.3;0.3;0.3;0.3;0.3;0.3;0.3…										Yes
30225	931.451	G5P1T2C1L2;G4C1L3D1Q1;G4A1P1V1T2C1L1;G3A1C1L3N1D1;G3A1V1C1L2D1Q1;G1P5D1Q2;G3P1V2T1C1D1K1;G3S1P1V1C1L1D1K1;G4C1L3N1E1;G4P1T1L1D1K1M1;C1N1Q3R2;G3A2P1V2T2C1;G3A2S1P1V1T1C1L1;G3A2S2P1C1L2;G2S1P1V3T1C1N1;G2A2V1C1L2N1D1;G1V3C1L1N2D1;G2A2V2C1L1D1Q1;A1P5N1D1Q1;G1V4C1N1D1Q1;G2A1S1P1V2C1D1K1;G3A1V1C1L2N1E1;G3S1P1V2C1K1E1;G4A2P1T2L1M1;G2V1L2N2D1M1;G3A2L2D1Q1M1;G2V2L1N1D1Q1M1;G2V3D1Q2M1;G3A1P1V1T1D1K1M1;G3A1…		ELGFSSHR	Q9H0A0	G1S2L1E1H1F1R1					Yes
1C1K2;G5L1Q2K1M1;G3S1P1V2T1C1R1;G2V2C1L1N1D1R1;G2V3C1D1Q1R1;G4A1C1L2E1R1;G3L2N1D1M1R1;G3A1V1C1L1N2K1;G4A3C1L1Q1K1;G3A1V2C1N1Q1K1;G4A2S1P1C1K2;G4A1L1N1Q1K1M1;G4A1V1Q2K1M1;G4S1P1N1K2M1;G1A1P3T1Q2H1;P3N1D1Q1K1H1;P2T2D1K1H2;G2A1S2P1V2C1R1;G1A1V3C1N1D1R1;G3A2V1C1L1E1R1;G2V3C1N1E1R1;G3A1S1P1V1T1M1R1;G2A1V1L1N1D1M1R1;G2A1V2D1Q1M1R1;P1Q3E1F1R1;T1Q3K1H1Y1;G3L1F1R1Y2;T1N1Q3K1W1;S1Q4K1W1;G4V1T1L1W2;G4S1L2W2…	0.3;0.3;0.3;0.3;0.3;0.3;0.3;0.3;0.3;0.3;0.3;0.3;0.3;0.3;0.3;0.3;0.3;0.3;0.3;0.3;0.3;0.3;0.3;0.3;0.3;0.3;0.3;0.3;0.3;0.3;0.3;0.3;0.3;0.3;0.3;0.3;0.3;0.3;0.3;0.3;0.3;0.3;0.3;0.3;0.3;0.3;0.3;0.3;0.3;0.3;0.3;0.3;0.3;0.3;0.3;0.3;0.3;0.3;0.3;0.3;0.3;0.3;0.3;0.3;0.3;0.3;0.3;0.3;0.3;0.3;0.3;0.3;0.3;0.3;0.3;0.3;0.3;0.3;0.3;0.3;0.3;0.3;0.3;0.3;0.3;0.3;0.3;0.3;0.3;0.3;0.3;0.3;0.3;0.3;0.3;0.3;0.3;0.3;0.3;0.3…										Yes
49183	948.503	G2V1C1L3Q1F1;G2P1V1C1L2K1Y1;G1P1V3T1C1K1F1;G1S1P1V2C1L1K1F1;G2P1V1T1L1K1M1F1;G2S1P1L2K1M1F1;G1A4C1L3F1;A2V2C1L2N1F1;A2V3C1L1Q1F1;A1S1P1V3C1K1F1;A2P1V3C1K1Y1;S1V3T1K1M1W1;S2V2L1K1M1W1;A5V1C1L2F1;V2K1F3Y1;A6L2M1F1;G1P9;G2C1L4N1F1;G2P4V3M1;G1A1V1C1L3N1F1;G1A1V2C1L2Q1F1;G2A1L3Q1M1F1;G1A1P1V2C1L1K1Y1;G2A1P1L2K1M1Y1;G1A2L3N1M1F1;V2L2N2M1F1;G1A2V1L2Q1M1F1;V3L1N1Q1M1F1;V4Q2M1F1;G1A1P1V2T1K1M1F1;G1A1S1P1V…	0.3;0.3;0.3;0.3;0.3;0.3;0.3;0.3;0.3;0.3;0.3;0.3;0.3;0.3;0.3;0.3;0.3;0.3;0.3;0.3;0.3;0.3;0.3;0.3;0.3;0.3;0.3;0.3;0.3;0.3;0.3;0.3;0.3;0.3;0.3;0.3;0.3;1.3;1.3;1.3;1.3;1.3;1.3;1.3;1.3;1.3;1.3;1.3;1.3;0.8;0.8;1.3;0.8;1.3;1.3;0.8;1.3;0.8;1.3;1.3;1.3;1.3;1.3;1.3;1.3;1.3;1.3;1.3;1.3;1.3;1.3;0.8;1.3;1.3;1.3;0.8;1.3;1.3;1.3;0.8;1.3;1.3;1.3;1.3;1.3;1.3;1.3;1.3;1.3;1.3;1.3;1.3;0.8;0.8;1.3;1.3;1.3;0.8;0.8;0.8…	GTADAFIVR	P11717	G1A2V1T1L1D1F1R1					Yes
70850	908.476	A1P2L1Q4;P3T1N1Q2K1;S1P3Q3K1;P2T3Q1K1H1;G2S3K3M1;G3A1L2Q1F2;G3P1V1T1K1F2;G3S1P1L1K1F2;G3A1P1L1K1F1Y1;G2V2T1K1Y1W1;G2S1V1L1K1Y1W1;T1L1K1H4;G2A2L2N1F2;G1V2L1N2F2;G2A2V1L1Q1F2;G1V3N1Q1F2;G2A1S1P1V1K1F2;G2A2P1V1K1F1Y1;G1S2V2K1F1W1;G1A1S1V2K1Y1W1;G1A3V1L1N1F2;A1V3N2F2;G1A3V2Q1F2;G1A6L1F2;A4V2N1F2;A7V1F2;P3T1L1N1D1R1;G2P3T1Q2K1;G1S1P4T2R1;P3V1T1D1Q1R1;S1P3L1D1Q1R1;T2L1Q2R1Y1;P2L2N3Q1;P2V1L1N2Q2;G1A2P2L…	0.3;0.3;0.3;0.3;0.3;0.3;0.3;0.3;0.3;0.3;0.3;0.3;0.3;0.3;0.3;0.3;0.3;0.3;0.3;0.3;0.3;0.3;0.3;0.3;0.3;0.3;0.8;0.8;0.8;0.8;0.8;0.8;0.8;0.8;0.8;0.8;0.8;0.8;0.8;0.8;0.8;0.8;0.8;0.8;0.8;0.8;0.8;0.8;0.8;0.8;0.8;0.8;0.8;0.8;0.8;0.8;0.8;0.8;0.8;0.8;0.8;0.8;0.8;0.8;0.8;1.4;0.8;0.8;0.8;0.8;0.8;0.8;1.4;0.8;0.8;0.8;1.4;0.8;1.4;1.4;1.4;1.4;1.4;1.4;1.4;1.4;1.4;1.4;1.4;0.8;1.4;1.4;0.8;1.4;1.4;0.8;0.8;1.4;1.4;1.4…	LGNFFSPK	P46940	G1S1P1L1N1K1F2					Yes
82120	907.495	G2P1V1L1F1R1Y1;G3L1K2Y1W1;G3A1P1K2F2;P2K1H3R1;G2S1V1K2F1W1;G2A1V1K2Y1W1;S1V3R1Y1W1;G2P2V3H1F1;G1S1P1V2F2R1;G1A1P1V2F1R1Y1;G1S1T2K2M1R1;A1S2T1K2M1R1;P1V1D1K1F2R1;P1V2Q1F1R1Y1;S1V1K2H1F1Y1;A3P2V2H1F1;G1P1T1L1Q2K1H1;A1P3D1Q1K1R1;G1P3Q1K1E1R1;P3N3K2;A1P1T1L1N1Q1K1H1;A1P1V1T1Q2K1H1;A1S1P1L1Q2K1H1;A1T3L1K1H2;S2V1T1C1K2R1;S3C1L1K2R1;A1P3N1K1E1R1;G3P3L1K1W1;G1T1L2R1Y1W1;G2A1P2L2H1F1;G2P1Q1K2F2;G1A1P1T1L1…	0.3;0.3;0.3;0.3;0.3;0.3;0.3;0.3;0.3;0.3;1.4;1.4;1.4;1.4;1.4;1.4;0.8;0.8;0.8;0.8;0.8;0.8;0.8;0.8;1.4;1.4;0.8;1.4;1.4;1.4;1.4;1.4;1.4;1.4;1.4;1.4;1.4;1.4;1.4;1.4;1.4;1.4;1.4;1.4;1.4;1.4;1.4;1.4;1.4;1.4;1.4;1.4;1.4;1.4;1.4;1.4;1.4;1.4;1.4;0.8;0.8;0.8;0.8;0.8;0.8;0.8;0.8;0.8;0.8;0.8;0.8;0.8;2.5;1.9;1.9;1.9;1.9;1.9;1.9;1.9;1.9;1.9;1.9;2.5;2.5;2.5;2.5;2.5;2.5;1.9;2.5;2.5;2.5;2.5;2.5;2.5;2.5;2.5;2.5;2.5…	MDRFLVK	Q6NS38	V1L1D1K1M1F1R1					Yes
138871	854.366	V1T5C1E1;S1T4C1L1E1;G1P3C1N1D1R1;G8S1H1R1;P1C1L1D2H1R1;G1T1C1Q2R1Y1;A1T5E1M1;G1P1T1C1L1N2H1;G1A1P1C1D1Q1K1H1;G2P1C1Q1K1E1H1;P1V1C1D1E1H1R1;T2C1N2F1R1;S1T1C1N1Q1F1R1;S2C1Q2F1R1;A1T1C1N1Q1R1Y1;A1S1C1Q2R1Y1;C1E2R2Y1;A1P1V1T1C1N2H1;A1S1P1C1L1N2H1;A2P1C1N1D1K1H1;G1A1P1C1N1K1E1H1;A1P1D1E1M1H1R1;G1P1E2M1H1R1;A4P1T1C1N1H1;N1Q1H1F2Y1;T5C1L1D1;G1P1V1T1C1N1Q1H1;G1S1P1C1L1N1Q1H1;G1S1P1V1C1Q2H1;G2P1T1Q2M1H1;G…	0.3;0.3;0.3;0.3;0.3;0.3;0.3;0.3;0.3;0.3;0.3;0.3;0.3;0.3;0.3;0.3;0.3;0.3;0.3;0.3;0.3;0.3;0.3;0.3;0.3;0.3;0.3;0.3;0.3;0.3;0.3;0.3;0.3;0.3;0.3;0.3;0.3;0.3;0.3;0.3;0.3;0.3;0.3;0.3;0.3;0.3;0.3;0.3;1.5;1.5;1.5;1.5;0.8;0.8;0.8;0.8;0.8;0.8;0.8;0.8;0.8;0.8;0.8;0.8;0.8;0.8;1.5;0.8;1.5;0.8;0.8;0.8;0.8;0.8;1.5;1.5;0.8;0.8;0.8;0.8;1.5;0.8;0.8;1.5;0.8;0.8;0.8;0.8;0.8;0.8;0.8;0.8;0.8;0.8;0.8;0.8;0.8;0.8;0.8;0.8…	VSDDEYK	Q8NE01	S1V1D2K1E1Y1					Yes
74074	950.544	C1L2K1R2Y1;P1T2L3F2;A2C1K3F1R1;P1V2C1L1K1H1R1;G1P1L2K1M1H1R1;P3V2M1R2;T1L1K1M1F1R2;A1P1V1L1K1M1H1R1;N1K3M1F1R1;P3C1L2R2;G1P1L4Y2;A1L4D1F2;G1L4E1F2;A1P1V1L3Y2;A1V1L3E1F2;G2K3M1F1R1;P1V2T1L2F1Y1;S1P1V1L3F1Y1;V2K1M1R2Y1;V2T1L3M1Y1;P4T3L1K1;V3L2D1F2;V4L1E1F2;S1V1L4M1Y1;P1V4L1Y2;P1Q1K3H1W1;A1P3T1L2D1K1;P1T1K1F2R2;L3N1H1R1W1;G3P2V1R3;T2L4M1F1;G3A1L1K1H1R2;G2A2V1K1H1R2;P3V1T2L2N1;S1P3T1L3N1;S1P3V1T1L2Q1…	0.3;0.3;0.3;0.3;0.3;0.3;0.3;0.3;0.3;1.3;0.8;0.8;0.8;0.8;0.8;0.8;0.8;0.8;0.8;2.4;1.8;1.8;1.8;2.4;1.8;1.8;2.9;2.9;2.9;3.4;3.4;3.4;3.4;2.9;2.9;2.9;2.9;2.9;2.9;2.9;2.9;2.9;2.9;2.9;2.9;2.9;2.9;3.4;2.9;2.9;2.9;2.9;2.9;3.9;3.9;3.9;3.9;3.9;4.5;4.5;4.5;4.5;4.5;4.5;4.5;4.5;4.5;3.9;3.9;3.9;3.9;3.9;3.9;3.9;3.9;3.9;3.9;3.9;3.9;3.9;3.9;3.9;3.9;3.9;3.9;3.9;3.9;3.9;3.9;3.9;3.9;3.9;3.9;3.9;3.9;3.9;3.9;3.9;3.9;3.9…	LLSSYLQK	P23919	S2L3Q1K1Y1					Yes
58468	972.56	G1A1T2R4;S1D1K1R4;G5S1V2K3;A2S1T1R4;P1K3M1R1W1;A2C1L4K1E1;G1T1C1L5Q1;A1T1C1L5N1;A1V1T1C1L4Q1;A1S1C1L5Q1;P1V2T2C1L2K1;S1P1V1T1C1L3K1;S2P1C1L4K1;G1P1T2L3K1M1;L4D1Q1K1M1;G1S2V1R4;T2Q1R4;G4V1D1K4;A2T1L4Q1M1;A1P1V1T2L2K1M1;A1S1P1T1L3K1M1;L4N1K1E1M1;V1L3Q1K1E1M1;G3S2V1L2K1R1;V1L2M1R2W1;G4A2V1T1K3;G4A2S1L1K3;G3S1V2N1K3;G2A1S1V3T1K1R1;G3A3S1V1K3;G1A2S2V3K1R1;G5A1T1L1K3;G3V3T2K1R1;G3S1V2T1L1K1R1;G2A1S2V2L…	0.3;0.3;0.3;0.3;0.3;0.7;0.7;0.7;0.7;0.7;0.7;0.7;0.7;0.7;0.7;0.7;1.3;1.3;0.7;0.7;0.7;0.7;0.7;1.3;0.7;1.3;1.3;1.3;1.3;1.3;1.3;1.3;1.3;1.3;1.3;1.8;1.8;1.8;1.8;1.8;1.8;1.8;1.8;1.8;1.8;1.8;1.8;1.8;2.3;1.8;1.8;1.8;1.8;1.8;1.8;2.3;2.3;2.3;2.3;1.8;1.8;1.8;2.3;2.3;2.3;2.3;2.3;2.3;2.3;2.3;2.3;2.3;2.3;2.3;2.3;1.8;1.8;1.8;1.8;1.8;1.8;1.8;1.8;1.8;1.8;2.3;2.3;2.3;2.3;2.3;2.3;2.3;2.3;2.3;2.3;2.3;2.3;2.3;2.3;2.3…	ILISSGQQK	Q9UKA4	G1S2L3Q2K1					Yes
36263	959.402	G13V1T1;G5P1C1L2D2;G12A1S1V1;G4A1P1V1C1L1D2;G5P1V1C1L1D1E1;G3A2P1V2C1D2;G4A1P1V2C1D1E1;G5P1V2C1E2;G4S2P2V1D1M1;G4A2P1L1D2M1;G5A1P1L1D1E1M1;A1P4D3H1;G1P4D2E1H1;P2C2L1Q1H1Y1;G4A2P1V1D1E1M1;G5A1P1V1E2M1;P2N2D1Q1E1F1;P1T2N1D1E1H1F1;P2C2K1E1H1F1;G3V1D2F3;G3S4K1M1Y1;A1P1T1D1Q1E1H1Y1;G1P1T1Q1E2H1Y1;P2N3E2F1;G1P1N1D1H3F1;A1P1T1N1E2H1Y1;A1S1P1Q1E2H1Y1;A2Q1E3H1F1;G13S1L1;G7P1C1R1W1;G3P1V2N1D2M1;G6P1L1E2M1;…		EVSMDDHK	P05023	S1V1D2K1E1M1H1					Yes
F1;G4A1S1N1F3;N1E3H1F1R1;A2N1Q2E1H1Y1;G4A2N1F2Y1;S1T1C1N1D1Q1H1R1;S2C1D1Q2H1R1;P3D2Q1E1Y1;G6P1V1C1H1Y1;G6P1V1C1N1W1;P2T2D2E1W1;G7P1Q1M1W1;G6S1P1M1H1F1;S1T1C1N2E1H1R1;S2C1N1Q1E1H1R1;G1S1V3C2M1Y1;G3T1L1M3Y1;G6A1P1M1H1Y1;T1Q2E2Y2;G6A3P1C1W1;S1P2T1D1E2W1;G6A1P1N1M1W1;P3T1C1E1M1W1;G1P2D2H2W1;G1S2V2C1M2F1;G2S1V1T1M3F1;G2S2L1M3F1;G2A1V1T1M3Y1;G2A1S1L1M3Y1;S2P2E3W1;N2D1Q1H1F1W1;C2K1H2F1W1;G1A1S2V1M3F1;G1…	0.3;0.3;0.3;0.3;0.3;0.3;0.3;0.3;0.3;0.3;0.3;0.3;0.3;0.3;0.3;0.3;0.3;0.3;0.3;0.3;0.3;0.3;0.3;0.3;0.3;0.3;0.3;0.3;0.3;0.3;0.3;0.3;0.3;0.3;0.3;0.3;0.3;0.3;0.3;0.3;0.3;0.3;0.3;0.3;0.3;0.3;0.3;0.3;0.3;0.3;0.3;0.3;0.3;0.3;0.3;0.3;0.3;0.3;0.3;0.8;0.8;0.8;0.8;0.8;1.3;1.3;1.3;1.3;1.3;1.3;0.8;1.3;0.8;0.8;1.3;1.3;1.3;1.3;0.8;0.8;1.3;1.3;0.8;1.3;1.3;1.3;1.3;1.3;1.3;1.3;1.3;1.3;1.3;1.3;1.3;1.3;1.3;1.3;1.3;1.3…										Yes
51176	907.488	G1P6L1H1;G3V1C1L1K2F1;P5T1F1R1;G1V3C1L1R1Y1;G2V1L2M1R1Y1;A1P6V1H1;G1P1V5C1H1;G2P1V3L1M1H1;G2A1V2C1K2F1;G3A1L1K2M1F1;S1V4C1F1R1;G1V3T1M1F1R1;G1S1V2L1M1F1R1;A1V4C1R1Y1;G1A1V2L1M1R1Y1;G1A1P1V4M1H1;G2A2V1K2M1F1;A1S1V3M1F1R1;A2V3M1R1Y1;A1T3C1K2R1;P1T1L1Q1F2R1;G2P1V1C1L3H1;G1P2L2Q1H1F1;G1P3L1K1H1Y1;G1A1C1L3R1Y1;P2T1K1F1R1Y1;G1P3L1N1K1W1;G1P3V1Q1K1W1;P1L2D1K1H1W1;G1A1P1V2C1L2H1;G2A1P1L3M1H1;G1V1C1L1N1K2…	0.3;0.3;0.3;0.3;0.3;0.3;0.3;0.3;0.3;0.3;0.3;0.3;0.3;0.3;0.3;0.3;0.3;0.3;0.3;0.8;0.8;1.4;0.8;0.8;1.4;0.8;0.8;0.8;0.8;1.4;1.4;1.4;1.4;1.4;0.8;0.8;0.8;0.8;0.8;1.4;1.4;1.4;0.8;1.4;1.4;1.4;0.8;0.8;0.8;0.8;1.4;1.4;1.4;1.4;1.4;1.4;1.4;1.4;1.4;1.4;1.4;1.4;0.8;1.4;1.4;1.4;1.4;1.4;1.4;0.8;1.4;1.4;1.4;1.9;1.9;1.9;1.9;1.9;1.9;1.9;1.9;1.9;1.9;1.9;1.9;1.9;1.9;1.9;1.9;1.9;1.9;1.9;1.9;2.5;2.5;2.5;1.9;1.9;1.9;2.5…	HEPIASVR	Q6PCB5	A1S1P1V1L1E1H1R1					Yes
98024	849.434	G2C1L3Q1F1;G2P1C1L2K1Y1;G2P4V2M1;G1A1C1L3N1F1;G1A1V1C1L2Q1F1;G2P1T1L1K1M1F1;G1A1P1V1C1L1K1Y1;A2V1C1L2N1F1;V1L2N2M1F1;G1A2L2Q1M1F1;V2L1N1Q1M1F1;V3Q2M1F1;G1A1P1V1T1K1M1F1;G1A1S1P1L1K1M1F1;G1A2P1L1K1M1Y1;P1V2N1K1M1Y1;A3L2N1M1F1;A3V1L1Q1M1F1;A2S1P1V1K1M1F1;A3P1V1K1M1Y1;G1P1V2T1C1K1F1;G1S1P1V1C1L1K1F1;A2V2C1L1Q1F1;A1S1P1V2C1K1F1;A2P1V2C1K1Y1;S1V2T1K1M1W1;S2V1L1K1M1W1;A5C1L2F1;V1K1F3Y1;P4K1E1W1;G1A3V2C…	0.3;0.3;0.3;0.3;0.3;0.3;0.3;0.3;0.3;0.3;0.3;0.3;0.3;0.3;0.3;0.3;0.3;0.3;0.3;0.3;0.3;0.3;0.3;0.3;0.3;0.3;0.3;0.3;0.3;0.9;0.9;0.9;0.9;0.9;0.9;0.9;0.9;0.9;0.9;1.5;0.9;1.5;0.9;0.9;1.5;1.5;1.5;1.5;1.5;1.5;0.9;0.9;0.9;1.5;0.9;1.5;1.5;1.5;1.5;1.5;1.5;1.5;1.5;1.5;1.5;1.5;1.5;1.5;1.5;0.9;1.5;1.5;1.5;2;2;2;2;2;2;2;2;2;2;2;2;2;2;2;2;2;2;2;2;2;2;2;2;2;2;2.7;2.7;2;2;2.7;2;2;2.7;2.7;2;2.7;2.7;3.2;3.2;3.2;3.2;3…	QEAFSIR	P15924	A1S1L1Q1E1F1R1					Yes
35606	897.528	G1P2C1L1K2R1;A1P2V1C1K2R1;T1L2K1M1H1R1;A2C1L1K3H1;L1N1K3M1H1;V1Q1K3M1H1;A2P2K2M1R1;G5V6;T1L4Y2;G6V2L3;G1V2C1K3H1;G2L1K3M1H1;G1A1S1P1V1R3;G2P1V1T1R3;G2S1P1L1R3;G5A1V3L2;G1A1V1K3M1H1;G3V6N1;G3A3V5;G4A2V4L1;G3A1V4L1Q1;G4V2L3N1;G4V3L2Q1;P1V1T1N1R3;S1P1L1N1R3;S1P1V1Q1R3;A1P1D1K1R3;G1P1K1E1R3;G3A1V3L2N1;G3S1P1V4K1;S2K2H1R2;A3P1T1R3;G3A4V2L2;G2A2V4L1N1;G1V6N2;G2A2V5Q1;G1A3V5N1;G5A2L4;G4A3V1L3;G2A5V3L1;G…	0.8;0.8;0.8;0.8;0.8;0.8;0.8;1.4;1.9;2.5;1.9;1.9;2.5;2.5;2.5;2.5;1.9;2.5;2.5;2.5;3.7;3.7;3.7;3.7;3.7;3.7;3.7;3.7;3.7;3.7;3.7;3.7;3.7;3.7;3.7;3.7;3.7;3.7;3.7;3.7;3.7;4.1;4.1;4.1;4.1;4.1;4.1;4.8;4.1;4.1;4.1;4.1;4.8;4.8;4.8;4.8;4.8;4.8;4.8;4.8;4.8;4.8;4.8;4.8;4.8;4.8;4.8;4.8;4.8;4.8;4.8;4.8;4.8;4.8;4.8;4.8;4.8;4.8;4.8;4.8;5.3;5.3;5.3;5.3;5.3;5.3;5.3;5.3;5.3;5.3;5.3;5.3;5.3;5.3;5.3;5.3;5.3;5.3;5.3;5.3…	EVANLKPK	O00267	A1P1V1L1N1K2E1					Yes
1921	829.445	G1P1T1C1L3N1;A1P1V1T1C1L2N1;A1S1P1C1L3N1;S1P2V2T1C1K1;G1A1P1C1L2K1E1;P1L2N1D1K1M1;A4P1T1C1L2;A2P1V1C1L1K1E1;A2P1T1L2N1M1;L2Q1F2Y1;L1K1E1F3;G1P1V1T1C1L2Q1;G1S1P1C1L3Q1;G8V1K2;A1P1V2T1C1L1Q1;A1S1P1V1C1L2Q1;S2P2V1C1L1K1;A2P1C1L2D1K1;G1A1P1T1L2Q1M1;G1P2V1T2K1M1;G1S1P2T1L1K1M1;P1V1L1D1Q1K1M1;A2P1V1T1L1Q1M1;A2S1P1L2Q1M1;A1S1P2V1T1K1M1;A1S2P2L1K1M1;P1V1L1N1K1E1M1;P1V2Q1K1E1M1;P1L1K1F1Y2;A3P1L1K1E1M1;G1P…	0.3;0.3;0.3;0.3;0.3;0.3;0.3;0.3;0.3;0.3;0.3;0.3;0.3;0.3;0.3;0.3;0.3;0.3;0.3;0.3;0.3;0.3;0.3;0.3;0.3;0.3;0.3;0.3;0.3;0.3;0.9;1.5;1.5;1.5;1.5;0.9;1.5;1.5;0.9;0.9;0.9;0.9;1.5;0.9;1.5;1.5;0.9;0.9;1.5;0.9;0.9;1.5;1.5;0.9;0.9;0.9;0.9;0.9;0.9;0.9;0.9;0.9;0.9;0.9;1.5;0.9;0.9;0.9;0.9;0.9;0.9;0.9;0.9;0.9;0.9;0.9;0.9;0.9;0.9;0.9;2.7;2.7;2.7;2.7;2.7;2.7;2.7;2.7;2.7;2.7;2.7;2.7;2.1;2.7;2.7;2.7;2.7;2.1;2.1;2.1…	ADLGLWR	Q14669-3	G1A1L2D1R1W1					Yes
78267	938.519	G6P1V1L2R1;G5A1P1V2L1R1;P3L1K2E1M1;G4A2P1V3R1;A1P3T1C1L2K1;P2L3Q2M1;V5M1F2;S1P3V2C1L1K1;G1P3V1T1L1K1M1;V1T2C1L1K2F1;S1T1C1L2K2F1;A4P2C1L3;A1S1P3V1L1K1M1;T1L3F2W1;G1P2C1L4N1;G1P2V1C1L3Q1;C1L5D1H1;A1P2V1C1L3N1;A1P2V2C1L2Q1;P3V3T1C1K1;G6P2K3;G1S1P3L2K1M1;V1C1L4E1H1;G4P1V2L1Q1R1;A1T1C1L2K2Y1;A2P2L3N1M1;A1P3V2T1K1M1;A1L4E1M1H1;A1T2L1K2M1F1;G3A1P1V3Q1R1;L1K3E1M1Y1;G3A4P1V1L1R1;G2A2P1V3N1R1;G1S2V4H1R1;G…	0.3;0.3;0.3;0.3;0.3;0.3;0.3;0.8;0.8;0.8;0.8;0.8;0.8;0.8;0.8;0.8;0.8;0.8;0.8;0.8;1.4;0.8;0.8;1.4;0.8;0.8;0.8;0.8;0.8;1.4;0.8;1.4;1.4;1.4;1.4;0.8;1.4;0.8;1.4;1.4;1.4;1.4;1.4;1.4;1.4;1.4;1.8;1.8;1.8;1.8;1.8;1.8;1.8;1.8;1.8;1.8;2.4;1.8;1.8;2.4;1.8;1.8;2.4;2.4;2.4;2.4;2.4;1.8;1.8;2.4;2.4;1.8;2.4;2.4;2.4;2.4;2.4;2.4;2.4;2.4;2.4;2.4;1.8;1.8;1.8;1.8;1.8;1.8;1.8;1.8;2.4;2.4;2.4;1.8;1.8;2.4;2.4;2.4;2.4;2.4…	LSLNLDHK	O60568	S1L3N1D1K1H1					Yes
125459	945.423	A1T1D1Q5;G1T1Q5E1;G4P2D2K1F1;G5S1P3T1Y1;G4P2L1N1D1Y1;G4P2V1D1Q1Y1;A1T1N1Q4E1;A1S1Q5E1;G4A2P2T1D1F1;G3S1P2V1N1D1F1;G5A1P2T1E1F1;Q3E3R1;G3A1P2V1N1D1Y1;G4P2V1N1E1Y1;G5N1R1W2;G4A2S1P2E1F1;G2S1V2D1E1H1F1;G1S1V1C1M1F2R1;G2T1M2F2R1;G3A4P2D1Y1;G4A3P2E1Y1;G2A1V2D1E1H1Y1;G2A1S2N1K1Y2;G1A1S1M2F2R1;G1A2M2F1R1Y1;G3L2D2H1Y1;G4P1V1T2D1W1;G4S1P1T1L1D1W1;G3L2N1D2W1;G3V1L1D2Q1W1;G4S3P3F1;G2V2T1D2H1F1;G2S1V1L1D2H1F…		THVMSEDK	Q9HBD1	S1V1T1D1K1E1M1H1					Yes
W1;K2M4F1;G2A2S2V1N1H1F1;G5A1P1T1C1N1R1;G5A1S1P1C1Q1R1;P3C2H2R1;A1T2D1Q1H3;G1T2Q1E1H3;G1A2V1C2L1F1Y1;G4V1N2W2;G5A2Q1W2;A1T2N1E1H3;A1S1T1Q1E1H3;G4A3N1W2;A5M2F1Y1;G1A1L3D4;G2L3D3E1;G10L2M1;G8A1V3C1;S1P1V3T1D3;S2P1V2L1D3;A2V1L2D4;G1A1V1L2D3E1;G2V1L2D2E2;G5P3V1D1H1;G4S1P2D1F1R1;G5T1L1Q1H1Y1;G4A1P2D1R1Y1;G5P2E1R1Y1;A2V2L1D3E1;G1A1V2L1D2E2;G2V2L1D1E3;S1P2V3C1D1M1;G4P1L1N3F1;G4V1T2N1H1F1;G4S1T1L1N1H1F1;…	0.3;0.3;0.3;0.3;0.3;0.3;0.3;0.3;0.3;0.3;0.3;0.3;0.3;0.3;0.3;0.3;0.3;0.3;0.3;0.3;0.3;0.3;0.3;0.3;0.3;0.3;0.3;0.3;0.3;0.3;0.3;0.3;0.3;0.3;0.3;0.3;0.3;0.3;0.3;0.3;0.3;0.3;0.3;0.3;0.3;0.3;0.3;0.3;0.3;0.3;0.3;0.3;0.3;0.3;0.3;0.3;0.3;0.3;0.3;0.3;0.3;0.3;0.3;0.3;0.3;0.3;0.3;0.3;0.3;0.3;0.3;0.3;1.3;1.3;1.3;1.3;1.3;1.3;1.3;1.3;1.3;1.3;1.3;1.3;1.3;1.3;1.3;1.3;1.3;1.3;1.3;1.3;1.3;1.3;1.3;1.3;1.3;1.3;1.3;1.3…										Yes
137885	955.534	G7L2R2;P1C1L3N1Q1R1;G6A1V1L1R2;T1C1L2N1K2H1;V1T1C1L1Q1K2H1;S1C1L2Q1K2H1;P2V1C1K2E1R1;G5A2V2R2;A1P2K2E1M1R1;G1P3K2F1W1;L3Q1H1F1W1;P1L2K1H1Y1W1;P1L2N1K1W2;P1V1L1Q1K1W2;A1P2L1K1H1F2;P1V1C1L2Q2R1;P2C1L1D1K2R1;T2C1L3H1R1;G1A1P2C1Q1K3;A2P2T1C1L1K1R1;A1P1L2Q2M1R1;P2T1L1N1K1M1R1;P2V1T1Q1K1M1R1;S1P2L1Q1K1M1R1;A2P2C1N1K3;P2N2K3M1;A1C1L1K3E1H1;S1P1T1K3M1H1;P4V1F2R1;A1T1L1Q1K2M1H1;P2C1Q2K3;G4A1V2Q1R2;G2T1C1L…	0.3;0.3;0.3;0.3;0.3;0.3;0.3;0.3;0.3;0.3;0.3;0.3;0.3;0.3;0.3;0.3;0.3;0.3;0.3;0.3;0.3;0.3;0.3;0.3;0.3;0.3;0.3;0.3;0.3;0.3;1.3;1.3;0.8;0.8;0.8;1.3;1.3;0.8;0.8;0.8;0.8;1.3;0.8;0.8;0.8;0.8;0.8;0.8;1.3;1.3;0.8;1.3;0.8;0.8;1.3;0.8;0.8;0.8;0.8;0.8;0.8;0.8;0.8;0.8;0.8;0.8;0.8;0.8;0.8;0.8;0.8;0.8;0.8;0.8;0.8;0.8;0.8;0.8;0.8;0.8;0.8;0.8;0.8;0.8;0.8;0.8;0.8;2.4;2.4;1.8;1.8;2.4;2.4;2.4;2.4;2.4;2.4;2.4;2.4;2.4…	VPTSAPSLGK	Q9HCH0	G1A1S2P2V1T1L1K1					Yes
78067	843.507	P1C1L1Q1K3;C1L4N1R1;G1A1P1C1L1K3;G5K3R1;A2P1V1C1K3;V1L2K1W2;K3F3;V1C1L3Q1R1;A1L3Q1M1R1;P1V1T1L1K1M1R1;S1P1L2K1M1R1;P1V1N1K3M1;A3P1K3M1;A2V2C1L2R1;G3T1L1K1R2;G3N1K3R1;G2A1V1T1K1R2;G2A1S1L1K1R2;G1A2S1V1K1R2;G2C1L4R1;G1A1V1C1L3R1;G2P1V1K3M1;G1A2L3M1R1;V2L2N1M1R1;V3L1Q1M1R1;A3V1L2M1R1;A2D1K2R2;G1A1K2E1R2;G1S2V6;A1P5L1R1;G1V4C1L1R1;G2V2L2M1R1;A1V5C1R1;G1A1V3L1M1R1;A2V4M1R1;G1T1L1N1K1R2;G1V1T1Q1K1R2;G1…	0.3;0.9;0.9;1.5;0.9;0.9;0.9;0.9;0.9;0.9;0.9;0.9;0.9;2;2.7;2.7;2.7;2.7;2.7;2;2;2;2;2;2;2;3.9;3.9;3.9;3.2;3.2;3.2;3.2;3.2;3.2;3.9;3.9;3.9;3.9;3.9;3.9;3.9;3.9;4.4;4.4;4.4;5.1;5.1;5.1;5.1;4.4;4.4;4.4;4.4;4.4;4.4;5.1;5.1;5.1;5.1;5.1;4.4;4.4;5.1;6.3;6.3;6.3;5.6;5.6;5.6;5.6;5.6;5.6;6.3;6.3;6.3;6.3;6.3;6.3;6.3;6.3;6.3;6.3;6.3;6.3;6.3;6.3;6.3;5.6;5.6;5.6;5.6;5.6;5.6;5.6;5.6;5.6;5.6;6.3;6.3;6.3;6.3;6.3;7.4…	LSGIVDIK	Q9H7E2-3	G1S1V1L3D1K1					Yes
60857	919.513	G3P4T1L1K1;G1P1T2L2R1Y1;L3D1Q1R1Y1;G1P3V1L2N2;G2A2P3L2Q1;G1P3V3Q2;G2A1P4V1T1K1;G2A1S1P4L1K1;G1P2V2T2L1H1;G1S1P2V1T1L2H1;G1S2P2L3H1;P1V2L2D1Q1H1;G1V1T1L1Q2K1F1;G1S1L2Q2K1F1;G1P1T1D1K3F1;P1V2T3F1R1;S1P1V1T2L1F1R1;S2P1T1L2F1R1;L2D1K1E1F1R1;S2K1M1R3;A1P1V1T2L1R1Y1;A1S1P1T1L2R1Y1;L3N1E1R1Y1;V1L2Q1E1R1Y1;G1V1T3K2W1;G1S1T2L1K2W1;G1A3P3L2N1;A1P3V2L1N2;G1A3P3V1L1Q1;A1P3V3N1Q1;G1A2S1P4V1K1;A1P2V3T2H1;A1S1P…	0.3;0.3;0.3;0.3;0.3;0.3;0.3;0.3;0.3;0.3;0.3;0.3;0.3;0.3;0.3;0.3;0.3;0.3;0.3;0.3;0.3;0.3;0.3;0.3;0.3;0.3;0.3;0.3;0.3;0.3;0.3;0.3;0.3;0.3;0.3;0.3;0.3;0.3;0.3;0.3;0.3;0.3;0.3;0.3;0.3;0.3;0.3;0.3;0.3;0.3;0.3;0.3;0.3;0.3;0.3;0.3;0.3;0.3;0.3;0.3;0.3;0.3;0.3;0.3;0.3;0.3;0.3;0.3;0.3;0.3;0.3;0.3;0.3;0.3;0.3;0.3;0.3;0.3;0.3;0.8;0.8;0.8;0.8;0.8;0.8;0.8;0.8;0.8;0.8;0.8;0.8;0.8;0.8;0.8;0.8;0.8;0.8;0.8;0.8;0.8…	ISDLGLFR	Q01974	G1S1L3D1F1R1					Yes
84438	946.415	G2P2V1T2C2L1;G2S1P2T1C2L2;G1P1V1C2L2D1Q1;G1A1T1L2D3Q1;G9A1C1L1K1;G1P1V1T2D3K1;G1S1P1T1L1D3K1;L2N1D4K1;V1L1D4Q1K1;G2T1L2D2Q1E1;G1A1P2V2T2C2;G1A1S1P2V1T1C2L1;G1A1S2P2C2L2;G1S3P2V1T2D1;G1S4P2T1L1D1;G1A2P1V1T3D2;S1P1V2T2N1D2;S2P1V1T1L1N1D2;S3P1L2N1D2;A1P1V2C2L1D1Q1;A2V1T1L1D3Q1;A2S1L2D3Q1;G8A2V1C1K1;A1S1P1V1T1D3K1;A1S2P1L1D3K1;G1P1V1C2L2N1E1;G1A1T1L2N1D2E1;G1A1V1T1L1D2Q1E1;G1A1S1L2D2Q1E1;G1S1P1V1T1D2…		MPEMHFR	Q09666	P1E1M2H1F1R1					Yes
G2A1P1D1Q3F1;G3P1Q3E1F1;G1T1D2Q1K1H1F1;G1A1P3C2F1R1;S1P2N1D2F1R1;G1C1N4R2;G2P2T1N2Q1Y1;G2S1P2N1Q2Y1;G2P1T3N1H1Y1;G2S1P1T2Q1H1Y1;G1T1L1N1D1Q1H1Y1;A1P2N1D2R1Y1;G1P2N1D1E1R1Y1;L1D2E1H1R1Y1;C2Q1K1F1R1Y1;G6L1F1Y2;G2P1T3N2W1;G2S1P1T2N1Q1W1;G1T1L1N2D1Q1W1;G2S2P1T1Q2W1;G1V1T1N1D1Q2W1;G1S1L1N1D1Q2W1;G1S1V1D1Q3W1;G1A1D2Q2K1W1;G2D1Q2K1E1W1;G2S1T4H1W1;G1T1C2L1K1H1W1;S1P2V1C2R1W1;A1S1P1T1D2R1W1;G1S1P1T1D1E1R1…											Yes
1;G3A1P1V1C1L1H2;G3C1N1K2H1F1;G1T2L1D1F3;G2A1V1T1C1H1F1R1;G2A1S1C1L1H1F1R1;G2A2C1L1H1R1Y1;G1V2C1N1H1R1Y1;G1P1V1T2F1Y2;G1S1P1T1L1F1Y2;L2N1D1F1Y2;G1A1P1T1L1Y3;G2A2C1L1N1R1W1;G1V2C1N2R1W1;G2A2V1C1Q1R1W1;G2L1N2M1R1W1;G2V1N1Q1M1R1W1;A3S1P1V2T1C1E1;G1A4C1L2E2;A2V3C1Q1E2;A2S3P2V1T1M1;A2S4P2L1M1;A4P1V1T2D1M1;A4S1P1T1L1D1M1;A1S1P1V2T1N1E1M1;A1S2P1V1L1N1E1M1;A3L2N1D1E1M1;A3V1L1D1Q1E1M1;A2S1P1V1D1K1E1M1;G1A…	0.3;0.3;0.3;0.3;0.3;0.3;0.3;0.3;0.3;0.3;0.3;0.3;0.3;0.3;0.3;0.3;0.3;0.3;0.3;0.3;0.3;0.3;0.3;0.3;0.3;0.3;0.3;0.3;0.3;0.3;0.3;0.3;0.3;0.3;0.3;0.3;0.3;0.3;0.3;0.3;0.3;0.3;0.3;0.3;0.3;0.3;0.3;0.3;0.3;0.3;0.3;0.3;0.3;0.3;0.3;0.3;0.3;0.3;0.3;0.3;0.3;0.3;0.3;0.3;0.3;0.3;0.3;0.3;0.3;0.3;0.3;0.3;0.3;0.3;0.3;0.3;0.3;0.3;0.3;0.3;0.3;0.3;0.3;0.3;0.3;0.3;0.3;0.3;0.3;0.3;0.3;0.3;0.3;0.3;0.3;0.3;0.3;0.3;0.3;0.3…										Yes
15498	871.501	G5K2R2;P1C1L1Q1K2R1;T1C1K4H1;P1K3W2;G3T1L1R3;G3N1K2R2;G2A1V1T1R3;G2A1S1L1R3;G1A2S1V1R3;G1A1P1C1L1K2R1;P1V1T1L1M1R2;S1P1L2M1R2;A2P1V1C1K2R1;P1V1N1K2M1R1;V1L2R1W2;A3P1K2M1R1;K2F3R1;G1T1L1N1R3;G1V1T1Q1R3;G1S1L1Q1R3;G4V4T1K1;G4S1V3L1K1;G1N2K2R2;A1V1T1N1R3;A1S1L1N1R3;A1S1V1Q1R3;A2D1K1R3;G1A1K1E1R3;G3A1S1V4K1;A4T1R3;G2P1V1K2M1R1;G5T1L3K1;G4A1V1T1L2K1;G4A1S1L3K1;G3V2L1D1K2;Q1K1E1R3;G3A2V2T1L1K1;G3A2S1V1…	0.3;0.8;0.8;0.8;1.5;1.5;1.5;1.5;1.5;2;2;2;2;2;2;2;2;2.6;2.6;2.6;2.6;2.6;2.6;2.6;2.6;2.6;2.6;2.6;2.6;2.6;3.1;3.8;3.8;3.8;3.8;3.8;3.8;3.8;3.8;3.8;3.8;3.8;3.8;3.8;3.8;3.8;3.8;3.8;4.3;4.9;4.9;4.9;4.9;4.9;4.9;4.9;4.9;4.9;4.9;4.9;4.9;4.9;4.9;4.9;4.9;4.9;4.9;4.9;4.9;4.9;4.9;4.9;4.9;4.9;4.9;4.9;4.9;4.9;4.9;4.9;4.9;4.9;4.9;4.9;4.9;4.9;4.9;4.9;4.9;4.9;4.9;4.9;5.4;5.4;5.4;5.4;5.4;5.4;5.4;5.4;5.4;5.4;5.4;5.4…	DDVIVALK	Q6IPR3	A1V2L2D2K1					Yes
2537	942.539	A1P1C1L1Q1K2R1;S1P2C1K3R1;A1P1K3W2;A1T1C1K4H1;P2L1K1F1R1W1;G1P1T1L2M1R2;P2L4D1Y1;G1A2P1C1L1K2R1;P1V2C1N1K2R1;G1P1L1N1K2M1R1;G1P1V1Q1K2M1R1;A1P1V1T1L1M1R2;A1S1P1L2M1R2;G3S1V2R3;G1L3R1W2;A3P1V1C1K2R1;A1P1V1N1K2M1R1;A1V1L2R1W2;A4P1K2M1R1;A1K2F3R1;P1V2T1C1L1R2;S1P1V1C1L2R2;G5A1K2R2;P2V1L3E1Y1;G1S1K4M1H1;V2K2H1F1W1;G2P1V2C1K2R1;G2V1D1K1R3;G2A2V1T1R3;G2A2S1L1R3;G1S1V2N1R3;V4R1W2;G1A3S1V1R3;G3P1L1K2M1R1…	0.3;0.3;0.3;0.3;0.3;0.8;0.8;0.8;0.8;0.8;0.8;0.8;0.8;1.4;0.8;0.8;0.8;0.8;0.8;0.8;0.8;0.8;1.4;0.8;0.8;0.8;1.8;2.4;2.4;2.4;2.4;1.8;2.4;1.8;1.8;2.4;1.8;2.4;2.4;3.5;3.5;3.5;3.5;3.5;3.5;2.9;2.9;2.9;2.9;2.9;2.9;2.9;3.5;3.5;3.5;3.5;3.5;3.5;3.5;3.5;3.5;3.5;3.5;3.5;3.5;3.5;4;4;4;4;4.5;4.5;4;4;4;4;4;4;4;4;4;4;4;4;4;4;4;4;4;4;4;4;4;4;4;4;4;4;4;4;4;4;4;4;4;4.5;4.5;4;4;4.5;4.5;4.5;4.5;4.5;4.5;4.5;4.5;4.5;4.5;4…	AEEVVVVAK	P16333	A2V4K1E2					Yes
46465	762.391	G2V1T2C1L2;G2S1T1C1L3;G1A1V2T2C1L1;G1A1S2C1L3;V3T1C1D1K1;S1V2C1L1D1K1;G2A1T2L2M1;A2V3T2C1;A2S1V2T1C1L1;A2S2V1C1L2;S1V3C1K1E1;G1A2V1T2L1M1;G1A2S1T1L2M1;V3T2N1M1;S1V2T1L1N1M1;S2V1L2N1M1;A3V2T2M1;A3S1V1T1L1M1;A3S2L2M1;A1S1V2K1E1M1;G1A1S1V1T1C1L2;G1V1T1L1D1K1M1;G1S1L2D1K1M1;S1V3T1Q1M1;S2V2L1Q1M1;A1V2T1D1K1M1;A1S1V1L1D1K1M1;G1V2T1K1E1M1;G1S1V1L1K1E1M1;S1P1V1T2K1M1;S2P1T1L1K1M1;A1S1P5T1;G1S1V4T1C1;G1S2…	0.4;0.4;0.4;0.4;0.4;0.4;0.4;0.4;0.4;0.4;0.4;0.4;0.4;0.4;0.4;0.4;0.4;0.4;0.4;0.4;0.4;0.4;0.4;0.4;0.4;0.4;0.4;0.4;0.4;1.7;1.7;0.9;0.9;0.9;1.7;1.7;1.7;1.7;1.7;1.7;1.7;0.9;1.7;0.9;1.7;1.7;1.7;1.7;1.7;1.7;1.7;1.7;0.9;1.7;1.7;0.9;0.9;0.9;0.9;0.9;0.9;0.9;0.9;0.9;2.3;2.3;2.3;3;2.3;2.3;2.3;2.3;2.3;2.3;2.3;2.3;2.3;2.3;2.3;2.3;2.3;2.3;2.3;2.3;2.3;2.3;2.3;2.3;2.3;2.3;2.3;3.6;3.6;3.6;3.6;3.6;3.6;3.6;3.6;3.6;3…	GLSPFDK	Q567U6	G1S1P1L1D1K1F1					Yes
11645	857.497	G1A1T1L3D1R1;V1L2D2K1R1;G2T1L3E1R1;G2A2T1L2Q1K1;G1V2T1L1N1Q1K1;G1S1V1L2N1Q1K1;G1S1V2L1Q2K1;G1S1P1V1D1K3;G2L2N1K2E1;G2V1L1Q1K2E1;S1P1V3T2R1;S2P1V2T1L1R1;S3P1V1L2R1;A2V1T1L2D1R1;A2S1L3D1R1;G1A1V1T1L2E1R1;G1A1S1L3E1R1;V2L1D1K1E1R1;G1A3T1L2N1K1;G1A3V1T1L1Q1K1;G1A3S1L2Q1K1;A1V3T1N1Q1K1;G1A1V1L1N1K2E1;G1A1V2Q1K2E1;A2S1V1L2E1R1;V3K1E2R1;A4V1T1L1N1K1;A4S1L2N1K1;A4V2T1Q1K1;A4S1V1L1Q1K1;G1A4L1K2E1;A2V2N1K2…	0.3;0.3;0.3;0.3;0.3;0.3;0.3;0.3;0.3;0.3;0.3;0.3;0.3;0.3;0.3;0.3;0.3;0.3;0.3;0.3;0.3;0.3;0.3;0.3;0.3;0.3;0.3;0.3;0.3;0.3;0.3;0.3;0.3;0.3;0.3;0.3;0.3;0.3;0.3;0.3;0.3;0.3;0.3;0.3;0.3;0.3;0.3;0.3;0.3;0.3;0.3;0.3;0.3;0.3;0.3;0.3;0.8;0.8;0.8;0.8;0.8;0.8;0.8;0.8;0.8;1.5;0.8;0.8;1.5;0.8;0.8;0.8;0.8;1.5;0.8;1.5;1.5;0.8;0.8;0.8;0.8;1.5;1.5;0.8;0.8;0.8;0.8;1.5;1.5;0.8;1.5;1.5;1.5;1.5;0.8;1.5;0.8;0.8;1.5;1.5…	AVTEVLAR	Q99961	A2V2T1L1E1R1					Yes
11444	797.501	P1T1L4E1;L3H1F1R1;P1V1L1K1R1W1;P1L1K1E1R2;A2P1Q1K2R1;G1P1V1T1L1R2;G1S1P1L2R2;G1P1V1N1K2R1;A1P1V2T1R2;A1S1P1V1L1R2;G1A3P1K2R1;G3P1V1K2R1;G2P1K2R2;G2A1V6;G3V5L1;G2A2V3L2;G1V5L1N1;G1V6Q1;A1V6N1;G4V1L4;P1T1L1R3;G3A1V2L3;P1N1K2R2;G1A3V4L1;A4V5;G1A1V2L3N1;P2C1L2K2;G2V1L4N1;G2V2L3Q1;G2A3L4;G1A1V3L2Q1;G1P1V4T1K1;G1S1P1V3L1K1;G1A4V1L3;A2V3L2N1;A2V4L1Q1;A1S1P1V4K1;A5V2L2;P2V2K2M1;G2P1T1L3K1;V1L4N2;G1A2L4Q1…	0.9;0.9;0.9;4.7;4.7;5.9;5.9;5.9;5.9;5.9;5.9;7.2;7.9;7.9;7.9;9.1;9.1;9.1;9.1;9.1;9.1;9.1;9.1;9.1;9.1;10.4;9.7;10.4;10.4;10.4;10.4;10.4;10.4;10.4;10.4;10.4;10.4;10.4;10.9;11.6;11.6;11.6;11.6;11.6;11.6;11.6;11.6;11.6;11.6;11.6;11.6;11.6;12.9;12.9;12.9;12.9;12.9;14.7;14.7;16;16;16.6;16;16;17.2;18.5;18.5;18.5;18.5;18.5;18.5;18.5;18.5;19.7;19.7;19.7;19.7;19.7;19.7;19.7;19.7;19.7;19.7;19.7;19.7;19.7;19.…	AVPLTVAK	Q96GM8	A2P1V2T1L1K1					Yes
78164	974.503	P1V1T3C1L2Q1;S1P1T2C1L3Q1;G7V1T2K2;G7S1T1L1K2;G6A1S1V1T1K2;G6A1S2L1K2;A1P1T3L2Q1M1;P2V1T4K1M1;S1P2T3L1K1M1;T1L3Q2E1M1;G4S2V3T1R1;P2V1T1C1F1R2;S1P2C1L1F1R2;G1P1T1C1K2R1W1;C1L2E1R2W1;G5A2S2V1K2;P1T1L1K2E2M1;G1A1P1C1L2K1H2;G1C1Q1K3H1F1;G3A1S3V3R1;A1P3V2C1H1R1;A1T1C1L1K1H1F1R1;A1P2T1M1F1R2;P3L2E1F1Y1;L1Q1K1M1H1R1Y1;A2C1L1Q1K1R1W1;A1S1P1C1K2R1W1;L1N1Q1K1M1R1W1;V1Q2K1M1R1W1;A2P1V1C1L1K1H2;P1V1L1N1K1M1H…		LSINNEGTK	Q8IWT6	G1S1T1L2N2K1E1					Yes
1T1L1Q1K1M1H1F1;S1P1T1K2M1H1F1;A1P1T1K2M1H1Y1;A1P1T3C1L2R1;C1L2N1Q1K2E1;V1C1L1Q2K2E1;P1C1D1K4E1;A2P1T1C1K3E1;A1L1Q2K2E1M1;P1V2C1K1H2R1;G1P1L1K1M1H2R1;P3L1N1K1F1Y1;T1L2K1E1W2;A1P1V1K1M1H2R1;G3T2D1R3;G2A1S1T1D1R3;G3S1T1E1R3;G2P2C1L2R1Y1;G1C1L3D1R1W1;G5S2V4T1;G5S3V3L1;L4D1E2M1;G2P3V2C1L1H1;G2T1C1L2K1H1F1;G1P2V2T1C1F1R1;G2S2N2K1R2;G1A2S2D1R3;G2A1S2E1R3;G1A1P2V1C1L1R1Y1;G2A1C1L2Q1K1W1;G2P1V1T1C1K2W1;G…	0.3;0.3;0.3;0.3;0.3;0.3;0.3;0.3;0.3;0.3;0.3;0.3;0.3;0.3;0.3;0.3;0.3;0.3;0.3;0.3;0.3;0.3;0.3;0.3;0.3;0.3;0.3;0.3;0.3;0.3;0.3;0.3;0.3;0.3;0.3;0.3;0.3;0.3;0.3;0.3;0.3;0.3;0.3;0.3;0.3;0.3;0.7;0.7;0.7;0.7;0.7;0.7;0.7;0.7;0.7;0.7;0.7;0.7;0.7;0.7;0.7;0.7;0.7;0.7;0.7;0.7;0.7;0.7;1.3;0.7;0.7;0.7;1.3;1.3;1.3;1.3;0.7;0.7;0.7;0.7;0.7;1.3;0.7;0.7;0.7;0.7;0.7;0.7;0.7;0.7;0.7;0.7;0.7;0.7;1.3;1.3;0.7;0.7;0.7;0.7…										Yes
139037	688.376	A2C1L1R2;L1N1M1R2;V1Q1M1R2;V2L2D1M1;A1P1L2E1F1;V3L1E1M1;P2V1T1L1Y1;S1P2L2Y1;V1C1L3E1;A1L3E1M1;G1V2C1R2;G2L1M1R2;C1L4D1;P1V2L1D1F1;G1A1V1M1R2;P1V3E1F1;T2L2N1Q1;V1T2L1Q2;S1T1L2Q2;P1T2D1K2;A2P1T3K1;A1T1L1Q1K1E1;S1P1T1K2E1;P1N1F1R2;A1T1R2W1;G4S1V1K2;G1A1S2V1L1R1;G2T2L2Q1;G1A1T2L2N1;G1A1V1T2L1Q1;G1A1S1T1L2Q1;G1S1P1V1T2K1;G1S2P1T1L1K1;V1T1L1N1D1K1;S1L2N1D1K1;V2T1D1Q1K1;S1V1L1D1Q1K1;A1L1D2K2;G1L1D1K2E1;…	1.1;1.1;1.1;1.9;1.1;1.9;1.1;1.1;3.3;3.3;2.5;2.5;3.3;2.5;2.5;2.5;5.4;5.4;5.4;5.4;5.4;5.4;5.4;5.4;5.4;6.2;7.7;6.9;6.9;6.9;6.9;6.9;6.9;6.9;6.9;6.9;6.9;6.9;6.9;6.9;6.9;6.9;6.9;6.9;6.9;6.9;6.9;6.9;6.9;6.9;6.9;6.9;6.9;6.9;6.9;6.9;6.9;7.7;7.7;7.7;7.7;7.7;7.7;7.7;7.7;7.7;8.3;8.3;8.3;8.3;8.3;8.3;8.3;8.3;8.3;8.3;8.3;8.3;8.3;8.3;8.3;8.3;8.3;8.3;8.3;8.3;9.1;9.1;9.1;9.1;9.1;9.1;9.1;9.1;9.1;9.1;9.1;9.1;9.1;9.1…	VSGLGEK	P21333	G2S1V1L1K1E1					Yes
57049	909.482	G3P3V2C1K1;G4P3L1K1M1;G3T1C1L1K2F1;G1V2T1C1L1R1Y1;G1S1V1C1L2R1Y1;G2T1L2M1R1Y1;G3A1P3V1K1M1;A1P6T1H1;G1P1V4T1C1H1;G1S1P1V3C1L1H1;G2P1V2T1L1M1H1;G2S1P1V1L2M1H1;G2A1V1T1C1K2F1;G2A1S1C1L1K2F1;G2D1K3M1F1;S1V3T1C1F1R1;S2V2C1L1F1R1;G1V2T2M1F1R1;G1S1V1T1L1M1F1R1;G1S2L2M1F1R1;G2A2C1L1K2Y1;G1V2C1N1K2Y1;A1V3T1C1R1Y1;A1S1V2C1L1R1Y1;G1A1V1T1L1M1R1Y1;G1A1S1L2M1R1Y1;V2D1K1M1R1Y1;A1S1P1V4C1H1;G1A1S1P1V2L1M1H1;G1…	0.3;0.3;0.3;0.3;0.3;0.3;0.3;0.3;0.3;0.3;0.3;0.3;0.3;0.3;0.3;0.3;0.3;0.3;0.3;0.3;0.3;0.3;0.3;0.3;0.3;0.3;0.3;0.3;0.3;0.3;0.3;0.3;0.3;0.3;0.3;0.3;0.3;0.3;0.3;0.3;0.3;0.3;0.3;0.3;0.3;0.3;0.3;0.3;0.3;1.4;1.4;0.8;0.8;1.4;0.8;1.4;1.4;1.4;1.4;1.4;1.4;0.8;1.4;1.4;1.4;0.8;1.4;0.8;1.4;1.4;0.8;1.4;1.4;0.8;1.4;1.4;1.4;0.8;0.8;0.8;0.8;1.4;1.4;1.4;1.4;1.4;1.4;1.4;1.4;1.4;1.4;1.4;1.4;1.4;1.4;1.4;1.4;1.4;1.4;1.4…	IHAQWQK	Q01581	A1L1Q2K1H1W1					Yes
42116	757.416	G6L1K1R1;G5A1V1K1R1;G1P1C1L2Q1K1;A1P1V1C1L1Q1K1;A1P1C1L2N1K1;S1P2V1C1K2;G1P2T1K2M1;P1L2E1M1R1;G2V2D1R2;A2P1L1Q1K1M1;A1S1P2K2M1;P2V1L1F1W1;G4L1N1K1R1;G4V1Q1K1R1;G3A1V1N1K1R1;G3A4K1R1;G1L1K1F3;A1V1K1F3;G2A1P1C1L2K1;G1A2P1V1C1L1K1;P1V3C1N1K1;G1P1V1L1N1K1M1;G1P1V2Q1K1M1;A3P1V2C1K1;G1A3P1L1K1M1;A1P1V2N1K1M1;G1S2P1V1R2;V2N1D1R2;A4P1V1K1M1;P1V1L2M1W1;G2L1N2K1R1;G2V1N1Q1K1R1;G1A2L1D1R2;G2A1L1E1R2;G1A1V1N…	0.4;0.4;1;1;1;1;1;1;1.7;1;1;1;1.7;1.7;1.7;1.7;2.3;2.3;2.3;2.3;2.3;2.3;2.3;2.3;2.3;2.3;3;3;2.3;3;3;3;3;3;3;3;3;3;3;3.6;3.6;3.6;3.6;4.3;4.3;4.3;4.3;4.3;4.3;4.3;4.3;4.3;4.3;4.3;4.9;4.9;4.9;4.9;4.9;4.9;4.9;4.9;4.9;4.9;5.6;5.6;5.6;5.6;6.2;6.2;6.2;6.2;6.2;6.2;6.2;6.2;6.2;6.2;6.2;6.2;6.2;6.2;6.2;6.2;6.2;6.2;6.2;6.2;7;7;7;7;7;7;7;7;7;7.6;7.6;7.6;7.6;7.6;7.6;7.6;7.6;7.6;7.6;7.6;7.6;7.6;7.6;8.3;8.3;8.3;8.3…	GACLLPK	CON__P02769	G1A1P1C1L2K1					Yes
115151	760.433	G2V1T3L2;G2S1T2L3;G1A1V2T3L1;G1A1S2T1L3;V3T2D1K1;S1V2T1L1D1K1;S2V1L2D1K1;A2V3T3;A2S1V2T2L1;A2S2V1T1L2;A2S3L3;S1V3T1K1E1;S2V2L1K1E1;G1A1S1V1T2L2;G1S1V4T2;G1S2V3T1L1;V1T3L2N1;S1T2L3N1;V2T3L1Q1;S1V1T2L2Q1;S2T1L3Q1;G1T2L2K1E1;H2R3;G1P1L1R2Y1;A1S2V4T1;A1S3V3L1;A3T3L2;A1V1T2L1K1E1;A1S1T1L2K1E1;G2L2K1H2;G1P2V2H1R1;S1P1V1F1R2;A1P1V1R2Y1;G1S1K2R1W1;G1A1V1L1K1H2;A2V2K1H2;G1S3V2L2;A1T2L2D1K1;P1T4L1K1;L2N1K1…	0.4;0.4;0.4;0.4;0.4;0.4;0.4;0.4;0.4;0.4;0.4;0.4;0.4;0.4;1;1;1.7;1.7;1.7;1.7;1.7;1.7;1;1.7;1;1;1.7;1.7;1.7;1.7;1.7;1.7;1.7;1.7;1.7;1.7;1;1.7;3;3;3;3;2.3;2.3;3.6;3.6;3.6;3.6;5.6;5.6;5.6;5.6;5.6;4.9;6.9;6.9;6.9;6.9;7.5;7.5;7.5;7.5;7.5;7.5;7.5;7.5;8.8;8.8;8.8;8.8;8.8;8.8;8.8;8.8;8.8;8.8;8.8;8.8;8.8;8.8;8.8;8.8;8.8;8.8;8.8;8.8;10.2;10.2;10.2;10.2;10.2;10.2;10.2;10.2;10.2;11.5;11.5;11.5;11.5;11.5;11.5;…	SLLDSVK	Q05397	S2V1L2D1K1					Yes
84688	875.442	G2T1C1L1N1R2;G2V1T1C1Q1R2;G2S1C1L1Q1R2;G2P2V1T3F1;G1P1V1T1L1D1Q1F1;G1S1P1L2D1Q1F1;G2C1N2K2R1;G1A1V1T1C1N1R2;G1A1S1C1L1N1R2;G1A1S1V1C1Q1R2;G1A2C1D1K1R2;G2A1C1K1E1R2;G2A1T1Q1M1R2;G1N1D1K1M1R2;G2A1P2T2L1Y1;G1A1P1L2D1Q1Y1;G1P2V1T1D1K1Y1;G1S1P2L1D1K1Y1;G2P1L2Q1E1Y1;A1P1V2T1D1Q1F1;A1S1P1V1L1D1Q1F1;S2P2V1D1K1F1;A2P1L1D2K1F1;G1P1V1T1L1N1E1F1;G1S1P1L2N1E1F1;G1P1V2T1Q1E1F1;G1S1P1V1L1Q1E1F1;G1A1P1L1D1K1E1F1…	0.3;0.3;0.3;0.3;0.3;0.3;0.3;0.3;0.3;0.3;0.3;0.3;0.3;0.3;0.3;0.3;0.3;0.3;0.3;0.3;0.3;0.3;0.3;0.3;0.3;0.3;0.3;0.3;0.3;0.3;0.3;0.3;0.3;0.3;0.3;0.3;0.3;0.3;0.3;0.3;0.3;0.3;0.3;0.3;0.3;0.3;0.3;0.3;0.3;0.3;0.3;0.3;0.3;0.3;0.3;0.3;0.3;0.3;0.3;0.3;0.3;0.3;0.3;0.3;0.3;0.3;0.3;0.3;0.3;0.3;0.3;0.3;0.3;0.3;0.3;0.3;0.3;0.3;0.3;0.3;0.3;0.3;0.3;0.3;0.3;0.3;0.3;0.3;0.3;0.3;0.3;0.3;0.3;0.3;0.3;0.3;0.8;1.5;1.5;0.8…	MQLEVEK	Q9ULH7	V1L1Q1K1E2M1					Yes
103272	928.534	G1L3D2K1R1;G2T1L3N2K1;G2V1T1L2N1Q1K1;G2S1L3N1Q1K1;G2P1V1T1D1K3;G2S1P1L1D1K3;G3L2Q1K2E1;G1P1V3T3R1;G1S1P1V2T2L1R1;G1S3P1L3R1;G1A2T1L3D1R1;V2T1L2N1D1R1;S1V1L3N1D1R1;V3T1L1D1Q1R1;S1V2L2D1Q1R1;A1V1L2D2K1R1;G2A1T1L3E1R1;G1V1L2D1K1E1R1;G1A1V1T1L2N2K1;G1A1S1L3N2K1;G2A3T1L2Q1K1;G1A1V2T1L1N1Q1K1;G1A1S1V1L2N1Q1K1;G2A1L2N1K2E1;G2A1V1L1Q1K2E1;G2S1P1V1K3E1;A1S1P1V3T2R1;A1S2P1V2T1L1R1;A1S3P1V1L2R1;A3V1T1L2D1R1…	0.3;0.3;0.3;0.3;0.3;0.3;0.3;0.3;0.3;0.3;0.3;0.3;0.3;0.3;0.3;0.3;0.3;0.3;0.3;0.3;0.3;0.3;0.3;0.3;0.3;0.3;0.3;0.3;0.3;0.3;0.3;0.3;0.3;0.3;0.3;0.3;0.3;0.3;0.3;0.3;0.3;0.3;0.3;0.3;0.3;0.3;0.3;0.3;0.3;0.3;0.3;0.3;0.3;0.3;0.3;0.3;0.3;0.3;0.3;0.3;0.3;0.3;0.3;0.3;0.3;0.3;0.3;0.3;0.3;0.3;0.3;0.3;0.3;0.3;0.3;0.3;0.3;0.3;0.3;0.3;0.3;0.3;0.3;0.3;0.3;0.3;0.3;0.8;0.8;1.4;1.4;0.8;0.8;1.4;1.4;1.4;0.8;1.4;1.4;0.8…	QVVTQGVAK	Q9ULM3	G1A1V3T1Q2K1					Yes
53891	825.471	P2T1Q2K2;G2P1V3L1W1;G1A1P1V4W1;A2P2T2L1R1;P2T1L1D1K1R1;P1L2N2Q1K1;P1V1L1N1Q2K1;P1V2Q3K1;G1A1P2T1Q1K2;P2N1D1K3;T2L2N1K1H1;V1T2L1Q1K1H1;S1T1L2Q1K1H1;A1P1L2Q1E1R1;P2V1T1K1E1R1;S1P2L1K1E1R1;A3P1L1Q2K1;A2P2T1N1K2;A2S1P2Q1K2;V1L2R1Y2;G2A1P1L3W1;G1V1T1K2F2;G1S1L1K2F2;P1V3L1H1Y1;G1A1L1K2F1Y1;G1A2P1V1L2W1;P1V3L1N1W1;P1V4Q1W1;A1S1V1K2F2;A2V1K2F1Y1;A3P1V2L1W1;A1T1L1K2E1H1;A5P1L1N1K1;G2P1L2N1Q1K1;G2P1V1L1Q2K…	0.3;0.3;0.3;0.9;0.9;0.9;0.9;0.9;0.9;0.9;0.9;0.9;0.9;0.9;0.9;0.9;0.9;0.9;0.9;1.5;1.5;1.5;1.5;1.5;1.5;1.5;1.5;1.5;1.5;1.5;1.5;0.9;2.1;2.1;2.1;2.1;2.1;2.1;2.1;2.1;2.1;2.1;2.1;2.1;2.1;2.1;2.1;2.1;2.1;2.1;2.1;2.1;2.1;2.1;2.1;2.1;2.1;2.1;2.1;2.8;2.1;2.8;2.8;2.8;2.8;2.8;2.8;2.8;2.8;2.8;2.8;2.8;2.8;2.1;2.1;2.1;2.1;2.1;2.1;2.1;2.8;3.3;3.3;3.3;3.3;3.3;3.3;3.3;3.3;3.3;3.3;3.3;3.3;3.3;3.3;3.3;3.3;3.3;3.3;4;4…	HTLTQVK	Q92526	V1T2L1Q1K1H1					Yes
17854	845.449	G6L2K1M1;G1A1C1Q1R3;G4A1V3C1K1;G1P3V1D1K1H1;G1A1P2T2F1R1;A1P1L1D1Q1F1R1;S1P2D1K1F1R1;G1P1L1Q1E1F1R1;N2M1R3;G1T1L1Q1K1H1Y1;P2V1T1N1R1Y1;S1P2L1N1R1Y1;S1P2V1Q1R1Y1;A1P2D1K1R1Y1;G1P2K1E1R1Y1;G4A2V2K1M1;G1A2P3V1T1H1;S1P3V2N1H1;P1V1N2Q1K1F1;V1T2N1K1H1F1;S1T1L1N1K1H1F1;S1V1T1Q1K1H1F1;S2L1Q1K1H1F1;A1T1D1K2H1F1;G1T1K2E1H1F1;A2S1P2T1F1R1;A1P1L1N1E1F1R1;A1P1V1Q1E1F1R1;A1T1L1N1K1H1Y1;A1V1T1Q1K1H1Y1;A1S1L1Q1K…	0.3;0.3;0.3;0.3;0.3;0.3;0.3;0.3;0.3;0.3;0.3;0.3;0.3;0.3;0.3;0.3;0.3;0.3;0.3;0.3;0.3;0.3;0.3;0.3;0.3;0.3;0.3;0.3;0.3;0.3;0.3;0.3;0.3;0.3;0.3;0.3;0.3;0.3;0.3;0.3;0.3;0.3;0.3;0.3;0.3;0.3;0.3;0.3;0.3;0.3;0.3;0.3;0.3;0.3;0.3;0.3;0.3;0.3;0.3;0.3;0.3;0.3;0.3;0.9;0.9;0.9;0.9;0.9;0.9;0.9;0.9;0.9;0.9;0.9;0.9;0.9;0.9;0.9;0.9;0.9;0.9;1.5;1.5;1.5;0.9;1.5;0.9;0.9;0.9;0.9;1.5;1.5;0.9;0.9;0.9;1.5;0.9;0.9;0.9;0.9…	DISEAALK	Q96EY7	A2S1L2D1K1E1					Yes
36032	845.468	G2P1V1T1L1F1R1;G2S1P1L2F1R1;G2A1P1L2R1Y1;G1A2P1V1L1R1Y1;P1V3N1R1Y1;G3P2V1L2H1;G3T1L1K2W1;G2A1P2V2L1H1;G2P1V1N1K2F1;G1A1P1V2T1F1R1;G1A1S1P1V1L1F1R1;G2A1V1T1K2W1;G2A1S1L1K2W1;S1V3T1R1W1;S2V2L1R1W1;G1A2P2V3H1;G2A3P1K2F1;A2S1P1V2F1R1;A3P1V2R1Y1;G1A2S1V1K2W1;G1T2L2R1W1;G1P2V2L1Q1H1;V1L3D1H2;P1V2T1Q1F1R1;S1P1V1L1Q1F1R1;A1P1L1D1K1F1R1;S1P2V1K1R1Y1;G1T1L1N1K2W1;G1V1T1Q1K2W1;G1S1L1Q1K2W1;A1V1T2L1R1W1;A1S1…	0.3;0.3;0.3;0.3;0.3;0.3;0.3;0.3;0.3;0.3;0.3;0.3;0.3;0.3;0.3;0.3;0.3;0.3;0.3;0.3;1.5;1.5;1.5;1.5;1.5;1.5;1.5;1.5;1.5;1.5;1.5;1.5;1.5;1.5;1.5;1.5;1.5;1.5;1.5;1.5;1.5;1.5;1.5;1.5;1.5;1.5;1.5;1.5;1.5;1.5;1.5;1.5;1.5;1.5;1.5;1.5;1.5;1.5;1.5;1.5;1.5;0.9;0.9;0.9;2.7;2.7;2.7;2.7;2.7;2;2;2;2;2.7;2.7;2.7;2.7;2.7;2.7;2.7;2;2;2;2;2;2;2;2;2;2;2;2.7;3.9;3.9;3.2;3.2;3.2;3.9;3.9;3.2;3.9;3.9;3.9;3.9;3.9;3.9;3.9;3…	EVLNMLK	Q92896-2	V1L2N1K1E1M1					Yes
48182	854.454	G3P3V1K1F1;G2P1V1L2H1Y1;G1V1T1L1F1R1Y1;G1S1L2F1R1Y1;G1A1L2R1Y2;G2P1V1L2N1W1;G2P1V2L1Q1W1;G1P1V3T1H1F1;G1S1P1V2L1H1F1;G2A1T1K2F2;G1V1N1K2F1Y1;A1V2T1F1R1Y1;A1S1V1L1F1R1Y1;A2V1L1R1Y2;G2A3P1L2W1;G1A1P1V2L1N1W1;G1A1P1V3Q1W1;A1S1P1V3H1F1;G1A2S1K2F2;A2P1V3H1Y1;G1A3K2F1Y1;G1A4P1V1L1W1;A2P1V3N1W1;A5P1V2W1;S1V2T1F2R1;S2V1L1F2R1;G1A1P1V2L1H1Y1;P1L1N1Q3K1;P1V1Q4K1;T2L1Q2K1H1;P2T1Q1K1E1R1;G4P1V1L2W1;G1V1C1K1H…	0.3;0.3;0.3;0.3;0.3;0.3;0.3;0.3;0.3;0.3;0.3;0.3;0.3;0.3;0.3;0.3;0.3;0.3;0.3;0.3;0.3;0.3;0.3;0.3;0.3;0.3;0.3;0.8;0.8;0.8;0.8;0.8;1.5;0.8;1.5;0.8;1.5;1.5;1.5;1.5;1.5;1.5;1.5;1.5;1.5;0.8;1.5;1.5;1.5;1.5;1.5;1.5;1.5;1.5;1.5;1.5;1.5;1.5;1.5;1.5;1.5;1.5;1.5;1.5;1.5;0.8;1.5;1.5;2;2;2;2;2;2;2;2;2;2;2;2;2;2;2;2;2;2;2;2;2;2;2;2;2;2;2;2;2;2;2;2;2;2;2;2.7;2;2.7;2.7;2.7;2.7;2.7;2.7;2;2;2;2;2;2;2;2;2;2;2;2.7;2…	GRHMGIGK	P84098	G3L1K1M1H1R1					Yes
79024	831.485	A1P4L2Q1;P5V1T1K1;S1V5C1K1;G1V4T1K1M1;G1S1V3L1K1M1;A1S1V4K1M1;S1P5L1K1;A1T2L2K1W1;T1L1M1R3;G1A2P4L2;P4V2L1N1;G2T1L3K1M1;P1T1L2N1K1F1;P1V1T1L1Q1K1F1;S1P1L2Q1K1F1;A2C1K2R2;N1K2M1R2;A1P1L2Q1K1Y1;P2V1T1K2Y1;S1P2L1K2Y1;G1A1V1T1L2K1M1;G1A1S1L3K1M1;V2L1D1K2M1;A1P1L1K2E1F1;A2S1V1L2K1M1;V3K2E1M1;P4V3Q1;G1V2T1C1L2K1;G1S1V1C1L3K1;A1L3Q2F1;A3P4V1L1;A1V3T1C1L1K1;A1S1V2C1L2K1;A2V2T1L1K1M1;G2P1T1L2K1F1;G1A2P1L2…	0.3;0.3;0.3;0.3;0.3;0.3;0.3;0.9;0.9;0.9;0.9;1.5;0.9;0.9;0.9;0.9;0.9;0.9;0.9;0.9;1.5;1.5;1.5;0.9;1.5;1.5;0.9;1.5;1.5;0.9;0.9;1.5;1.5;1.5;2.1;2.1;2.1;2.1;2.7;2.7;2.7;2.1;2.1;2.1;2.7;2.1;2.1;2.1;2.7;2.1;2.1;2.1;2.1;2.1;2.1;2.1;2.1;2.1;2.1;2.7;2.7;2.1;2.1;2.7;3.3;3.3;3.3;3.3;3.3;3.3;3.3;3.3;3.3;3.3;3.3;3.3;4.5;4.5;4.5;4.5;4.5;4.5;4.5;4.5;4.5;4.5;4.5;4.5;4.5;4.5;5.7;6.3;5.7;5.7;5.7;5.7;5.7;5.7;5.7;5.7…	LTATIWK	O15226	A1T2L2K1W1					Yes
124010	931.523	G1V2C2L4;G2C1L5M1;A1V3C2L3;V5T3D1;S1V4T2L1D1;S3V2L3D1;G1A1V1C1L4M1;G5P1K3F1;G3V1L2N1F1R1;G3V2L1Q1F1R1;P2N1H1R3;G3P1V2K1R1Y1;S1V5T2E1;S3V3L2E1;A2V2C1L3M1;G1A2L4M2;V2L3N1M2;V3L2Q1M2;G3A3L2F1R1;G2A1V3Q1F1R1;A1Q1K1H2R2;A3V1L3M2;G1S1V5H2;G1A5V2F1R1;S2V3T1L2D1;S2V4T1L1E1;G2A1V2L1N1F1R1;G2A4V1L1F1R1;G1A2V3N1F1R1;G1T2N1Q1K2R1;A1T2N2K2R1;A1S1T1N1Q1K2R1;G1T3L1Q1R2;P5V1C1L2;G1S1T1Q2K2R1;G5V1L2F1R1;A1T3L1N1R…	0.3;0.3;0.3;0.3;0.3;0.3;0.3;0.3;0.3;0.3;0.3;0.3;0.3;0.3;0.3;0.3;0.3;0.3;0.3;0.3;0.3;0.3;0.3;0.3;0.3;0.3;0.3;0.3;0.3;0.8;0.8;0.8;0.8;0.8;0.8;0.8;0.8;0.8;0.8;0.8;0.8;0.8;0.8;1.4;1.4;0.8;0.8;1.4;1.4;0.8;1.4;1.4;0.8;1.4;0.8;0.8;0.8;0.8;1.4;1.4;1.4;1.4;1.4;1.4;1.4;0.8;1.4;1.4;1.4;1.4;0.8;1.4;1.4;1.4;1.4;0.8;1.4;1.4;1.4;1.4;1.4;1.4;1.4;1.4;1.4;1.4;1.4;1.4;1.4;1.4;1.4;1.4;1.4;1.4;1.4;1.4;0.8;1.4;1.4;1.4…	TEILSLEK	Q9GZT8	S1T1L3K1E2					Yes
16337	910.455	V1T1C2L3F1;S1C2L4F1;A1T1C1L3M1F1;G3P1L2N1H1F1;G3P1V1L1Q1H1F1;V3T3E1Y1;S1V2T2L1E1Y1;S2V1T1L2E1Y1;S3L3E1Y1;G3P2V1K1H1Y1;G2A1L1Q1F1R1Y1;G2S1P1K1F1R1Y1;G2A1P1K1R1Y2;G3P2V1N1K1W1;G3A1T1L2H1W1;G2V1L1D1K1H1W1;L2K1E1M2F1;G2A1P1V1L1N1H1F1;G2A1P1V2Q1H1F1;G2N2K2F2;G1S1V2L1H2Y1;V2N2F1R1Y1;G1A2V1Q1F1R1Y1;G3A3P2K1W1;G2A2V1T1L1H1W1;G2A2S1L2H1W1;G1V3T1N1H1W1;G1S1V2L1N1H1W1;G1S1V3Q1H1W1;G1A1V2D1K1H1W1;G2V2K1E1H1W…	0.3;0.3;0.3;0.3;0.3;0.3;0.3;0.3;0.3;0.3;0.3;0.3;0.3;0.3;0.3;0.3;0.3;0.3;0.3;0.3;0.3;0.3;0.3;0.3;0.3;0.3;0.3;0.3;0.3;0.3;0.3;0.3;0.3;0.3;0.3;0.3;0.3;0.3;0.3;0.3;0.3;0.3;0.3;0.3;0.3;0.3;0.3;0.3;0.3;0.3;0.3;0.3;0.3;0.3;0.3;0.3;0.3;0.3;0.3;0.3;0.8;0.8;0.8;0.8;0.8;1.4;0.8;0.8;0.8;0.8;0.8;0.8;0.8;0.8;0.8;1.4;0.8;0.8;0.8;0.8;0.8;0.8;0.8;0.8;0.8;0.8;1.4;0.8;0.8;0.8;0.8;1.4;1.4;1.4;1.4;1.4;0.8;0.8;0.8;1.4…	DFNFQLK	Q9UG56	L1N1D1Q1K1F2					Yes
6776	831.449	G2P1T1L2Q1F1;G1V1C1N1K1R2;G2Q1K1M1R2;V1D1M1R3;G2P2T1L1K1Y1;G1A1P1T1L2N1F1;G1S1P2V1T1K1F1;G1S2P2L1K1F1;P1V1L1N1D1K1F1;P1V2D1Q1K1F1;G1A3C1K1R2;G1A1N1K1M1R2;P1V1L2N2Y1;G1A2P1L2Q1Y1;P1V2L1N1Q1Y1;P1V3Q2Y1;G1A1P2V1T1K1Y1;G1A1S1P2L1K1Y1;V2T2L1H1Y1;S1V1T1L2H1Y1;S2L3H1Y1;A2P1V1T1L1N1F1;A2S1P1L2N1F1;A2P1V2T1Q1F1;A1S2P2V1K1F1;A3P1L1D1K1F1;G1A2P1L1K1E1F1;P1V2N1K1E1F1;A3P1L2N1Y1;A3P1V1L1Q1Y1;A2S1P2V1K1Y1;A3P1…	0.3;0.3;0.3;0.3;0.3;0.3;0.3;0.3;0.3;0.3;0.3;0.3;0.3;0.3;0.3;0.3;0.3;0.3;0.3;0.3;0.3;0.3;0.3;0.3;0.3;0.3;0.3;0.3;0.3;0.3;0.3;0.3;0.3;0.3;0.3;0.3;0.3;0.3;0.3;0.3;0.3;0.3;0.3;0.3;0.3;0.3;0.3;0.3;0.3;0.3;0.3;0.3;1.5;0.9;0.9;0.9;0.9;0.9;0.9;1.5;1.5;1.5;0.9;0.9;1.5;1.5;1.5;0.9;1.5;0.9;1.5;1.5;0.9;1.5;1.5;1.5;1.5;1.5;1.5;1.5;0.9;0.9;1.5;1.5;0.9;0.9;1.5;0.9;0.9;1.5;1.5;0.9;0.9;0.9;1.5;1.5;1.5;0.9;0.9;0.9…	ALVSEWK	Q16531	A1S1V1L1K1E1W1					Yes
10746	954.412	G1A1P2D2Q3;G2P2D1Q3E1;G1P2T1C2L1Q1H1;P1T1D3Q1K1H1;G1P4C2E1R1;P1T2C2Q1F1R1;G5P1L1D1Y2;S1P3T1N3D1;S2P3N2D1Q1;A2P2N1D2Q2;G3S5V1C1K1;G2P2N1Q2E2;G4S4T1K1M1;G4S1C1K2M2;S2P2T2N1D1H1;A1P2V1T1C2Q1H1;A1S1P2C2L1Q1H1;S3P2T1D1Q1H1;A2P1T2D2Q1H1;S2P3C2K1H1;G1A1P1T2D1Q1E1H1;A1L1D2Q2E1H1;P1T1N1D2K1E1H1;S1P1D2Q1K1E1H1;G2P1T2Q1E2H1;G1L1D1Q2E2H1;P2C1D1Q1K1M1H1;T1C2L2E1H2;A1C2Q3K1F1;G4A1L1D2F2;G5L1D1E1F2;T3N3Q1Y1;S2T…		ATVFDDCK	O00186	A1V1T1C1D2K1F1					Yes
1D1;G1S1P5T1C2;P4V1C2D1Q1;A1P3T1D3Q1;G1P3T1D2Q1E1;G7P1V1T1C1H1;G7S1P1C1L1H1;T3D2Q2F1;G6A1T1C1R1Y1;T3C2L1Q1W1;A1S2P5C2;G1S2V4C3;P4V1C2N1E1;A1P3T1N1D2E1;A1S1P3D2Q1E1;G1P3T1N1D1E2;G1S1P3D1Q1E2;G2S1V3T1C2M1;G2S2V2C2L1M1;A1P4C1D1Q1M1;G3V2T2C1M2;G3S2C1L2M2;G4T2L1M3;G6A1S1P1V1C1H1;P1T1L1D2E2H1;T3N1D1Q1E1F1;P1T1C2Q1K1E1F1;P1T2C1Q2M1F1;G5A1S2C1F1R1;A1T2D1Q2E1Y1;G1T2Q2E2Y1;G5A2S1C1R1Y1;G5S1N1M1R1Y1;G2D1Q3H…	0.3;0.3;0.3;0.3;0.3;0.3;0.3;0.3;0.3;0.3;0.3;0.3;0.3;0.3;0.3;0.3;0.3;0.3;0.3;0.3;0.3;0.3;0.3;0.3;0.3;0.3;0.3;0.3;0.3;0.3;0.3;0.3;0.3;0.3;0.3;0.3;0.3;0.3;0.3;0.3;0.3;0.3;0.3;0.3;0.3;0.3;0.3;0.3;0.3;0.3;0.3;0.3;0.3;0.3;0.3;0.3;0.3;0.3;0.3;0.3;0.3;0.3;0.3;0.3;0.3;0.3;0.3;0.3;0.3;0.3;0.3;0.3;0.3;0.3;0.3;0.3;0.3;0.3;0.3;0.3;0.3;0.3;0.3;0.8;0.8;1.3;0.8;0.8;0.8;1.3;1.3;0.8;0.8;0.8;0.8;0.8;0.8;0.8;0.8;1.3…			C18010							Yes
85367	968.475	G5P2V1T1D1R1;G5S1P2L1D1R1;G5P1L2N3;G6A1P2T1N1K1;P4T2C1K1E1;G5V1T2L1N1H1;G5S1T1L2N1H1;G6T1L1K1E1H1;G4A1S1P2V1D1R1;G4S2T1K1R1Y1;G4A1P1V1L1N3;G5A3P1L1N1Q1;G5A2S1P2N1K1;G4A1S1V1T1L1N1H1;G4A2V1T1D1K1H1;G4A2S1L1D1K1H1;G3S1V2N1D1K1H1;G5A1V1T1K1E1H1;G5A1S1L1K1E1H1;G3S4K1F1R1;G2V1M2R2Y1;G3A2P1V2N3;V2C1K2M3;G3A2S2V1L1N1H1;G3A3S1V1D1K1H1;G4A2S1V1K1E1H1;P2T1L1M1H3;G3A5P1V1N2;G4A7P1Q1;G3A5S1V1T1H1;G3A8P1N1;G7…		MTSFAERK	Q5T5Y3	A1S1T1K1E1M1F1R1					Yes
1P1V2T1C1K1E1H1;G1S1P1V1C1L1K1E1H1;A1S1P3V1D1M1R1;A2V1T3C1F1R1;A2S1T2C1L1F1R1;S1V1T1C1K1E1F1R1;V1T1C1N2K2Y1;S1C1L1N2K2Y1;G1A2T1C1Q1K2Y1;S1V1C1N1Q1K2Y1;G1T1N1Q1K2M1Y1;A1V1T1C1K1E1R1Y1;A1S1C1L1K1E1R1Y1;A1T2L1N1M1R1Y1;G1P2V1L1D1W2;G1A4S1P3C1K1;G1A2S1P3N1K1M1;A2V2C1L1Q1E1H1;A1S1P1V2C1K1E1H1;G1P1L1N1Q1F3;G1P1V1Q2F3;G1T2L1H1F3;G2K1M1H2F1R1;A3T1C1N1K2Y1;A3S1C1Q1K2Y1;A1T1N2K2M1Y1;A1S1N1Q1K2M1Y1;G1P2N1K1F…	0.3;0.3;0.3;0.3;0.3;0.3;0.3;0.3;0.3;0.3;0.3;0.3;0.3;0.3;0.3;0.3;0.3;0.3;0.3;0.3;0.3;0.3;0.3;0.3;0.3;0.3;0.3;0.3;0.3;0.3;0.3;0.3;0.3;0.3;0.3;0.3;0.3;0.3;0.3;0.3;0.3;0.3;0.3;0.3;0.3;0.3;0.3;0.3;0.3;0.3;0.3;0.3;0.3;0.3;0.3;0.3;0.3;0.3;0.3;0.3;0.3;0.3;0.3;0.3;0.3;0.3;0.3;0.3;1.3;1.3;1.3;1.3;1.3;1.3;1.3;1.3;1.3;1.3;1.3;1.3;1.3;1.3;1.3;1.3;1.3;1.3;1.3;1.3;1.3;1.3;1.3;1.3;1.3;1.3;1.3;1.3;1.3;1.3;1.3;1.3…										Yes
61997	873.496	C1L2N1Q1K1R1;V1C1L1Q2K1R1;P1C1D1K3R1;P1T2L1M1R2;A2P1T1C1K2R1;A1L1Q2K1M1R1;P1T1N1K2M1R1;S1P1Q1K2M1R1;T1L2R1W2;L1N1K2W2;V1Q1K2W2;L1K2H1Y1W1;A1P1K2H1F2;P3L1K1H1W1;G2C1L2Q1K1R1;V1C1L2D1R2;G1A1C1L2N1K1R1;G1A1V1C1L1Q1K1R1;G1S1P1V1C1K2R1;G2P1T1K2M1R1;A1L2D1M1R2;G1L2E1M1R2;A2V1C1L1N1K1R1;A2V2C1Q1K1R1;G1A2L1Q1K1M1R1;A1V1L1E1M1R2;G2L1K2W2;A5C1L1K1R1;A3L1N1K1M1R1;A3V1Q1K1M1R1;V2C1L1E1R2;V1L1N2K1M1R1;V2N1Q1K…	0.3;0.3;0.3;0.3;0.3;0.3;0.3;0.3;0.3;0.3;0.3;0.3;0.3;1.5;0.8;0.8;0.8;0.8;0.8;0.8;0.8;0.8;0.8;0.8;0.8;0.8;0.8;0.8;0.8;0.8;0.8;0.8;0.8;0.8;0.8;0.8;0.8;2;2;2;2;2.6;2;2;2;2;2;2;2.6;2.6;2.6;3.8;3.8;3.8;3.8;3.1;3.1;3.1;3.1;3.1;3.1;3.1;3.1;3.1;3.1;3.1;3.1;3.1;3.1;3.1;3.1;3.1;3.8;3.8;3.8;3.8;3.8;3.8;4.9;4.3;4.3;4.3;4.3;4.3;4.3;4.3;4.3;4.3;4.3;4.3;4.3;4.3;4.3;4.3;4.3;4.3;4.3;4.3;4.3;4.3;4.3;4.3;4.3;4.3;4.3…	ITYPPGVK	Q9NTI5	G1P2V1T1L1K1Y1					Yes
8518	972.506	G3P1T1C1L2Q1K1;G10K3;G1P1V1T1C1L2D1R1;G1S1P1C1L3D1R1;G1C1L4N3;G1V1C1L3N2Q1;G1V3C1L1Q3;G2A1P1T1C1L2N1K1;G2A1S1P1C1L2Q1K1;G2V1L2Q3M1;A1P1V2T1C1L1D1R1;A1S1P1V1C1L2D1R1;G1S1P1V1C1L2E1R1;G1A1P1T1L2D1M1R1;P1V1L1D2K1M1R1;G2P1T1L2E1M1R1;A1V1C1L3N3;G1A3C1L3N1Q1;A1V2C1L2N2Q1;A1V4C1Q3;G1A2P1V1T1C1L1N1K1;G1A2S1P1C1L2N1K1;P1V3T1C1N2K1;G1A2P1V2T1C1Q1K1;S1P1V3C1N1Q1K1;G2A2P1C1L1K2E1;G1P1V2C1N1K2E1;G1P1V1T1L1N2K…		AQPSMSPKK	Q969S3	A1S2P2Q1K2M1					Yes
T1K1F3R1;V1N1K1F2R1Y1;G1A2P1V1K1H1F2;A2S1K1F3R1;A3K1F2R1Y1;A1S1V2K1H1F1W1;A2V2K1H1Y1W1;G1A4L1K1W2;A2V2N1K1W2;A5V1K1W2;G1A1P3V1L1H1W1;G2P1V2T1C1L2D1;G2S1P1V1C1L3D1;G1A1S1P1V2C1L2D1;G2P1V3T1C1L1E1;G2S1P1V2C1L2E1;P6D1K1E1;G1P1V2L1D2K1M1;A2P1V4T1C1D1;A2P6T1E1;G1A1P1V4T1C1E1;G1A1S1P1V3C1L1E1;P1V4T1N1D1M1;S1P1V3L1N1D1M1;G2A1P1V2T1L1E1M1;G1P1V3D1K1E1M1;G1V1L2D1F2Y1;A2S1P1V4C1E1;G1A2S1P1V2L1E1M1;V3T1D1F3…	0.3;0.3;0.3;0.3;0.3;0.3;0.3;0.3;0.3;0.3;0.3;0.3;0.3;0.3;0.3;0.3;0.3;0.3;0.3;0.3;0.3;0.3;0.3;0.3;0.3;0.3;0.3;0.3;0.3;0.3;0.3;0.3;0.3;0.3;0.3;0.3;0.3;0.3;0.3;0.3;0.3;0.3;0.3;0.3;0.3;0.3;0.3;0.3;0.3;0.3;0.3;0.3;0.3;0.3;0.3;0.3;0.3;0.3;0.3;0.3;0.3;0.3;0.3;0.3;0.3;0.3;0.3;0.3;0.3;0.3;0.3;0.3;0.3;0.3;0.3;0.3;0.3;0.3;0.3;0.3;0.3;0.3;0.3;0.3;0.3;0.3;0.3;0.3;0.3;0.3;0.3;0.3;0.3;0.3;0.3;0.3;0.3;0.3;0.3;0.3…										Yes
10081	819.452	G2T3Q1K2;G1A1T3N1K2;G1A1S1T2Q1K2;S1T1N1D1K3;S2D1Q1K3;S2T1L1K1E1R1;A2S1T2N1K2;A2S2T1Q1K2;S2N1K3E1;G3S1V4F1;G3A1V4Y1;G1A1T4L1R1;V1T3D1K1R1;S1T2L1D1K1R1;A2V1T4R1;A2S1T3L1R1;S1V1T2K1E1R1;A1D1F1R3;G1E1F1R3;G4V3L1Y1;G1S1V1K1H2R1;G1S2V1T2L1R1;V2C2L1K1R1;A1S3V1T1L1R1;A2L1K1M2R1;G3A1T3K2;G2S1T1D1K3;G1S1V2T3R1;G1S3T1L2R1;G1C1L2K1M1R1;G2A2S1T2K2;G1S2V1T1N1K2;G1S3L1N1K2;G1S3V1Q1K2;T3N1Q1K2;S1T2Q2K2;G1A1S2D1K…	0.3;0.3;0.3;0.3;0.3;0.3;0.3;0.3;0.3;0.3;0.3;0.3;0.3;0.3;0.3;0.3;0.3;0.3;0.3;0.3;0.3;0.9;0.9;0.9;0.9;0.9;0.9;0.9;0.9;0.9;0.9;0.9;0.9;0.9;1.6;1.6;0.9;0.9;1.6;1.6;0.9;0.9;0.9;0.9;0.9;1.6;1.6;1.6;1.6;0.9;1.6;1.6;1.6;1.6;1.6;1.6;1.6;1.6;1.6;1.6;1.6;1.6;1.6;1.6;1.6;2.1;2.1;2.1;2.1;2.8;2.8;2.8;2.8;2.8;2.1;2.8;2.8;2.8;2.8;2.8;2.8;2.8;2.8;2.8;2.8;2.8;2.8;2.8;2.8;2.8;2.8;2.8;2.8;2.8;2.8;2.8;2.8;2.8;2.8;2.8…	ASVATLMK	O43795	A2S1V1T1L1K1M1					Yes
55273	816.434	A1P3L1H1W1;G1V2K1M1H1F1;G1C1L2Q2R1;A1C1L2N1Q1R1;A1V1C1L1Q2R1;P1V1T1C1N1K1R1;S1P1C1L1N1K1R1;S1P1V1C1Q1K1R1;A1P1C1D1K2R1;G1P1C1K2E1R1;G1P1T1Q1K1M1R1;A3P1T1C1K1R1;A2L1Q2M1R1;A1P1T1N1K1M1R1;A1S1P1Q1K1M1R1;G1P3F2R1;G1L1Q1K1W2;A1L1N1K1W2;A1V1Q1K1W2;S2C1K3H1;P2V1R1Y1W1;V1T1K1H1F1W1;S1L1K1H1F1W1;A1L1K1H1Y1W1;A2P1K1H1F2;G2A1C1L2Q1R1;G2P1V1T1C1K1R1;G2S1P1C1L1K1R1;G1A2C1L2N1R1;V2C1L1N2R1;G1A2V1C1L1Q1R1;V3C1…	0.3;1.6;0.9;0.9;0.9;0.9;0.9;0.9;0.9;0.9;0.9;0.9;0.9;0.9;0.9;0.9;0.9;0.9;0.9;0.9;0.9;0.9;0.9;0.9;0.9;2.1;2.1;2.1;2.1;2.1;2.1;2.1;2.1;2.1;2.1;2.8;2.1;2.1;2.8;2.1;2.1;2.8;2.8;2.1;2.8;2.8;2.8;2.1;2.1;2.1;2.1;2.8;2.1;2.1;2.1;2.1;2.8;2.8;2.1;2.8;2.8;3.3;3.3;4;3.3;3.3;4;4;4;4;4;3.3;3.3;3.3;3.3;3.3;3.3;3.3;3.3;3.3;4;4;3.3;4;4;4;4;3.3;4;4;4;4.6;5.2;5.2;5.2;5.2;5.2;5.2;5.2;5.2;5.2;4.6;4.6;4.6;4.6;4.6;4.6;4…	IDGSANLK	P54709	G1A1S1L2N1D1K1					Yes
69501	958.549	G2V1T2L1Q1K1R1;G2S1T1L2Q1K1R1;G1L1D2K3R1;G2T1L1N2K3;G2V1T1N1Q1K3;G2S1L1N1Q1K3;G2S1V1Q2K3;G2A1D1Q1K4;G3Q1K4E1;G1A1V2T2Q1K1R1;G1A1S1V1T1L1Q1K1R1;G1A1S2L2Q1K1R1;G1S2P1V1T1K2R1;G1S3P1L1K2R1;G1A2T1L1D1K2R1;V2T1N1D1K2R1;S1V1L1N1D1K2R1;S1V2D1Q1K2R1;A1V1D2K3R1;G1V1D1K3E1R1;P2L4M1Y1;G1A1V1T1N2K3;G1A1S1L1N2K3;G2A3T1Q1K3;G1A1S1V1N1Q1K3;G2A1N1K4E1;A2S1V2T1Q1K1R1;A2S2V1L1Q1K1R1;A1S3P1V1K2R1;A3V1T1D1K2R1;A3S1L…	0.3;0.3;0.3;0.3;0.3;0.3;0.3;0.3;0.3;0.3;0.3;0.3;0.3;0.3;0.3;0.3;0.3;0.3;0.3;0.3;0.3;0.3;0.3;0.3;0.3;0.3;0.3;0.3;0.3;0.3;0.3;0.3;0.3;0.3;0.3;0.3;0.3;0.3;0.3;0.3;0.3;0.3;0.3;0.3;0.3;0.3;0.3;0.3;0.3;0.3;0.3;0.3;0.3;0.3;0.3;0.3;0.3;0.8;0.8;0.8;0.8;0.8;0.8;0.8;0.8;0.8;0.8;0.8;0.8;0.8;0.8;0.8;0.8;0.8;0.8;0.8;0.8;1.3;1.3;1.3;1.3;1.3;0.8;1.3;1.3;0.8;0.8;1.3;1.3;1.3;1.3;1.3;0.8;0.8;0.8;1.3;1.3;1.3;0.8;1.3…	LETFKPPK	Q68CQ4	P2T1L1K2E1F1					Yes
37158	878.501	G4V5H1;A2C1L4Y1;G1T1C1L4F1;G5V1L3H1;A1V1T1C1L3F1;A1S1C1L4F1;L3D1K1M1F1;L4N1M1Y1;V1L3Q1M1Y1;G4A1V2L2H1;A2T1L3M1F1;V1L2K1E1M1F1;G3A2V3L1H1;G2V5N1H1;G2A3V4H1;G1P1T1H1R3;A1S1P1H1R3;G1V2C1L3Y1;G2L4M1Y1;V4T1C1L1F1;S1V3C1L2F1;G1V2T1L2M1F1;G1S1V1L3M1F1;A1V3C1L2Y1;G3V2L2Q1H1;A1V3T1L1M1F1;A1S1V2L2M1F1;A2V2L2M1Y1;G3A3L3H1;G2A1V3L1Q1H1;V5N2H1;G1A2V4Q1H1;G1A5V2L1H1;G1A1V1L3M1Y1;G3V1L3N1H1;G4T1K3F1;G2V2T1K1R1Y…	0.3;0.8;0.8;1.5;0.8;0.8;0.8;0.8;0.8;1.5;0.8;0.8;1.5;1.5;1.5;1.5;1.5;2;2;2;2;2;2;2;2.6;2;2;2;2.6;2.6;2.6;2.6;2.6;2;2.6;2.6;2.6;2.6;2.6;2.6;2.6;2.6;2.6;2.6;2.6;2.6;2.6;2.6;3.1;3.1;3.1;3.7;3.7;3.7;3.7;3.7;3.7;3.1;3.1;3.7;3.1;3.7;3.7;3.7;3.1;3.7;3.7;3.7;3.7;3.7;3.7;3.7;3.7;3.7;3.7;3.7;3.7;3.7;3.7;3.7;3.7;3.7;3.7;3.7;3.7;3.7;3.7;3.7;3.7;3.7;3.7;3.7;3.7;3.7;3.7;3.7;3.7;3.7;3.7;4.2;4.2;4.2;4.2;4.2;4.2;4…	FALPYIR	P06132	A1P1L2F1R1Y1					Yes
73959	904.523	A1P4L1K1W1;A1T2C1L2K1R1;T1L2K1H1F2;A1L2Q1K1F1W1;A1P1L1K2Y1W1;A2P2K2F2;G1T1C1L1Q1K3;A1T1C1L1N1K3;A1V1T1C1Q1K3;A1S1C1L1Q1K3;S2P1C1K4;D1Q1K4M1;T1L1K2E1M1R1;P2L2F1R1Y1;A2C1K4E1;A2T1Q1K3M1;N1K4E1M1;P3V2L1H1F1;P1V1T1K2F1W1;S1P1L1K2F1W1;G1P1V2K2M1F1;G1A2L2K1F1W1;V2L1N1K1F1W1;V3Q1K1F1W1;A3V1L1K1F1W1;G2A1T1C1L1K3;G1V1C1D1K4;V3T2C1K1R1;S1V2T1C1L1K1R1;S2V1C1L2K1R1;G1V1T2L1K1M1R1;G1S1T1L2K1M1R1;G1A2V1T1C1K3;…	0.3;0.8;0.8;0.8;0.8;0.8;0.8;0.8;0.8;0.8;0.8;0.8;0.8;0.8;0.8;0.8;0.8;0.8;0.8;0.8;1.4;1.9;1.9;1.9;1.9;1.9;1.9;1.9;1.9;1.9;1.9;1.9;1.9;1.9;1.9;1.9;1.9;1.9;1.9;1.9;1.9;1.9;1.9;1.9;1.9;1.9;2.5;1.9;1.9;2.5;2.5;2.5;2.5;2.5;2.5;2.5;3;3;3;3;3;3;3;3;3;3.6;3;4.1;4.1;4.1;4.1;4.1;4.1;4.1;4.1;4.1;4.1;4.1;4.1;4.1;4.1;4.1;4.1;4.1;4.1;4.1;4.1;4.1;4.1;4.1;4.1;4.1;4.1;4.1;4.1;4.7;4.7;4.7;4.7;4.7;4.7;4.7;5.2;5.2;5.2…	LLSAVSSTK	Q92547	A1S3V1T1L2K1					Yes
39091	792.413	G2S2T2K1R1;G1V1C2K2R1;G4P1H1R2;G1A1S3T1K1R1;G1A1C1K2M1R1;A2S4K1R1;V1T1M2R2;S1L1M2R2;S2T2N1K1R1;S3T1Q1K1R1;C1Q1K2M1R1;G2P1N1H1R2;G5V2K1Y1;A1P2C1L1H1R1;G5P3V2;G5T1L1K1F1;G4A1V1T1K1F1;G4A1S1L1K1F1;P1N2H1R2;S1T1H2R2;G4A2L1K1Y1;G3V2N1K1Y1;G3A2S1V1K1F1;G3A3V1K1Y1;L1Q1K1M1H2;T2C1L2D1K1;V1T2C1L1K1E1;S1T1C1L2K1E1;G2L2D1R1Y1;G3P3V2N1;G3T1L1N1K1F1;G3V1T1Q1K1F1;G3S1L1Q1K1F1;G1V2T1D1F1R1;G1S1V1L1D1F1R1;G3A1L1…	0.3;0.3;0.3;0.3;0.3;0.3;0.3;0.3;1.6;1.6;1.6;1.6;1.6;2.2;2.9;2.9;2.9;2.9;2.9;2.9;2.9;2.9;2.9;2.9;2.2;3.4;3.4;3.4;4.1;4.1;4.1;4.1;4.1;4.1;4.1;4.1;4.1;4.1;4.1;4.1;4.1;4.1;4.1;4.1;4.1;4.1;4.1;4.1;4.1;4.1;4.1;4.1;4.1;4.1;4.1;4.1;3.4;3.4;3.4;3.4;3.4;3.4;3.4;3.4;3.4;3.4;3.4;3.4;3.4;4.1;4.1;3.4;4.1;4.1;4.1;5.4;5.4;5.4;5.4;5.4;5.4;5.4;5.4;5.4;5.4;5.4;5.4;5.4;5.4;5.4;5.4;5.4;5.4;5.4;4.7;4.7;4.7;4.7;4.7;4.7…	FIVGSDR	Q14696	G1S1V1L1D1F1R1					Yes
138938	818.402	A1T1C1L1Q2R1;P1T2C1N1K1R1;S1P1T1C1Q1K1R1;A1T1Q1K1W2;G1C1Q3K2;A1C1N1Q2K2;Q2K1E1M1R1;P2T1R1Y1W1;G1A1P4H1F1;L1Q2H1F2;P1Q1K1H1F1Y1;S1P3V1H1W1;P1N1Q1K1F1W1;T2K1H1F1W1;G3V1C1L1K1W1;P4Q1H1F1;G3A1L1K1M1W1;G2A2V1K1M1W1;G2P1T2C1K1R1;G1C1L1D1Q1K1R1;V1T1C1L1N2R1;S1C1L2N2R1;G1A2T1C1L1Q1R1;S1V2C1Q2R1;A1C1L1N1D1K1R1;A1V1C1D1Q1K1R1;G1C1L1N1K1E1R1;G1V1C1Q1K1E1R1;A3S1C1L1Q1R1;A2S2P1C1K1R1;A1V1C1N1K1E1R1;A4C1K1E1R1…	0.3;0.3;0.3;0.3;0.3;0.3;0.3;0.3;0.3;0.3;0.3;0.3;0.3;0.3;1.6;1.6;1.6;1.6;0.9;0.9;0.9;0.9;0.9;0.9;0.9;0.9;0.9;0.9;0.9;0.9;0.9;0.9;0.9;0.9;0.9;0.9;0.9;0.9;0.9;0.9;0.9;0.9;0.9;0.9;0.9;0.9;0.9;0.9;0.9;0.9;0.9;0.9;0.9;0.9;0.9;0.9;0.9;0.9;0.9;0.9;0.9;0.9;0.9;0.9;0.9;0.9;1.6;0.9;0.9;0.9;0.9;2.8;2.8;2.8;2.8;2.8;2.8;2.8;2.8;2.8;2.8;2.8;2.1;2.1;2.1;2.1;2.1;2.1;2.8;2.8;2.8;2.8;2.1;2.1;2.1;2.1;2.1;2.1;2.1;2.1…	VSEEVEK	Q9NY61	S1V2K1E3					Yes
93058	862.364	G4P1V1T1C2L1;G4S1P1C2L2;G3V1T1D3K1;G3S1L1D3K1;G3A1P1V2T1C2;G3A1S1P1V1C2L1;G3S3P1V1T1D1;G3S4P1L1D1;G2S1V2T1N1D2;G2A1S1V1D3K1;G4A1V1T2D1E1;G4A1S1T1L1D1E1;G3S1V1D2K1E1;G5V1T2E2;G5S1T1L1E2;G4A1P1T1C1L1M1;G3P1V1C1D1K1M1;P4T1C1D1H1;G6L1D1H2;P2C1Q3Y1;P1T2C1Q2W1;G2A2S1P1V2C2;G2A1S4P1V1D1;G2A3S1V1T1D2;G3S4P1V1E1;G3A2S1V1T1D1E1;G2S2V2N1D1E1;G4A1S1V1T1E2;G4A1S2L1E2;G3A2P1V1T1C1M1;G3A2S1P1C1L1M1;G2S1P1V2C1N1…	0.3;0.3;0.3;0.3;0.3;0.3;0.3;0.3;0.3;0.3;0.3;0.3;0.3;0.3;0.3;0.3;0.3;0.3;0.3;0.3;0.3;0.3;0.3;0.3;0.3;0.3;0.3;0.3;0.3;0.3;0.3;0.3;0.3;0.3;0.3;0.3;0.3;0.3;0.3;0.3;0.3;0.3;0.3;0.3;0.3;0.3;0.3;0.3;0.3;0.3;0.3;0.3;0.3;0.3;0.3;0.3;0.3;0.3;0.3;0.3;0.3;0.3;0.3;1.5;1.5;1.5;1.5;1.5;1.5;1.5;1.5;1.5;1.5;1.5;1.5;1.5;1.5;1.5;1.5;1.5;1.5;1.5;1.5;1.5;1.5;0.8;1.5;1.5;1.5;1.5;0.8;0.8;0.8;0.8;0.8;0.8;0.8;0.8;0.8;1.5…	PCHYSSL	Q9ULG6	S2P1C1L1H1Y1					Yes
82478	924.438	G5P2V2N1D1;G7A1P2L1E1;G4V2L1D2H1;G6A1T2K1Y1;G5S1D1K2Y1;G5A3P2V1D1;G6A2P2V1E1;G4V3D1E1H1;G5A1S2T1K1F1;G4L1M2F1R1;P1C1Q2F2R1;N3D1H1R2;G5A2S1T1K1Y1;G4S2V1N1K1Y1;V3C1L1M3;G4A2S3K1F1;A1P1T1C1L1H2F1;G3A1V1M2F1R1;G4A3S2K1Y1;P1L1Q1M1H2Y1;G1P3W3;G6S2P3V1;G6A2P2L1D1;G6S1T2K1F1;G3A1V3D2H1;G3V2C1M1F1R1;G1P2T1C1K1H1W1;G1V1L2M4;A2P1C1L1Q1H1W1;A1S1P2C1K1H1W1;P1L1N1Q1M1H1W1;P1V1Q2M1H1W1;T2L1M1H2W1;A1V2L1M4;P1K1E…		MEGISNFK	Q96KB5	G1S1L1N1K1E1M1F1					Yes
2V1T1Q1M1F1W1;G2S1L1Q1M1F1W1;G1A1V1C1L1N1Y1W1;G1A1V2C1Q1Y1W1;G2A1L1Q1M1Y1W1;G2S1P1K1M1Y1W1;A2S6N1K1;G1A2P1V1C1N1F2;G1P1V1N2M1F2;G2A2P1Q1M1F2;S2V2C1H1F2;G1S1V1T1M1H1F2;G1S2L1M1H1F2;A3S2T1M2R1;A1S1V2C1H1F1Y1;A2V2C1H1Y2;G1A2L1M1H1Y2;G1A3V1T1C1F1W1;G1A3S1C1L1F1W1;A1S1V2C1N1F1W1;G1A1V1T1N1M1F1W1;G1A1S1L1N1M1F1W1;G1A1S1V1Q1M1F1W1;G1A2D1K1M1F1W1;G2A1K1E1M1F1W1;G1A4C1L1Y1W1;A2V2C1N1Y1W1;G1A2L1N1M1Y1W1;V2…	0.3;0.3;0.3;0.3;0.3;0.3;0.3;0.3;0.3;0.3;0.3;0.3;0.3;0.3;0.3;0.3;0.3;0.3;0.3;0.3;0.3;0.3;0.3;0.3;0.3;0.3;0.3;0.3;0.3;0.3;0.3;0.3;0.3;0.3;0.3;1.4;1.4;1.4;1.4;1.4;1.4;1.4;0.8;0.8;0.8;0.8;1.4;1.4;0.8;1.4;0.8;0.8;1.4;1.4;1.4;1.4;1.4;1.4;1.4;1.4;1.4;1.4;1.4;1.4;1.4;1.4;1.4;1.4;1.4;1.4;1.4;0.8;1.4;1.4;1.4;0.8;0.8;1.4;1.4;1.4;1.4;1.4;1.4;1.4;1.4;1.4;1.4;1.4;1.4;1.4;1.4;1.4;1.4;1.4;1.4;1.4;1.4;0.8;0.8;0.8…										Yes
29004	954.481	G7P1Q1R2;P2V1C1Q3R1;G6A1P1N1R2;P3T1C1E1R2;A1C1L1Q3K1H1;P1T1C1N1Q1K2H1;S1P1C1Q2K2H1;T3C1K2H2;A1P2Q3M1R1;G3V1C1L1F2R1;V2C1L2M2F1;G1L3M3F1;G1A1P5H1W1;G2V4C1H1W1;G3V2L1M1H1W1;P1L1Q2H1F1W1;P2Q1K1H1Y1W1;P2N1Q1K1W2;P1T2K1H1W2;A1V1L2M3F1;G2A1V3M1H1W1;P2C1L1N1Q2R1;P1T2C1L1Q1H1R1;G2A1V2C1F2R1;G3A1L1M1F2R1;G2A2V1M1F2R1;G1A1V1Q1M1F2R1;G1V2L1M1H2Y1;A1V3M1H2Y1;V1T6C1K1;S1T5C1L1K1;G8A1P1R2;A1T6K1M1;G2P1T1C1Q1K2…		EILFYDR	Q08J23	L2D1E1F1R1Y1					Yes
P3V1K1E1M1;A1T2K2E1M1F1;P2V1T2F3;S1P2T1L1F3;A1P2T1L1F2Y1;P1V3M1H3;G3P2V1C1L1Q2;G3A1P2L1Q2M1;G3S1P3Q1K1M1;G2A2P2V1Q2M1;S2P1V3C1Q1H1;G2A2P1T2L1M1H1;G1S1P1V2T1Q1M1H1;G1S2P1V1L1Q1M1H1;V3D1Q2M1H1;G1A1S2C1Q1K2F1;G2T1L1Q1F2W1;G1A3P1V1T2M1H1;G1A3S1P1T1L1M1H1;A1S2P1V2Q1M1H1;G1A1S1P1V1K1E1M1H1;S2N2K2M1F1;G1A1V1T1Q1F2W1;G1A1S1L1Q1F2W1;G1S2P1K1F2W1;V1N1D1K1F2W1;V2N1Q1F1Y1W1;G1A1S1P1K1F1Y1W1;A4S2P1L1M1H1;A2S1…	0.3;0.3;0.3;0.3;0.3;0.3;0.3;0.3;0.3;0.3;0.3;0.3;0.3;0.3;0.3;0.3;0.3;0.3;0.3;0.3;0.3;0.3;0.3;0.3;0.3;0.3;1.3;1.3;1.3;0.8;0.8;0.8;0.8;0.8;0.8;0.8;0.8;0.8;1.3;1.3;0.8;0.8;0.8;0.8;0.8;0.8;0.8;0.8;0.8;0.8;1.3;0.8;0.8;0.8;0.8;1.3;1.3;1.3;1.3;1.3;0.8;0.8;0.8;0.8;0.8;0.8;0.8;0.8;0.8;1.3;1.3;1.3;1.3;1.3;1.3;1.3;0.8;0.8;0.8;0.8;0.8;0.8;0.8;0.8;0.8;0.8;0.8;0.8;0.8;0.8;1.3;1.3;1.3;1.3;1.3;1.3;0.8;0.8;0.8;0.8…										Yes
42638	943.492	G5T1L1N1R2;G5V1T1Q1R2;G5S1L1Q1R2;G4A1V1T1N1R2;G4A1S1L1N1R2;G4A1S1V1Q1R2;G4A2D1K1R2;G2V2C1L2H1F1;G3L3M1H1F1;G4A4T1R2;G3A2S1V1N1R2;G2P1V3C1K1W1;G3P1V1L1K1M1W1;P4T1L1H1W1;G1A1V3C1L1H1F1;G2A1V1L2M1H1F1;G2A1P1V2K1M1W1;A2V4C1H1F1;G1A2V2L1M1H1F1;V4N1M1H1F1;A3V3M1H1F1;G5N2K2R1;G5A1K1E1R2;G3A5S1R2;G7N1K2R1;P2T1C1D1K2R1;A2P2T2C1K1R1;A1L2Q2W2;G7T1L1R2;P1T1C1L2N1Q1R1;T3C1L2H1R1;G6A1V1T1R2;G6A1S1L1R2;G2L1D2R3…		GAWSIPWK	Q14318-2	G1A1S1P1L1K1W2					Yes
1D1H1F1;A3S1L2D1H1F1;G1A2V1T1L1E1H1F1;G1A2S1L2E1H1F1;V3T1N1E1H1F1;S1V2L1N1E1H1F1;A2P2V2N2Y1;G1A4P2V1Q1Y1;A2S2P1V1L1H1Y1;A4L2D1H1Y1;G1A3L2E1H1Y1;A1V2L1N1E1H1Y1;A1S2N1K2F1Y1;G1A6P2T1F1;A4S1P2V1N1F1;A3V2T1E1H1F1;A3S1V1L1E1H1F1;A5P2V1N1Y1;A4V1L1E1H1Y1;A7S1P2F1;A8P2Y1;G1A1P1T3L1Q1R1;S1P1N1D1Q1K3;G1V1Q3K2E1;S1T2D1K3H1;A2P1V1T3Q1R1;A2S1P1T2L1Q1R1;G1Q1K1H1R2Y1;A1L1N2Q1K2E1;S2T1K3E1H1;G3P1V4N1F1;G1P1V1N1K…	0.3;0.3;0.3;0.3;0.3;0.3;0.3;0.3;0.3;0.3;0.3;0.3;0.3;0.3;0.3;0.3;0.3;0.3;0.3;0.3;0.3;0.3;0.3;0.3;0.8;0.8;0.8;0.8;0.8;0.8;0.8;0.8;0.8;1.4;0.8;0.8;0.8;0.8;0.8;0.8;0.8;0.8;0.8;0.8;0.8;0.8;1.4;1.4;1.4;1.4;1.4;1.4;0.8;0.8;0.8;0.8;0.8;0.8;1.4;1.4;1.4;1.4;1.4;0.8;1.4;1.4;0.8;0.8;0.8;0.8;0.8;0.8;1.4;1.4;1.4;1.4;1.4;1.4;0.8;0.8;1.4;1.4;1.4;1.4;1.4;1.4;1.4;1.4;1.4;1.4;1.4;0.8;0.8;1.4;1.4;1.4;1.4;1.4;1.4;1.4…										Yes
37072	848.464	G2C1L2K2M1;G4P1V1L1H1R1;G3V1T1F1R2;G3S1L1F1R2;G3A1L1R2Y1;G1A1S2V2T2K1;G1A1V1C1L1K2M1;V2T1L1M2R1;S1V1L2M2R1;G3A1P1V2H1R1;G2A1S1V1F1R2;G2A2V1R2Y1;G2S1V2T3K1;G2S2V1T2L1K1;G2S3T1L2K1;G1V2C2L1K2;G1A1S3V1T1L1K1;G1A1S4L2K1;A1V3C2K2;S3V2D1K2;A2S3V2T1K1;A2S4V1L1K1;A2V2C1K2M1;G1A2L1K2M2;V2N1K2M2;A3V1K2M2;T1C1L3M1R1;G2L1Q1R2Y1;G1S4V3K1;G1S1V1T2K2E1;G1S2T1L1K2E1;G2P1V1L1N1H1R1;G2P1V2Q1H1R1;G1S1V1Q1F1R2;G1A1D…	0.3;0.3;0.3;0.3;0.3;0.3;0.3;0.3;0.3;0.3;0.3;0.3;0.3;0.3;0.3;0.3;0.3;0.3;0.3;0.3;0.3;0.3;0.3;0.3;0.3;0.3;1.5;1.5;0.9;1.5;1.5;1.5;1.5;1.5;1.5;1.5;1.5;1.5;1.5;1.5;1.5;1.5;1.5;1.5;1.5;1.5;1.5;1.5;1.5;1.5;1.5;1.5;1.5;1.5;1.5;1.5;1.5;1.5;0.9;1.5;1.5;1.5;1.5;1.5;1.5;1.5;1.5;1.5;1.5;1.5;1.5;1.5;2;2;2;2;2;2;2.7;2.7;2.7;2.7;2.7;2.7;2.7;2.7;2.7;2;2;2.7;2.7;2.7;2.7;2;2;2.7;2.7;2.7;2;2.7;2.7;2.7;2.7;2.7;2.7;2…	FAEIIEK	P28838	A1L2K1E2F1					Yes
45340	803.491	G1V3K1F1R1;G1A1L2K1F1R1;A2V1L1K1F1R1;L2Q1K1F1R1;P1L1K2R1Y1;P2V2K2H1;S1K4W1;G1S1T1K3R1;A1S2K3R1;P4L1K1R1;A2K4M1;G1C1L1K4;A1V1C1K4;V1T1C1L2K2;S1C1L3K2;A1T1L2K2M1;L4F1W1;V3T1K2M1;S1V2L1K2M1;G1P4V1L1K1;A1P4V2K1;A1P1T1L1K2F1;G1L3N1K1F1;G1V1L2Q1K1F1;A1V1L2N1K1F1;A1V2L1Q1K1F1;S1P1V2K2F1;A4L2K1F1;G1P1V1L1K2Y1;A1P1V2K2Y1;G3L3K1F1;G2A1V1L2K1F1;G1A2V2L1K1F1;V4N1K1F1;A3V3K1F1;V2K1F1R2;A1T2Q1K3;G2V4K1F1;V1K2H…	0.3;1.6;1.6;2.8;2.8;2.8;2.8;2.1;2.1;4.1;6.6;6.6;6.6;7.1;7.1;7.1;7.1;8.4;8.4;10.9;10.9;10.9;12.1;12.1;12.1;12.1;12.1;12.1;12.1;12.1;13.3;13.3;13.3;13.3;13.3;15.3;14.6;14.6;14.6;16.5;15.8;15.8;15.8;15.8;15.8;15.8;15.8;15.8;15.8;15.8;15.8;15.8;15.8;17.1;17.1;17.8;17.1;19;19;19;19;20.8	GILFLNK	Q5MIZ7	G1L3N1K1F1					Yes
4252	776.429	C1D1K3R1;T2L1M1R2;A2T1C1K2R1;T1N1K2M1R1;S1Q1K2M1R1;A1K2H1F2;G1V1L1F1R1W1;P2L1K1H1W1;A1V2F1R1W1;G1S1V1C1K2R1;G2T1K2M1R1;G1A1S1K2M1R1;A2T1L1K1H2;P1V1K1M1F1R1;G1K3M1W1;T4L2Q1;G1P2T1L1H1R1;P1T2F1R2;G1P2N1K2H1;L1D1K2H2;A1P2V1T1H1R1;A1S1P2L1H1R1;A1Q2K1F1R1;V1K2E1H2;V1T3L1D1K1;S1T2L2D1K1;A2V1T4L1;A1S1V2K1H2;G1A1T4L2;A2S1T3L2;V2T3K1E1;S1V1T2L1K1E1;S2T1L2K1E1;A1L1D1F1R2;G1L1E1F1R2;S1P1V1R2Y1;V1N2K1F1R1;G1…	0.4;0.4;0.4;0.4;0.4;0.4;0.9;1.6;0.9;0.9;0.9;0.9;3.5;4.2;4.2;3.5;3.5;3.5;3.5;3.5;3.5;3.5;3.5;3.5;4.8;4.8;4.8;4.8;4.8;4.8;4.8;4.8;4.8;4.8;4.8;4.8;4.8;4.8;4.8;4.8;4.8;4.8;4.8;6.1;6.1;6.1;6.1;6.1;6.1;6.1;6.1;6.1;6.1;6.1;6.1;6.1;6.1;8.1;8.1;8.1;8.1;8.1;8.1;8.1;7.4;7.4;7.4;7.4;7.4;7.4;9.4;9.4;9.4;9.4;9.4;9.4;9.4;9.4;9.4;9.4;9.4;9.4;9.4;9.4;10.7;10.7;10.7;10.7;10.7;10.7;10.7;9.9;9.9;9.9;9.9;9.9;9.9;10.7…	AGQAFRK	S4R3N1	G1A2Q1K1F1R1					Yes
82383	941.399	G1P1C2N1H1R2;G5S2V1T2Y1;G5C1L1K1M1Y1;G2P3T1C1Q1W1;G4S4V1T1F1;G4S5L1F1;G1P4C1N2F1;G4S1V1C1K1M1F1;G5T1K1M2F1;G1S1P3T1C1H1F1;P2C1L1N1D1H1F1;P2V1C1D1Q1H1F1;G4A1S3V1T1Y1;G4A1V1C1K1M1Y1;G1A1P3T1C1H1Y1;P1C1Q1E1F1R1Y1;T1C1Q1K1H1Y2;G1A1P3T1C1N1W1;G1A1S1P3C1Q1W1;A1P1T1C1L1D1H1W1;G1P1T1C1L1E1H1W1;T2C1E1F1R1W1;T1C1N1Q1K1Y1W1;S1C1Q2K1Y1W1;G3A1S5V1F1;G4A1S1K1M2F1;A1S2P3C1H1F1;P2V1C1N1E1H1F1;A1P2D1Q1M1H1F1;G1P2…		MEEFVCK	Q86V24	V1C1K1E2M1F1					Yes
T2C2K1;G2S3T1C2L1K1;G1V2C4K2;G3S1T3C1K1M1;G2C3L1K2M1;G2A1S5T3;G5A1P1N3Q1;G1A1S3V1T1C2K1;G1A1S4C2L1K1;G1S6T1D1K1;G2A1S2T2C1K1M1;G1A1V1C3K2M1;G1S3C1D1K2M1;G5A1T2N2H1;G5A1S2Q2H1;G4S1N2D1K1H1;G2P1V1T1C1D1F2;G2S1P1C1L1D1F2;G1T1C1L1M3R1;G2A1P1C1L1D1F1Y1;G1V2T1C1D1Y1W1;G1S1V1C1L1D1Y1W1;G2T1L1D1M1Y1W1;G1A2S6T2;G4A2P1N4;A2S4V1C2K1;A1S7D1K1;G1S7K1E1;G1A2S3T1C1K1M1;G1S3T1N1K1M2;G1S4Q1K1M2;G1A2C2K2M2;G4A2S1T…	0.3;0.3;0.3;0.3;0.3;0.3;0.3;0.3;0.3;0.3;0.3;0.3;0.3;0.3;0.3;0.3;0.3;0.3;0.3;0.3;0.3;0.3;0.3;0.3;0.3;0.3;0.3;0.3;0.3;0.3;0.3;0.3;0.3;0.3;0.3;0.3;0.3;0.3;0.3;0.3;0.3;0.3;0.3;0.3;0.3;0.3;0.3;0.3;0.3;0.3;0.3;0.3;0.3;0.3;0.8;0.8;0.8;0.8;0.8;0.8;0.8;0.8;1.4;1.4;1.4;1.4;0.8;1.4;0.8;0.8;0.8;0.8;0.8;0.8;0.8;0.8;1.4;1.4;1.4;1.4;1.4;1.4;1.4;0.8;0.8;0.8;0.8;0.8;0.8;1.4;1.4;1.4;1.4;1.4;1.4;0.8;0.8;0.8;1.4;1.4…										Yes
38695	934.455	G3S2V1T2N1R1;G3S3T1L1N1R1;G3S3V1T1Q1R1;G3C1L1N1K1M1R1;G3V1C1Q1K1M1R1;P3T1C1Q1H1R1;G1V2C1D1M1R2;G2L1D1M2R2;G8V3Y1;G3S3N2K2;P1V2L1D2M1F1;G3A3S2T2R1;G2A1S4L1N1R1;G2A1S4V1Q1R1;G3A1S3K1E1R1;G2A1V1C1N1K1M1R1;G1A1V1D1M2R2;G2V1E1M2R2;P1V3D1E1M1F1;G1A2S4V1N1R1;G5A1T4R1;G4S1T2D1K1R1;G4A2S1T3R1;G3S4L1Q1R1;G3A2C2L1K1R1;G2V2C2N1K1R1;G3A1S2T1D1K1R1;G4S2T1K1E1R1;G2A1S3V1T1N1R1;G2A3V1C2K1R1;G2A2S3D1K1R1;G3A1Q1K1…		FHEFVEK	Q9NWT6	V1K1E2H1F2					Yes
1N1M1W2;S1V1L1N1M1W2;S1V2Q1M1W2;A1V1D1K1M1W2;G1V1K1E1M1W2;A6S3T1Q1;A6C1Q1K1M1;A4N1Q1K1M2;A1S1P1V1M1H1F2;A2P1V1M1H1F1Y1;A4P1V1C1F1W1;A2P1V1N1M1F1W1;A5P1M1F1W1;A2F4W1;T2C1L1N1Q2K1;P1T4Q1M1R1;G4P1V1C1L2Y1;G3P1V3T1C1F1;G3S1P1V2C1L1F1;G4P1V1T1L1M1F1;G4S1P1L2M1F1;G1P6N1Y1;G4A1P1L2M1Y1;P4L1D1H1Y1;G1S1P5T1W1;P4L1N1D1W1;P4V1D1Q1W1;P1T1L1Q2Y1W1;G2A1S1P1V3C1F1;G3A1P1V2T1M1F1;G3A1S1P1V1L1M1F1;A1P2T1Q2F2;G2A2…	0.3;0.3;0.3;0.3;0.3;0.3;0.3;0.3;0.3;0.3;0.3;0.3;0.3;0.3;0.3;0.3;0.3;0.3;0.3;0.3;0.3;0.3;0.3;0.3;0.3;0.3;0.3;0.3;0.3;0.3;0.3;0.3;0.3;0.3;0.3;0.3;0.8;0.8;0.8;0.8;0.8;0.8;0.8;0.8;0.8;0.8;0.8;0.8;0.8;1.4;0.8;0.8;0.8;1.4;0.8;0.8;0.8;0.8;0.8;0.8;0.8;0.8;0.8;0.8;0.8;0.8;0.8;1.4;1.4;0.8;0.8;1.4;1.4;1.4;1.4;0.8;0.8;1.4;1.4;1.4;1.4;1.4;1.4;1.4;1.4;1.4;0.8;0.8;1.4;0.8;0.8;0.8;0.8;1.4;1.4;1.4;1.4;0.8;1.4;1.4…										Yes
100307	811.48	P1T1L3Q2;P2T1L1K2E1;P1K2H1F1R1;G1A1P1T1L3Q1;G1P2V1T2L1K1;G1S1P2T1L2K1;P1L3N1D1K1;P1V1L2D1Q1K1;A2P1T1L3N1;A2P1V1T1L2Q1;A2S1P1L3Q1;A1P2V2T2K1;A1S1P2V1T1L1K1;A1S2P2L2K1;P1V1L2N1K1E1;P1V2L1Q1K1E1;P1V2R2W1;A3P1L2K1E1;G2P1L3D1K1;G2A2P1T1L3;G1P1V2T1L2N1;G1P1V3T1L1Q1;G1A1P1V1L2D1K1;G2P1V1L2K1E1;G1A3S1P1L3;A1S1P1V2L2N1;A1S1P1V3L1Q1;A2P1V2L1D1K1;A4P1V2T1L1;A4S1P1V1L2;A2P1V3K1E1;L3K1Y2;G1S1P1V1L3N1;G1S1P1V2…	0.3;0.3;0.3;0.9;0.9;0.9;0.9;0.9;0.9;0.9;0.9;0.9;0.9;0.9;0.9;0.9;0.9;0.9;2.1;2.1;2.1;2.1;2.1;2.1;2.1;2.1;2.1;2.1;2.1;2.1;2.1;2.8;2.1;2.1;2.1;2.1;2.1;2.1;2.1;3.4;3.4;3.4;3.4;3.4;4;3.4;3.4;3.4;3.4;3.4;4;4.6;4.6;4.6;4.6;4.6;5.8;10.2;9.5;9.5;9.5;10.2;10.2;11.4;11.4;11.4;10.8;10.8;10.8;11.4;11.4;11.4;11.4;11.4;11.4;11.4;11.4;11.4;12.7;12.7;12.7;12.7;12.7;12.7;12.7;12.7;12.7;12.7;12.7;12.7;12.7;12.7;12.…	QLPVLDK	Q9GZQ8	P1V1L2D1Q1K1					Yes
88151	922.524	P3T1Q2K2;G2P2V3L1W1;G2A2L2K1F2;G1V2L1N1K1F2;G1V3Q1K1F2;G1A1P2V4W1;G1A3V1L1K1F2;A1V3N1K1F2;A4V2K1F2;G2A1V3K1F2;P2V4Q1W1;A3P2V2L1W1;P3T1L1D1K1R1;P2L2N2Q1K1;P2V2Q3K1;P3N1D1K3;P1T2L2N1K1H1;P1V1T2L1Q1K1H1;S1P1T1L2Q1K1H1;A2P3T2L1R1;A1P2L2Q1E1R1;P3V1T1K1E1R1;S1P3L1K1E1R1;T1Q2K3Y1;A1P1T1L1K2E1H1;L3D1F2R1;P1V1L2R1Y2;S3K4M1;A1K2H2F1R1;V1L2E1F2R1;P2V3L1H1Y1;G1A1P1L1K2F1Y1;A2P1V1K2F1Y1;P2V1L1N1Q2K1;G1A1P3T1Q…	0.3;0.3;0.3;0.3;0.3;0.3;0.3;0.3;0.3;0.8;1.4;1.4;0.8;0.8;0.8;0.8;0.8;0.8;0.8;0.8;0.8;0.8;0.8;0.8;0.8;1.4;1.4;1.4;0.8;1.4;1.4;1.4;1.4;0.8;0.8;0.8;0.8;0.8;0.8;0.8;1.4;1.4;1.4;1.4;1.4;1.4;1.4;1.4;1.4;1.4;1.4;1.9;1.9;1.9;1.9;1.9;1.9;1.9;1.9;1.9;1.9;1.9;1.9;1.9;1.9;1.9;1.9;1.9;1.9;1.9;1.9;1.9;1.9;1.9;1.9;1.9;1.9;1.9;1.9;1.9;1.9;1.9;1.9;1.9;1.9;1.9;1.9;1.9;1.9;1.9;1.9;2.5;2.5;2.5;2.5;2.5;2.5;1.9;1.9;1.9…	NIPQGAPVK	Q13423	G1A1P2V1L1N1Q1K1					Yes
4476	916.452	G6T2L2Q1;G5A1S1T1L2Q1;G5L1D1K2E1;G1P6C1R1;G2V3T1D2R1;G6P1F1R2;G4A2V1T2L1N1;G3S2V1L2N2;G4A2V2T2Q1;G4A2S2L2Q1;G3S1V3T1N1Q1;G3S2V2L1N1Q1;G4A1S2P1V1T1K1;G4S1V2Q1K1E1;G4A1V1D1K2E1;G1A1S1V3D2R1;G2P1V3C1M1R1;G3P1V1L1M2R1;G3A3V2T2N1;G3A3S1V1T1L1N1;G3A3S2L2N1;G2A1S1V3T1N2;G3A3S1V2T1Q1;G2A1S2V3N1Q1;G3A2S3P1V1K1;P4N1K1M1H1;G2A1P1V2M2R1;G2A4S2V1L1N1;G1A2S2V3N2;G2A4S2V2Q1;G1A5S2V2N1;G1A8S2V1;G5A1T2L2N1;G5A1V1…		AGVSFSGHR	Q16643	G2A1S2V1H1F1R1					Yes
G1S1P2V1Q1F1W1;G1A1P2D1K1F1W1;G2P2K1E1F1W1;V1T1L1D1H1F1W1;S1L2D1H1F1W1;G1A1P2L1N1Y1W1;G1A1P2V1Q1Y1W1;A1L2D1H1Y1W1;G1L2E1H1Y1W1;G1A1P1V1T2W2;G1A1S1P1T1L1W2;A1V1L1D1Q1W2;S1P1V1D1K1W2;G1V1L1Q1E1W2;A6C1L1Q2;A5S1P1C1Q1K1;A4L1N1Q2M1;A4V1Q3M1;A3P1T1N2K1M1;A3S1P1N1Q1K1M1;A3S1T2K1M1H1;A1S2K2E1M1H1;G1A2P3N1F2;S2P2V1H1F2;A2P1L1D1H1F2;G1A1P1L1E1H1F2;A4P1T1E1M1R1;A1S1P2V1H1F1Y1;A2P2V1H1Y2;G1A3P2T1F1W1;A1S1P2V…	0.3;0.3;0.3;0.3;0.3;0.3;0.3;0.3;0.3;0.3;0.3;0.3;0.3;0.3;0.3;0.3;0.3;0.3;0.3;0.3;0.3;0.3;0.3;0.3;0.3;0.3;0.3;0.3;0.3;0.3;0.3;0.3;0.3;0.3;0.3;0.3;0.3;0.3;0.3;0.3;0.3;0.3;0.3;0.3;0.3;0.3;0.3;0.3;0.3;0.3;0.3;0.3;0.3;0.3;0.3;0.3;0.3;0.3;0.3;0.3;0.3;0.3;0.3;0.3;0.3;0.3;0.3;0.3;0.3;0.3;0.3;0.3;0.3;0.3;0.3;0.3;0.3;0.8;0.8;0.8;0.8;0.8;0.8;0.8;0.8;0.8;0.8;0.8;0.8;0.8;1.4;0.8;0.8;0.8;0.8;0.8;0.8;0.8;0.8;0.8…										Yes
74377	875.479	G3T2L1D1K2;G3A2T3L1K1;G2V2T3N1K1;G2S1V1T2L1N1K1;G2S2T1L2N1K1;G2S1V2T2Q1K1;G2S2V1T1L1Q1K1;G2S3L2Q1K1;G2A1V1T2D1K2;G2A1S1T1L1D1K2;A1V2C2L2R1;S1V3T2D1R1;S2V2T1L1D1R1;S3V1L2D1R1;G3L1N1F1R2;G2A3V1T3K1;G2A3S1T2L1K1;G1A1S1V2T2N1K1;G1A1S3L2N1K1;G1A1S3V1L1Q1K1;G1S4P1V1K2;G1A2S1V1T1D1K2;G1A2S2L1D1K2;S2V2N1D1K2;G2A1S2L1K2E1;G2P1K3M2;G4V1K2H2;S2V3T1E1R1;S3V2L1E1R1;G2A1V1N1F1R2;G1A4S1V1T2K1;G1A4S2T1L1K1;A2S2V…	0.3;0.3;0.3;0.3;0.3;0.3;0.3;0.3;0.3;0.3;0.3;0.3;0.3;0.3;0.3;0.3;0.3;0.3;0.3;0.3;0.3;0.3;0.3;0.3;0.3;0.3;0.3;0.3;0.3;0.3;0.3;0.3;0.3;0.3;0.3;0.3;0.3;0.3;0.3;0.3;0.3;0.3;0.3;0.3;0.3;0.3;0.3;0.3;0.3;0.3;0.3;0.3;0.3;1.5;1.5;1.5;1.5;1.5;1.5;1.5;0.8;0.8;0.8;0.8;0.8;0.8;0.8;1.5;1.5;0.8;1.5;1.5;1.5;1.5;1.5;1.5;1.5;1.5;0.8;1.5;1.5;1.5;1.5;1.5;1.5;1.5;1.5;1.5;1.5;1.5;1.5;1.5;1.5;1.5;1.5;1.5;1.5;1.5;1.5;1.5…	LMDSVALK	Q9NWV4	A1S1V1L2D1K1M1					Yes
108860	970.556	G1P1V1C1K1R3;G2A1P3L3H1;G2P2L1Q1K2F1;G1A1P2T1L2F1R1;P2V1L1D1K1F1R1;G1A1P1K1M1R3;G2P3K3Y1;G1L3Q1K1H1Y1;P2V1L2N1R1Y1;P2V2L1Q1R1Y1;T1L1K2R1Y2;G1L3N1Q1K1W1;G1V1L2Q2K1W1;G1P1L1D1K3W1;P1V2T2L1R1W1;S1P1V1T1L2R1W1;S2P1L3R1W1;G1A2P3V1L2H1;P3V4Q1H1;G1A1P2L1N1K2F1;G1A1P2V1Q1K2F1;V1T1L2N1K1H1F1;S1L3N1K1H1F1;V2T1L1Q1K1H1F1;S1V1L2Q1K1H1F1;A1L2D1K2H1F1;G1L2K2E1H1F1;A2S1P2L2F1R1;P2V2K1E1F1R1;A1L3N1K1H1Y1;A1V1L2Q…	0.3;0.3;0.3;0.3;0.3;0.3;0.3;0.3;0.3;0.3;0.3;0.3;0.3;0.3;0.3;0.3;0.3;0.3;0.3;0.3;0.3;0.3;0.3;0.3;0.3;0.3;0.3;0.3;0.3;0.3;0.3;0.3;0.3;0.3;0.3;0.3;0.3;0.3;0.3;0.3;0.3;0.3;0.3;0.3;0.3;0.3;0.3;0.3;0.3;0.3;0.3;0.3;0.3;0.3;0.3;0.3;0.7;0.7;0.7;1.3;0.7;1.3;0.7;0.7;0.7;0.7;1.3;1.3;0.7;0.7;1.3;0.7;0.7;0.7;0.7;0.7;0.7;0.7;1.3;0.7;1.3;1.3;1.3;1.3;0.7;1.3;1.3;0.7;0.7;1.3;0.7;0.7;1.3;0.7;0.7;0.7;0.7;0.7;0.7;0.7…	RVEELLGR	P51692	G1V1L2E2R2					Yes
37569	876.496	G2V1T4L1K1;G2S1T3L2K1;G1C2L3K2;G1A1V2T4K1;G1A1S1V1T3L1K1;G1A1S2T2L2K1;A1V1C2L2K2;S1V2T2D1K2;S2V1T1L1D1K2;S3L2D1K2;T1L3M2R1;G3A1P1L2H1R1;G2A1T1L1F1R2;G1V1D1K1F1R2;G1V1L1N1R2Y1;G1V2Q1R2Y1;A2S1V2T3K1;A2S2V1T2L1K1;A2S3T1L2K1;S2V2T1K2E1;S3V1L1K2E1;A2C1L2K2M1;L2N1K2M2;V1L1Q1K2M2;G1P1V3N1H1R1;G2A1N1K2F1R1;G1A2V1T1F1R2;G1A2S1L1F1R2;S1V2N1F1R2;G1A3L1R2Y1;A1V2N1R2Y1;G1A3P1V2H1R1;A3S1V1F1R2;A4V1R2Y1;G3Q1K2F…	0.3;0.3;0.3;0.3;0.3;0.3;0.3;0.3;0.3;0.3;0.3;0.3;0.3;0.3;0.3;0.3;0.3;0.3;0.3;0.3;0.3;0.3;0.3;0.3;0.3;0.3;0.3;0.3;0.3;0.3;0.3;0.3;0.3;0.3;0.3;0.3;0.8;0.8;0.8;1.5;1.5;1.5;0.8;1.5;0.8;0.8;1.5;0.8;1.5;0.8;1.5;0.8;0.8;1.5;0.8;0.8;1.5;1.5;1.5;1.5;1.5;1.5;1.5;1.5;1.5;1.5;0.8;1.5;1.5;1.5;1.5;1.5;1.5;0.8;1.5;1.5;1.5;0.8;0.8;1.5;1.5;1.5;1.5;1.5;2;2.6;2.6;2.6;2.6;2.6;2.6;2.6;2.6;2.6;2.6;2.6;2.6;2.6;2.6;2.6;2…	FDIELLK	REV__B4DJJ3	L3D1K1E1F1					Yes
135531	762.464	G2L3K1Y1;G1P3V4;G1V2T1L1K1F1;G1S1V1L2K1F1;G1A1V1L2K1Y1;A1V3T1K1F1;A1S1V2L1K1F1;A2V2L1K1Y1;G2P3L3;G1A1P3V1L2;L2D1K2F1;G1V4K1Y1;L3N1K1Y1;V1L2Q1K1Y1;A2P3V2L1;A2T1L2K1F1;V1L1K2E1F1;G1T3K3;A1S1T2K3;P3V1L2Q1;L1R3Y1;P1V2H1R2;P3L3N1;S3V1K3;T1C1K3R1;L4E1Y1;G2V1K3F1;V3K1R1Y1;T1L1K2H2;G1P1V1L2K1H1;P3V3R1;V1T1L1K1F1R1;S1L2K1F1R1;A1P1V2L1K1H1;V1N1K3F1;A3K3F1;P1L2Q1H1R1;A1L2K1R1Y1;V1T4L1K1;S1T3L2K1;G1A1P1L2H1R…	0.4;0.4;0.4;0.4;0.4;0.4;0.4;0.4;1.7;1.7;1.7;0.9;1.7;1.7;1.7;1.7;1.7;2.3;2.3;3;2.3;2.3;3;3.6;11.4;12.8;14.8;14.8;15.4;16.1;16.1;16.1;16.1;16.1;16.1;16.1;15.4;16.1;16.7;16.7;16.7;16.7;16.7;16.7;16.7;17.4;18;18;18;18;18;18;21.3;21.9	VLAAVYK	P04075	A2V2L1K1Y1					Yes
129362	835.408	T1C2L2Q1R1;T3D2K1R1;G1T4N2K1;G1S1T3N1Q1K1;G1S2T2Q2K1;C2L1N1Q1K2;V1C2Q2K2;S3P1T3R1;G1A1T4E1R1;S1T2D1K1E1R1;P1T2C1K1M1R1;A1S1T3N2K1;A1S2T2N1Q1K1;A1S3T1Q2K1;A1C1Q2K2M1;G3S1V3D1F1;A2S1T3E1R1;S2T1K1E2R1;G2A1P1N1Q1H1R1;G2A1T2H2R1;G3A1V3D1Y1;G4V3E1Y1;N3R2Y1;T1C1L1K1W2;G1A2P1N2H1R1;G1A2S1T1H2R1;S2V1N1H2R1;P1Q1K1M1F1W1;A3S2H2R1;A2T4D1R1;G3P1Q2H1R1;G4V2L1D1Y1;G1S1D1K1H2R1;G3S2P1V1L1Y1;G3T4N1K1;G3S1T3Q1K1;G…	0.3;0.3;0.3;0.3;0.3;0.3;0.3;0.3;0.3;0.3;0.3;0.3;0.3;0.3;0.3;0.3;0.3;0.3;0.3;0.3;0.3;0.3;0.3;0.3;0.3;0.3;0.3;0.3;0.3;0.3;0.3;0.3;0.3;1.5;0.9;0.9;0.9;0.9;0.9;0.9;0.9;0.9;0.9;0.9;0.9;0.9;0.9;1.5;0.9;0.9;0.9;0.9;0.9;1.5;0.9;0.9;0.9;0.9;0.9;0.9;0.9;0.9;0.9;0.9;0.9;0.9;0.9;1.5;1.5;1.5;1.5;1.5;0.9;0.9;0.9;0.9;1.5;1.5;1.5;1.5;0.9;0.9;0.9;0.9;0.9;0.9;1.5;1.5;1.5;1.5;1.5;1.5;0.9;1.5;1.5;1.5;1.5;0.9;0.9;1.5…	TSPYPGSK	Q9BW91	G1S2P2T1K1Y1					Yes
96343	915.491	G4V1C1L3Q1;P1T1C1Q1R3;G3A1V2C1L2Q1;G1P5V1Q2;G3P1V3T1C1K1;G3S1P1V2C1L1K1;G4A1L3Q1M1;G4P1V1T1L1K1M1;G4S1P1L2K1M1;G1P4T2L1H1;P3L2D1Q1H1;P3T3F1R1;T1L2Q3W1;G3A4C1L3;G2A2V2C1L2N1;A1P5L1N2;G1V4C1L1N2;G2A2V3C1L1Q1;A1P5V1N1Q1;G1V5C1N1Q1;G2A1S1P1V3C1K1;G3A2L3N1M1;G2V2L2N2M1;G3A2V1L2Q1M1;G2V4Q2M1;G3A1P1V2T1K1M1;G3A1S1P1V1L1K1M1;A1P4V1T2H1;A1S1P4T1L1H1;P3L2N1E1H1;P3V1L1Q1E1H1;A1P2T1Q2K1F1;P1T1Q1K2E1W1;A1V5C1…	0.3;0.3;0.3;0.3;0.3;0.3;0.3;0.3;0.3;0.3;0.3;0.3;0.3;0.3;0.3;0.3;0.3;0.3;0.3;0.3;0.3;0.3;0.3;0.3;0.3;0.3;0.3;0.3;0.3;0.3;0.3;0.3;0.3;0.3;0.3;0.3;0.3;0.3;0.3;0.3;0.3;0.3;0.3;0.3;0.3;0.3;0.3;0.3;0.3;0.3;0.3;0.3;0.3;0.3;0.3;0.3;0.3;0.3;0.3;0.8;0.8;0.8;0.8;0.8;0.8;0.8;0.8;1.4;0.8;0.8;1.4;0.8;0.8;0.8;1.4;0.8;0.8;0.8;0.8;0.8;0.8;0.8;0.8;0.8;0.8;0.8;0.8;0.8;0.8;0.8;0.8;0.8;0.8;0.8;0.8;0.8;0.8;0.8;0.8;0.8…	PTSEELLK	Q7L7X3	S1P1T1L2K1E2					Yes
112802	744.438	G2A1T2L3;G1V1T1L2D1K1;G1S1L3D1K1;G1A2V1T2L2;G1A2S1T1L3;V3T2L1N1;S1V2T1L2N1;S2V1L3N1;A1V2T1L1D1K1;A1S1V1L2D1K1;G1V2T1L1K1E1;G1S1V1L2K1E1;A3S1V1T1L2;A3S2L3;A1V3T1K1E1;A1S1V2L1K1E1;V4T2Q1;S1V3T1L1Q1;S2V2L2Q1;A3V2T2L1;G1A1K2R1W1;G2S1V2T1L2;G1T2L3Q1;A1T2L3N1;A1V1T2L2Q1;A1S1T1L3Q1;P1V2T3K1;S1P1V1T2L1K1;S2P1T1L2K1;S1V4D1K1;L2D1K2E1;G1P1L1F1R2;A2T1L2K1E1;V1L1K2E2;A1P1V1F1R2;G2V3T2L1;G2S2V1L3;G1A1V4T2;G1A…	0.4;0.4;0.4;0.4;0.4;0.4;0.4;0.4;0.4;0.4;0.4;0.4;0.4;0.4;0.4;0.4;0.4;0.4;0.4;0.4;1.7;1;1.7;1.7;1.7;1.7;1.7;1.7;1.7;1;1.7;1.7;1.7;1.7;1.7;1;1;1;1;1;1;1;2.3;2.3;2.3;3.1;2.3;3.1;3.7;3.7;5.7;5.7;5.7;7.7;7.7;7.7;7.7;7.7;9;9;9;9;9;9;10.4;10.4;10.4;10.4;10.4;11.7;11.7;11.7;13.8;13.8;13.8;13.1;13.1;13.1;13.1;13.8;13.1;13.1;13.1;13.1;13.1;13.1;13.1;13.1;13.1;15.1;14.4;15.1;15.1;15.1;15.1;15.1;15.1;15.1;15.…	SGIIDLK	Q9Y697	G1S1L3D1K1					Yes
10875	781.492	G1A1P1L2R2;G2K4H1;A2P1V1L1R2;G1P1V3R2;P1L2Q1R2;T1L1K2H1R1;N1K4H1;P1V1L4D1;P1V2L3E1;G1P2Q1K3;A1P2T1L1K1R1;A1P2N1K3;L1K3E1H1;G1P1L3N1R1;G1P1V1L2Q1R1;G2A1P2K3;G1V1T1L1K2H1;G1S1L2K2H1;A1P1V1L2N1R1;A1P1V2L1Q1R1;S1P2V2K1R1;A1V2T1K2H1;A1S1V1L1K2H1;A4P1L2R1;P1V2R3;G3P1L3R1;G2A1P1V1L2R1;G1A2P1V2L1R1;P1V4N1R1;A3P1V3R1;G1A1P1V3L1K1;G2P1V4R1;G2P1V2L2K1;A2P1V4K1;P1V2L2N1K1;P1V3L1Q1K1;A3P1V1L2K1;G1A2P1L3K1;A1P…	0.4;0.4;0.4;0.9;1.6;1.6;1.6;4.2;4.2;12.4;12.4;12.4;12.4;13.7;13.7;13.7;13.7;13.7;13.7;13.7;13.7;13.7;13.7;13.7;14.4;15;15;15;15;15;17;16.3;17;17;18.3;18.3;18.3;18.3;19.5;19.5;19.5;18.8;22.7;24	AVARIPR	P36578	A2P1V1L1R2					Yes
100923	872.487	A1P1T1C1L2Q1K1;P2V1T2C1K2;S1P2T1C1L1K2;G5S1V2K1R1;A1P2T2K2M1;P2T1L2F1W1;P1K1M1R2W1;G7A1K3;L3Q3M1;P1L1Q1K2E1M1;G6Q1K3;G4V1D1K2R1;G1V1C1L3Q2;G1P1C1L2D1K2;A1C1L4N2;A1V2C1L2Q2;G1A2P1T1C1L2K1;S1P1V2C1L1Q1K1;A1P1V1C1L1D1K2;G1P1T1L2N1K1M1;A4C1L3Q1;A3P1V1T1C1L1K1;A3S1P1C1L2K1;G5A1N1K3;A1P1V1T1L1N1K1M1;A1S1P1L2N1K1M1;G1P3V1L1F2;G4A2V1T1K1R1;G4A2S1L1K1R1;G3S1V2N1K1R1;A4P1T1L1K1M1;A1P3V2F2;A1T1L1K1F3;G3A3S1…	0.3;0.3;0.3;0.3;0.3;0.3;0.3;0.3;0.3;0.3;1.5;1.5;0.8;0.8;0.8;0.8;0.8;0.8;0.8;0.8;0.8;0.8;0.8;1.5;0.8;0.8;0.8;1.5;1.5;1.5;0.8;0.8;0.8;1.5;0.8;0.8;0.8;0.8;0.8;0.8;0.8;0.8;0.8;1.5;0.8;0.8;0.8;0.8;0.8;0.8;0.8;0.8;0.8;0.8;2.6;2;2;2;2;2.6;2.6;2.6;2;2.6;2.6;2.6;2.6;2.6;2.6;2.6;2.6;2;2.6;2.6;2.6;2;2.6;2.6;2.6;2.6;2.6;2.6;2.6;2.6;2.6;2.6;2;2;2;2;2;2;2;2;2;2;2;2;2;2;2;2;2;2;2;2;2.6;2;2;2;2;2;2.6;2.6;2;2;2;2…	QNLVPFR	O95235	P1V1L1N1Q1F1R1					Yes
29293	934.461	G4T1C1L1D1K2;G1P4T1N1Q2;G1S1P4Q3;G4A2T2C1L1K1;G3V2T2C1N1K1;G3S2C1L2N1K1;G3S1V2T1C1Q1K1;G3S2V1C1L1Q1K1;G3A1V1T1C1D1K2;G3A1S1C1L1D1K2;G4T2L1N1K1M1;G4V1T2Q1K1M1;G4S1T1L1Q1K1M1;G1P3T3Q1H1;P2T1L1D1Q2H1;P4D1Q1E1R1;G2V2T2D1M1R1;G2S1V1T1L1D1M1R1;G2S2L2D1M1R1;L1Q5Y1;A1P4T1N2Q1;A1S1P4N1Q2;G3A3V1T2C1K1;G3A3S1T1C1L1K1;G2A1S1V2T1C1N1K1;G2A1S2V2C1Q1K1;G2A2S1V1C1D1K2;G3A1V1T2N1K1M1;G3A1S1T1L1N1K1M1;G3A1S1V1T1Q1…		EISSSPTSK	Q9UQ35	S4P1T1L1K1E1					Yes
1;G1A3S1V2T1E1M1;G1A3S2V1L1E1M1;A1S2V3N1E1M1;S3V2F2Y1;A1S2V2F1Y2;A2S1V2Y3;A4S2V2E1M1;G4V1T2C1K1R1;G4S1T1C1L1K1R1;G3A1S1V1T1C1K1R1;G3A1S2C1L1K1R1;G2P5T2D1;G1T2C1N1Q1R2;G1S1T1C1Q2R2;T1C1D1E1R3;G1A1S1P5T1D1;G2S1V4T1C1D1;G2S2V3C1L1D1;A1P4L1N1D2;G1P4L1N1D1E1;G1P4V1D1Q1E1;G3V3T2D1M1;G3S1V2T1L1D1M1;P1T2L1N1D1Q1F1;P1V1T2D1Q2F1;S1P1T1L1D1Q2F1;P2C2L1Q1K1F1;T4L1D1H1F1;A1T2C1N2R2;A1S1T1C1N1Q1R2;A1S2C1Q2R2;S1…	0.3;0.3;0.3;0.3;0.3;0.3;0.3;0.3;0.3;0.3;0.3;0.3;0.3;0.3;0.3;0.3;0.3;0.3;0.3;0.3;0.3;0.3;0.3;0.3;0.3;0.3;0.3;0.3;0.3;0.3;0.3;0.3;0.3;0.3;0.3;0.3;0.3;0.3;0.3;0.3;0.3;0.3;0.3;0.3;0.3;0.3;0.3;0.3;0.3;0.3;0.3;0.3;0.3;0.3;0.3;0.3;0.3;0.3;0.3;0.3;0.3;0.3;0.3;0.3;0.3;0.3;0.3;0.3;0.3;0.3;0.3;0.3;0.3;0.3;0.3;0.3;0.3;0.3;0.3;0.3;0.3;0.3;0.3;0.3;0.3;0.3;0.3;0.3;0.3;0.3;0.3;0.3;0.3;0.3;0.3;0.3;0.3;0.3;1.4;1.4…										Yes
57375	791.403	T1C1K1E1R2;P2T3L1Y1;T2Q1M1R2;G1A1P2K1H1W1;V1T1L1H2W1;S1L2H2W1;A2P1L1H2F1;P2Q1K1H1W1;G1S1C1N1K2R1;A1P1T1L2D1Y1;G1P1T1L2E1Y1;A1P1V1T1L1E1Y1;A1S1P1L2E1Y1;S1V1H1F2R1;G1V1T2C1R2;G1S1T1C1L1R2;P1V1T2L1D1F1;S1P1T1L2D1F1;A1S1V1T1C1R2;A1S2C1L1R2;G1A1T2M1R2;S1D1K1M1R2;P1V2T2E1F1;S1P1V1T1L1E1F1;S2P1L2E1F1;A2S1T1M1R2;G1L1H1F1R1Y1;G1L1N1F1R1W1;G1V1Q1F1R1W1;A2L2E2F1;G1P1V2H2F1;A1V1H1F1R1Y1;A1V1N1F1R1W1;A4F1R1W1…	0.3;0.3;0.3;0.3;0.3;0.3;0.3;1.6;0.9;0.9;0.9;0.9;0.9;0.9;0.9;0.9;0.9;0.9;0.9;0.9;0.9;0.9;0.9;0.9;0.9;0.9;0.9;0.9;0.9;0.9;0.9;0.9;0.9;0.9;2.9;2.9;2.9;2.9;2.9;2.9;2.9;2.9;2.9;2.2;2.2;2.2;2.2;2.2;2.2;2.2;2.2;2.2;2.2;2.2;2.2;2.2;2.2;4.1;4.1;4.1;3.4;3.4;3.4;3.4;3.4;3.4;3.4;3.4;3.4;4.1;4.1;4.1;4.1;4.1;4.1;4.7;4.7;4.7;4.7;4.7;4.7;4.7;4.7;4.7;4.7;4.7;4.7;4.7;4.7;4.7;4.7;4.7;4.7;4.7;4.7;4.7;4.7;4.7;4.7;4.7…	IICMGAK	O75223	G1A1C1L2K1M1					Yes
123067	907.476	P5T4;S1V4T3C1;S3V2T1C1L2;G1V3T4M1;G1S2V1T2L2M1;V2C2L2K1M1;G3A1C1L1K1F1R1;A1S1V3T3M1;A1S3V1T1L2M1;G2A2V1C1K1F1R1;G2V1N1K1M1F1R1;A2L2K1M3;G2A3K1M1F1R1;S2V3T2C1L1;S4V1C1L3;G1S1V2T3L1M1;G1S3T1L3M1;G1C1L3K1M2;P3Q2R1W1;A1S2V2T2L1M1;A1S4L3M1;A1V1C1L2K1M2;P4L1N1H2;P4V1Q1H2;A1P4T2L1D1;G3P2K2M1H1;A2P3N1R1W1;G1V2T1K1M1H2;G1S1V1L1K1M1H2;G1V1T4C1L2;G1P4T2L1E1;P3L2D1Q1E1;P2T4K1Y1;A1S1V1T3C1L2;A1P4V1T2E1;A1S1P4…	0.3;0.3;0.3;0.3;0.3;0.3;0.3;0.3;0.3;0.3;0.3;0.3;0.3;0.3;0.3;0.3;0.3;0.3;0.3;0.3;0.3;0.3;0.3;0.3;0.8;1.4;0.8;1.4;1.4;1.4;0.8;0.8;0.8;1.4;0.8;0.8;0.8;0.8;1.4;1.4;0.8;1.4;1.4;1.4;1.4;1.4;1.4;0.8;1.4;1.4;0.8;1.4;1.4;1.4;0.8;0.8;0.8;1.4;0.8;1.4;1.4;1.4;1.4;1.4;1.4;1.4;1.4;1.4;0.8;1.4;1.4;1.4;1.4;0.8;0.8;0.8;0.8;0.8;0.8;1.4;0.8;0.8;0.8;0.8;0.8;0.8;0.8;0.8;0.8;0.8;1.4;0.8;0.8;1.4;1.4;1.4;1.9;1.9;1.9;1.9…	TAVDTVFR	Q9P2N7	A1V2T2D1F1R1					Yes
95289	795.413	P1T1Q1K1H1W1;G3P1L1K1M1H1;G2A1P1V1K1M1H1;G1A1S1K1M1F1R1;G2C1L1K1R1Y1;G1S1P3R1W1;G2P1V2C1K1H1;L1D1K1H2F1;G1S1V1C1K1F1R1;G2T1K1M1F1R1;G1A1V1C1K1R1Y1;L2N2H1W1;V1L1N1Q1H1W1;V2Q2H1W1;G1A1P1T1K1H1W1;A2T1L1H2F1;V1K1E1H2F1;G1A2K1M1R1Y1;A3L1Q1H1W1;A2S1P1K1H1W1;P1T4L1Y1;G1P2N1K1H1F1;A1Q2F2R1;L2N1H2Y1;V1L1Q1H2Y1;V1T3L1D1F1;S1T2L2D1F1;A1T2L2D1Y1;S1V1T2L1E1F1;G2L2N1H1W1;G2V1L1Q1H1W1;G1S1K1R1Y1W1;G1A1P3V1C1R1;…	0.3;1.6;1.6;1.6;1.6;0.9;1.6;0.9;1.6;1.6;1.6;0.9;0.9;0.9;0.9;0.9;0.9;1.6;0.9;0.9;0.9;0.9;0.9;0.9;0.9;2.2;2.2;2.2;2.2;2.2;2.2;2.2;2.9;2.9;2.9;2.9;2.2;2.9;2.9;2.9;2.9;2.2;2.9;2.9;2.9;2.9;2.9;2.2;2.2;2.9;2.9;2.2;2.9;2.2;2.2;2.2;2.2;2.9;2.2;2.2;2.2;2.2;2.2;2.2;2.2;2.2;2.2;2.2;2.9;2.2;3.4;3.4;4.1;4.1;4.1;4.1;4.1;3.4;3.4;3.4;3.4;3.4;3.4;3.4;3.4;3.4;3.4;3.4;4.1;3.4;3.4;4.7;4.7;4.7;4.7;4.7;4.7;4.7;4.7;4.7…	PPAASPEK	Q8TEH3	A2S1P3K1E1					Yes
76566	886.476	G2P4T1K1H1;P2D1Q1K1F1R1;P2L1N1Q1R1Y1;P1T2L1H1R1Y1;T1L1N1Q1K1H1F1;A2P2T1Q1F1R1;P2N1K1E1F1R1;A1L1Q2K1H1Y1;P1T1N1K2H1Y1;S1P1Q1K2H1Y1;A3P3L1N1H1;G5P1V1K2M1;P2V1Q2R1Y1;G1L1Q3K1W1;P1T2L1N1R1W1;P1V1T2Q1R1W1;S1P1T1L1Q1R1W1;P3V1L1N2H1;G1A2P3L1Q1H1;P3V2N1Q1H1;G1A1S1P4K1H1;P2V2T2H2;S1P2V1T1L1H2;S2P2L2H2;V1T1Q2K1H1F1;S1L1Q2K1H1F1;A1L1N1Q2K1W1;A1V1Q3K1W1;P1T1N2K2W1;S1P1N1Q1K2W1;S1T2K2H1W1;A1P1T1K1E1R1W1;A3P3V…	0.3;0.3;0.3;0.3;0.3;0.3;0.3;0.3;0.3;0.3;0.3;0.3;0.3;0.3;0.3;0.3;0.3;0.3;0.3;0.3;0.3;0.3;0.3;0.3;0.3;0.3;0.3;0.3;0.3;0.3;0.3;0.3;0.3;0.3;0.3;0.8;0.8;0.8;1.4;1.4;0.8;0.8;0.8;1.4;0.8;0.8;0.8;0.8;0.8;0.8;0.8;0.8;0.8;1.4;1.4;1.4;1.4;0.8;0.8;0.8;0.8;0.8;0.8;0.8;1.4;1.4;1.4;1.4;1.4;1.4;0.8;0.8;0.8;0.8;1.4;1.4;1.4;0.8;0.8;0.8;0.8;1.4;0.8;0.8;0.8;1.4;0.8;0.8;0.8;0.8;0.8;0.8;0.8;0.8;0.8;0.8;0.8;0.8;0.8;0.8…	LQLEQEK	O60282	L2Q2K1E2					Yes
4629	840.522	G1P1C1L5;A1P1V1C1L4;A2P1L4M1;G3V5R1;P1V4C1L2;G1P1V2L3M1;A1P1V3L2M1;G4V1L3R1;P1T1R4;G3A1V2L2R1;G2A2V3L1R1;G1V5N1R1;G1A3V4R1;P1V6M1;G4P1L1K3;G2V2L2Q1R1;G3A1P1V1K3;G2A3L3R1;G1A1V2L2N1R1;G1A1V3L1Q1R1;G1S1P1V3K1R1;G1A4V1L2R1;A2V4Q1R1;A5V2L1R1;P1V1T1L3W1;S1P1L4W1;A2P2L3F1;G2V1L3N1R1;A2V3L1N1R1;G2P1L1N1K3;G2P1V1Q1K3;V1L3N2R1;G1A2L3Q1R1;V2L2N1Q1R1;V3L1Q2R1;G1A1P1V1T1L1K1R1;G1A1S1P1L2K1R1;P1V2D1K2R1;G1A1P…	0.3;0.3;0.3;1.5;0.9;0.9;0.9;2.7;2.7;2.7;2.7;2.7;2.7;2.1;3.9;3.9;3.9;3.9;3.9;3.9;3.9;3.9;3.9;3.9;3.2;3.2;3.2;3.9;3.9;5.1;5.1;5.1;5.1;5.1;5.1;5.1;5.1;5.1;5.1;5.1;5.1;4.4;4.4;5.1;5.1;5.1;5.1;6.3;6.3;6.3;6.3;6.3;6.3;6.3;6.3;6.3;6.3;6.8;6.8;6.8;6.8;6.8;6.8;6.8;6.8;6.8;6.8;6.8;6.8;8;8;8;8;8;8;8;8;8;8;8;8.7;8;8;8;8;8;8;8;8;8;8;8;8;8;9.2;9.2;9.2;9.2;9.8;9.8;9.8;9.8;9.8;9.2;9.2;9.2;9.2;9.2;9.2;9.2;9.2;9.2…	AHLILFK	Q9H993	A1L3K1H1F1					Yes
85879	837.387	G4T1C1K2M1;G6S1P1H1R1;G3A1S4T1K1;G3A1S1C1K2M1;P2C1Q1K1E1H1;G1S2V2C1M1R1;G2S1V1T1M2R1;G2S2L1M2R1;G2A2S5K1;G1A1S2V1M2R1;G4S3T2K1;G3S1V1C2K2;P2T1Q2M1H1;G3V1C1L1F1W1;G2A1V2C1F1W1;G3A1L1M1F1W1;G2A2V1M1F1W1;T1C1L2D1H2;A1T3C1R1W1;G1A1V1Q1M1F1W1;G1P4C1D1R1;G2C2D1K3;G1P2T1C1L1N1H1;G1C1Q3K1F1;G1V2T2C2R1;G1S1V1T1C2L1R1;G1S2C2L2R1;G2T2C1L1M1R1;P1T2C1N1F1R1;S1P1T1C1Q1F1R1;A1P1T1C1Q1R1Y1;G2S3T2N1K1;G2S4T1Q1K1;…	0.3;0.3;0.3;0.3;0.3;0.3;0.3;0.3;0.3;0.3;0.3;0.3;0.3;0.3;0.3;0.3;0.3;0.9;0.9;1.5;0.9;1.5;0.9;0.9;1.5;1.5;1.5;1.5;0.9;0.9;0.9;1.5;1.5;1.5;0.9;0.9;0.9;0.9;0.9;1.5;1.5;1.5;1.5;1.5;1.5;1.5;1.5;0.9;1.5;1.5;1.5;0.9;1.5;1.5;1.5;1.5;1.5;1.5;1.5;1.5;1.5;1.5;0.9;0.9;1.5;1.5;1.5;1.5;0.9;0.9;1.5;1.5;1.5;0.9;0.9;0.9;0.9;0.9;1.5;1.5;0.9;0.9;0.9;1.5;1.5;1.5;0.9;0.9;1.5;1.5;1.5;1.5;1.5;1.5;1.5;1.5;1.5;1.5;1.5;1.5…	NAEEFTK	P68036	A1T1N1K1E2F1					Yes
86436	828.471	P2T1C1K2R1;P1V1C1L1N1K1R1;A3P1C1L1K1R1;P1V2C1Q1K1R1;G1P1L1Q1K1M1R1;S1V1C1K3H1;G1T1K3M1H1;A1P1L1N1K1M1R1;A1P1V1Q1K1M1R1;A1S1K3M1H1;V1L1K1H1F1W1;G4A2K1R2;G2P1V1C1L1K1R1;G1A1P1V2C1K1R1;G2A1P1L1K1M1R1;G1A2P1V1K1M1R1;G1A1V1D1R3;G2L1D1R3;G3A1Q1K1R2;G2V1E1R3;G4S1V5;G2A2N1K1R2;P2T1L1K1H2;G4A1V3T1L1;G3A2S1V3L1;G5V2T1L2;G5S1V1L3;G2Q2K1R2;G1S1P1T1R3;L1N1D1R3;V1D1Q1R3;G4A1S1V2L2;G1A1N1Q1K1R2;A1S2P1R3;V1N1E1R…	0.3;0.9;0.9;0.9;0.9;0.9;0.9;0.9;0.9;0.9;0.9;1.5;2.1;2.1;2.1;2.1;2.7;2.7;2.7;2.7;2.7;2.7;3.3;4;4;4;4;4;4;4;4;4;4;4;4;4;4;4;4;4;4;4.5;4.5;4.5;4.5;4.5;4.5;4.5;4.5;4.5;4.5;4.5;4.5;5.2;4.5;4.5;4.5;5.2;5.2;5.2;5.2;5.2;5.2;5.2;5.2;5.2;5.2;5.2;5.2;5.2;5.2;5.2;5.2;5.2;5.2;5.2;5.2;5.2;5.2;5.2;5.2;5.2;5.2;5.2;5.2;5.2;5.2;5.7;5.7;5.7;5.7;5.7;5.7;5.7;5.7;5.7;5.7;5.7;5.7;5.7;5.7;5.7;5.7;5.7;5.7;5.7;5.7;5.7;5.7…	NDINILK	Q92896-2	L3N2D1K1					Yes
76368	843.481	G2D1K1R3;G2A2T1R3;G1S1V1N1R3;G1A3S1R3;G1A1T1Q1R3;N1D1K1R3;G4A1V3T1K1;A2S1Q1R3;G3A2S1V3K1;G3S1V1R3;G5V2T1L1K1;G5S1V1L2K1;G4A1S1V2L1K1;A2T1N1R3;G3V2T1L1N1K1;G3S1V1L2N1K1;G4V1L1K2E1;G2A1S1V2L1N1K1;G2A1S1V3Q1K1;G3A1V2K2E1;G4L2D1K2;T1Q2R3;G4A2T1L2K1;G3V3T1Q1K1;G3S1V2L1Q1K1;G3A1V1L1D1K2;G1V4T1D1R1;G1S1V3L1D1R1;G3A3V1T1L1K1;G3A3S1L2K1;G2A1V3T1N1K1;G2A2V2D1K2;A1S1V4D1R1;G1S1V4E1R1;G2A4V2T1K1;G2A4S1V1L1K1…	0.3;0.3;0.3;0.3;1.5;1.5;1.5;1.5;1.5;0.9;1.5;1.5;1.5;1.5;2.7;2.7;2.7;2.7;2.7;2.7;2.7;2.7;2.7;2.7;2.7;2.7;2.7;2.7;2.7;2.7;2.7;2.7;2.7;2.7;2.7;2.7;2.7;2.7;3.2;3.2;3.2;3.2;3.2;3.2;3.9;3.9;3.9;3.9;3.2;3.2;3.2;3.9;3.9;3.9;3.9;3.9;3.9;3.9;3.9;3.9;3.9;3.9;3.2;3.9;3.9;3.9;3.9;3.9;3.9;3.9;3.9;3.9;3.9;3.9;3.9;3.9;3.9;3.9;3.9;3.9;3.9;3.9;3.9;3.9;3.9;3.9;3.9;3.9;3.9;3.9;3.9;3.9;3.9;3.9;3.9;3.9;3.9;3.9;3.9;3.9…	LQEVSLR	Q15813	S1V1L2Q1E1R1					Yes
99624	755.454	G3A1L3R1;G2A2V1L2R1;G1V4Q1R1;A1V4N1R1;A4V3R1;G1V3L1N1R1;G1A3V2L1R1;G3V3L1R1;G2L3Q1R1;G2A1V4R1;G1A1V1L2Q1R1;G1S1P1V1L1K1R1;G2A2P1K3;G1A1L3N1R1;G1P1V2T1K1R1;A2V1L2N1R1;A2V2L1Q1R1;A1S1P1V2K1R1;A5L2R1;G1A1P1Q1K3;L3N1Q1R1;V1L2Q2R1;P1L1D1K2R1;A2P1T1L1K1R1;P1V1K2E1R1;A2P1N1K3;P1V2C1L3;G1P1L4M1;A1P1V1L3M1;P1Q2K3;P1V4L1M1;P1V2K2W1;V1L2K1H1F1;G1P2L3F1;A1P2V1L2F1;P2V4F1;G1P1T1L2Q1K1;A1P1T1L2N1K1;A1P1V1T1L1Q…	0.4;0.4;0.4;0.4;0.4;0.4;0.4;1;1.7;1;1.7;1.7;1.7;1.7;1.7;1.7;1.7;1.7;1.7;3;3;3;3;3;3;3;3.6;3.6;3.6;4.3;4.9;7;7;7.6;7.6;8.9;11.5;11.5;11.5;11.5;11.5;11.5;11.5;11.5;12.9;12.9;12.9;12.9;12.9;12.9;12.9;12.9;12.9;12.9;12.9;12.9;12.9;12.9;12.9;12.9;12.9;12.9;12.9;12.9;14.2;14.2;14.2;14.2;14.2;14.2;14.2;14.2;14.2;14.2;14.2;14.2;14.2;14.2;14.2;14.2;14.9;14.9;15.5;15.5;15.5;15.5;15.5;15.5;15.5;15.5;15.5;16…	QISLPAK	Q9H936	A1S1P1L2Q1K1					Yes
61227	898.512	G2P4L1K1H1;G1P3T1K1F1R1;P1T1L2H1R1Y1;P1T1L2N1R1W1;P1V1T1L1Q1R1W1;S1P1L2Q1R1W1;G1A1P4V1K1H1;P2V2T1L1H2;S1P2V1L2H2;L2N1Q1K1H1F1;V1L1Q2K1H1F1;P1D1K3H1F1;A2P2L1Q1F1R1;A1S1P3K1F1R1;P1L1N1K2H1Y1;A2P3K1R1Y1;P1L1N2K2W1;P1V1N1Q1K2W1;V1T2K2H1W1;S1T1L1K2H1W1;A1P1L1K1E1R1W1;A2P1T1K2H1F1;A3P1Q1K2W1;P1V1Q1K2H1Y1;P1V1T1L3D1E1;S1P1L4D1E1;S2K2F2R1;P1T1L4D2;P2C1L4M1;G2P1T1L2R1W1;P1V2T1L2E2;S1P1V1L3E2;G2L2Q1K1H1F1;…	0.3;0.3;0.3;0.3;0.3;0.3;0.3;0.3;0.3;0.3;0.3;0.3;0.3;0.3;0.3;0.3;0.3;0.3;0.3;0.3;0.3;0.3;0.3;0.3;0.8;0.8;0.8;0.8;0.8;0.8;0.8;0.8;0.8;1.4;0.8;0.8;0.8;0.8;0.8;0.8;0.8;0.8;0.8;1.4;1.4;0.8;0.8;0.8;0.8;0.8;0.8;0.8;0.8;0.8;0.8;0.8;0.8;0.8;1.4;0.8;0.8;0.8;1.4;0.8;1.4;1.4;1.4;0.8;1.9;1.9;1.9;1.9;1.9;1.9;2.5;1.9;2.5;2.5;2.5;2.5;1.9;2.5;2.5;2.5;1.9;2.5;1.9;2.5;2.5;2.5;2.5;2.5;2.5;2.5;2.5;2.5;2.5;3;3;3;3;3;3…	ISPDLNIK	Q69YH5	S1P1L3N1D1K1					Yes
36838	849.46	C1L4E1F1;G1S3T1K2R1;G1C1K3M1R1;P1T1L3M1Y1;A1S4K2R1;V1L3D1M1F1;V2L2E1M1F1;G4V1T1K2F1;G4S1L1K2F1;P1E1H1R3;G4A1L1K2Y1;G2V3T1R1Y1;G2S1P1V4H1;G3A1S1V1K2F1;G1S2V3F1R1;G3A2V1K2Y1;G1A1S1V3R1Y1;P2C1L1K1H1R1;P4M1R2;G2S1V2L1R1Y1;A1T3C1L2K1;G3P1V1T1L2H1;G3S1P1L3H1;G2V1T2L1F1R1;G2S1T1L2F1R1;G3L1Q1K2Y1;G1V1L1D1K1R1Y1;G2A1S1P1V1L2H1;G2A1D1K3F1;G3K3E1F1;G1A1V2T2F1R1;G1A1S1V1T1L1F1R1;G1A1S2L2F1R1;S1V2D1K1F1R1;G2A…	0.3;0.3;0.3;0.3;0.3;0.9;0.9;2.7;2.7;2.7;2.7;2.7;2.7;2.7;2.7;2.7;2.7;2;2;2.7;3.2;3.9;3.9;3.9;3.9;3.9;3.9;3.9;3.9;3.9;3.9;3.9;3.9;3.9;3.9;3.9;3.9;3.9;3.9;3.9;3.9;3.9;3.9;3.9;3.9;3.9;3.9;3.2;3.2;3.2;3.2;3.2;3.2;3.9;3.2;3.9;3.9;3.9;3.9;3.9;3.9;3.9;3.9;3.9;3.9;3.9;3.9;3.9;3.9;3.9;3.9;5;5;5;5;5;5;5;5;5;5;5;5;5;5;5;5;5;5;5;5;5;5;4.4;4.4;4.4;4.4;4.4;4.4;4.4;4.4;4.4;4.4;4.4;4.4;4.4;4.4;4.4;4.4;5;5;5;5;5;5…	EYNLALK	Q15345	A1L2N1K1E1Y1					Yes
[truncated: 123 more rows]
